# Supplementary material for: Glycated Proteins, Glycine, Acetate, and Monounsaturated Fatty Acids May Act as New Biomarkers to Predict the Progression of Type 2 Diabetes: Secondary Analyses of a Randomized Controlled Trial
Source: Nutrients. 2022 Dec 5;14(23):5165. doi: 10.3390/nu14235165 (PMC9738624; doi:10.3390/nu14235165)
Supplement: Supplementary file 1 [file nutrients-14-05165-s001.zip]

Archive with 1 entries (1 files):
- nutrients-2041530-supplementary.xlsx
