# Supplementary material for: Glycated Proteins, Glycine, Acetate, and Monounsaturated Fatty Acids May Act as New Biomarkers to Predict the Progression of Type 2 Diabetes: Secondary Analyses of a Randomized Controlled Trial
Source: Nutrients. 2022 Dec 5;14(23):5165. doi: 10.3390/nu14235165 (PMC9738624; doi:10.3390/nu14235165)
Supplement: Supplementary file 1 [file nutrients-14-05165-s001.zip › nutrients-2041530-supplementary.xlsx]

## Sheet: Table S1
Table S1: Nanostring nCounter ® Metabolic Pathways Panel
Official Symbol	Accession	Alias / Previous Symbol	Target Sequence	Official Full Name	Other targets or Isoform Information
A2M	NM_000014.4		TCCATCTCAATCCCTGTGAAGTCAGACATTGCTCCTGTCGCTCGGTTGCTCATCTATGCTGTTTTACCTACCGGGGACGTGATTGGGGATTCTGCAAAAT	alpha-2-macroglobulin
AADAT	NM_016228.3		ATAGCTCAGCTCCTAGCCCTTACTTGAGAGCATCCTTCTCTTCAGCTTCTCCAGAACAGATGGATGTGGCCTTCCAGGTATTAGCACAACTTATAAAAGA	aminoadipate aminotransferase
AANAT	NM_001088.2	arylalkylamine N-acetyltransferase	GATCCGGCACTTCCTGACCCTATGTCCAGAGCTGTCCCTGGGCTGGTTCGAGGAGGGCTGCCTTGTGGCCTTCATCATCGGCTCGCTCTGGGACAAGGAG	aralkylamine N-acetyltransferase
ABL1	NM_005157.3	ABL;v-abl Abelson murine leukemia viral oncogene homolog 1,c-abl oncogene 1, receptor tyrosine kinase,c-abl oncogene 1, non-receptor tyrosine kinase	CTGCGTGAGCTATGTGGATTCCATCCAGCAAATGAGGAACAAGTTTGCCTTCCGAGAGGCCATCAACAAACTGGAGAATAATCTCCGGGAGCTTCAGATC	ABL proto-oncogene 1, non-receptor tyrosine kinase
ACAA2	NM_006111.2	acetyl-Coenzyme A acyltransferase 2	AGCTTACGGAGGCCTTCTGAAAGACTTCACTGCTACTGACTTGTCTGAATTTGCTGCCAAGGCTGCCTTGTCTGCTGGCAAAGTCTCACCTGAAACAGTT	acetyl-CoA acyltransferase 2
ACACA	NM_198834.1	ACAC,ACC;acetyl-Coenzyme A carboxylase alpha	GACATGAACACTGTACTGAACTACATCTTCTCTCACGCTCAAGTCACCAAGAAGAATCTTCTGGTCACAATGCTTATTGATCAGTTGTGTGGCCGGGACC	acetyl-CoA carboxylase alpha
ACACB	NM_001093.3	acetyl-Coenzyme A carboxylase beta	CAGCGGGATCCGCGGCTATATGAAAACAGTGGTGTTGGATCTCCTGAGAAGATACTTGCGTGTTGAGCACCATTTTCAGCAAGCCCACTACGACAAGTGT	acetyl-CoA carboxylase beta
ACADL	NM_001608.3	acyl-Coenzyme A dehydrogenase, long chain	TTGAAGATATACGGTTGCCAGCTAGTGCCCTACTTGGAGAAGAGAATAAAGGCTTCTATTACATCATGAAAGAGCTTCCACAGGAAAGGCTGTTAATTGC	acyl-CoA dehydrogenase long chain
ACAP2	NM_012287.5	CENTB2;centaurin, beta 2	TCAAGGATATGATCTGTTTAGTGAACTTGGACCCTACATGAAGGATCTTGGTGCACAGTTGGATCGACTGGTTGTGGATGCAGCAAAGGAGAAAAGAGAA	ArfGAP with coiled-coil, ankyrin repeat and PH domains 2
ACAT1	NM_000019.3	ACAT;acetyl-Coenzyme A acetyltransferase 1	CATTGCAATTCAGGGAGCCATTGAAAAGGCAGGGATTCCAAAAGAAGAAGTGAAAGAAGCATACATGGGTAATGTTCTACAAGGAGGTGAAGGACAAGCT	acetyl-CoA acetyltransferase 1
ACAT2	NM_005891.2	acetyl-Coenzyme A acetyltransferase 2 (acetoacetyl Coenzyme A thiolase),acetyl-Coenzyme A acetyltransferase 2	TGTCGTTCTTATGAAGAAGTCAGAAGCTGATAAACGTGGGCTTACACCTTTAGCACGGATAGTTTCCTGGTCCCAAGTGGGTGTGGAGCCTTCCATTATG	acetyl-CoA acetyltransferase 2
ACMSD	NM_138326.2		AGAGCTGGGCTTTCCCGGGGTCCAAATTGGCACCCACGTCAACGAGTGGGACCTGAACGCGCAGGAGCTCTTTCCTGTCTATGCGGCAGCCGAAAGGCTG	aminocarboxymuconate semialdehyde decarboxylase
ACOT12	NM_130767.2		CAATGCTGCTGATGATAAGGAAAATCTCATCACGTTTCCCAGAATCCAACCCATTTCAAAGGATGATTTCAGACGCTATCGGGGAGCTATTGCACGCAAG	acyl-CoA thioesterase 12
ACOX1	NM_004035.5	acyl-Coenzyme A oxidase 1, palmitoyl,acyl-CoA oxidase 1, palmitoyl	TTGCTAAATTGTCACAGTAGTAGGAAGTATAGGGAAACCTCTCAGCTGTGGCACTGTTGTAGCTTTGGAGTGCAGAGTGTAACTCTGGGACAATCAGATT	acyl-CoA oxidase 1
ACSF3	NR_045667.2		ACCCAAGGGAACGGCAGTCAGAGACTACAGTCCAGACGTTTGTGTCTAGGCCTTGCTGGTAGCTAAGGAAATGCCTTCTGTTGGGAAAAGGTCAAATTTA	acyl-CoA synthetase family member 3
ACY1	NM_000666.2		CGGCCGCTGGCGCCGGGACGGCCCTCACTGACGGTCTTCGGTCTCCGCCCCGACATCCGGCCTCGGCCACGTGGTGGGCGGACCGGGGCGGTCCTGAGCC	aminoacylase 1
ADA	NM_000022.2		TCCAAGAAGACCATGATCTCAATAGTCAGTTACTGATGCTCCTGAACCCTATGTGTCCATTTCTGCACACACGTATACCTCGGCATGGCCGCGTCACTTC	adenosine deaminase
ADAL	NM_001012969.2		GATGTTAGGTATTTGATAGCAGTTGACAGAAGAGGTGGCCCTTTAGTAGCCAAGGAGACTGTAAAACTTGCCGAGGAGTTCTTCCTTTCTACTGAGGGTA	adenosine deaminase like
ADH1A	NM_000667.3	ADH1	TGATTCCCAAAACCTCTCAATGAACCCTATGCTGCTACTGACTGGACGTACCTGGAAGGGAGCTATTCTTGGTGGCTTTAAAAGTAAAGAATGTGTCCCA	alcohol dehydrogenase 1A (class I), alpha polypeptide
ADH1B	NM_000668.4	ADH2	ATAATCTTTAGTCATCGAATCCCAGTGGAGGGGACCCTTTTACTTGCCCTGAACATACACATGCTGGGCCATTGTGATTGAAGTCTTCTAACTCTGTCTC	alcohol dehydrogenase 1B (class I), beta polypeptide
ADH1C	NM_000669.3	ADH3	GATTCCCAGAACCTCTCAATAAACCCTATGCTGCTACTGACTGGACGCACGTGGAAAGGAGCTATTTTTGGAGGCTTTAAGAGTAAAGAATCTGTCCCCA	alcohol dehydrogenase 1C (class I), gamma polypeptide
ADH4	NM_000670.3		ATTCAGATCATTGCTACCTCCCTGTGCCATACTGATGCCACTGTTATCGATTCTAAATTTGAGGGCCTAGCTTTCCCAGTGATCGTTGGCCATGAGGCTG	alcohol dehydrogenase 4 (class II), pi polypeptide
ADH6	NM_000672.3		GAAAGTTGCTACAGGATCTCCCTTTCTCAATAAATTCATCTGCGGTGGAGAAAATCAGCATGAGTACTACAGGCCAAGTCATCAGATGCAAAGCAGCCAT	alcohol dehydrogenase 6 (class V)
ADH7	NM_000673.3		CAAGATGCTCACCTATGACCCGATGTTGCTCTTCACTGGACGCACATGGAAGGGATGTGTCTTTGGAGGTTTGAAAAGCAGAGATGATGTCCCAAAACTA	alcohol dehydrogenase 7 (class IV), mu or sigma polypeptide
ADK	NM_001123.2		AAAGTCGAATATCATGCTGGTGGCTCTACCCAGAATTCAATTAAAGTGGCTCAGTGGATGATTCAACAGCCACACAAAGCAGCAACATTTTTTGGATGCA	adenosine kinase
ADORA2A	NM_000675.3	ADORA2	TGGCCATCGTCCTCTCCCACACCAATTCGGTTGTGAATCCCTTCATCTACGCCTACCGTATCCGCGAGTTCCGCCAGACCTTCCGCAAGATCATTCGCAG	adenosine A2a receptor
AFMID	NM_001010982.4		AGTGGAAAGCCTCATTTGAAGAGCTCCACGATGTGGACCACTTTGAAATTGTTGAGAATCTGACCCAGAAGGACAACGTGCTCACCCAGATTATCTTGAA	arylformamidase
AGXT	NM_000030.2	SPAT;serine:pyruvate aminotransferase,alanine-glyoxylate aminotransferase	ACGCCCCTCCAGGGACCTCGCTCATCTCCTTCAGTGACAAGGCCAAAAAGAAGATGTACTCCCGCAAGACGAAGCCCTTCTCCTTCTACCTGGACATCAA	alanine--glyoxylate and serine--pyruvate aminotransferase
AGXT2	NM_031900.3	alanine-glyoxylate aminotransferase 2	AGCACATGGGACTCCTCGTTGGCAGAGGCAGCATTTTTTCTCAGACATTTCGCATTGCGCCCTCAATGTGCATCACTAAACCAGAAGTTGATTTTGCAGT	alanine--glyoxylate aminotransferase 2
AK3	NM_016282.2	AK6,AK3L1;adenylate kinase 6,adenylate kinase 3 like 1	GAGCTTATCAGATCGACACAGTGATTAACCTGAATGTGCCCTTTGAGGTCATTAAACAACGCCTTACTGCTCGCTGGATTCATCCCGCCAGTGGCCGAGT	adenylate kinase 3
AKR1C4	NM_001818.2	CHDR;aldo-keto reductase family 1, member C4 (chlordecone reductase; 3-alpha hydroxysteroid dehydrogenase, type I; dihydrodiol dehydrogenase 4)	CCAGCCTTGGAAAGCTCACTGAAAAAACTTCAACTGGACTATGTTGACCTCTATCTTCTTCATTTCCCAATGGCTCTCAAGCCAGGTGAGACGCCACTAC	aldo-keto reductase family 1 member C4
AKT1	NM_001014431.1	v-akt murine thymoma viral oncogene homolog 1	AGCCCAAGCACCGCGTGACCATGAACGAGTTTGAGTACCTGAAGCTGCTGGGCAAGGGCACTTTCGGCAAGGTGATCCTGGTGAAGGAGAAGGCCACAGG	AKT serine/threonine kinase 1
AKT1S1	NM_032375.3	AKT1 substrate 1 (proline-rich)	TAGTCGCTGGACAGCTCTTTTTTTGATTGGCTCAAATCCTGTAAAGGGCTTGACCAGTCTCTACATAGTCACCGTCCGCTTTTCCTGAGTTCTCCCTCCC	AKT1 substrate 1
AKT2	NM_001626.4	v-akt murine thymoma viral oncogene homolog 2	AGGAGATGGAAGTGGCGGTCAGCAAGGCACGGGCTAAAGTGACCATGAATGACTTCGACTATCTCAAACTCCTTGGCAAGGGAACCTTTGGCAAAGTCAT	AKT serine/threonine kinase 2
AKT3	NM_005465.4	v-akt murine thymoma viral oncogene homolog 3	GCCAGTTAATGAAAACAGAACGACCAAAGCCAAACACATTTATAATCAGATGTCTCCAGTGGACTACTGTTATAGAGAGAACATTTCATGTAGATACTCC	AKT serine/threonine kinase 3
ALDH2	NM_000690.2	aldehyde dehydrogenase 2 family (mitochondrial)	AAGCCCTATGTCATCTCCTACCTGGTGGATTTGGACATGGTCCTCAAATGTCTCCGGTATTATGCCGGCTGGGCTGATAAGTACCACGGGAAAACCATCC	aldehyde dehydrogenase 2 family member
ALDOA	NM_184041.2	aldolase A, fructose-bisphosphate	AGGCTGGCTTGCCCGCGCTCTTTCTTCCCTCGTGACAGTGGTGTGTGGTGTCGTCTGTGAATGCTAAGTCCATCACCCTTTCCGGCACACTGCCAAATAA	aldolase, fructose-bisphosphate A	LOC112694756 (NM_001365304;NM_001365305;NM_001365307)
ALDOB	NM_000035.3	aldolase B, fructose-bisphosphate	CATCCAAAGAACAACTGCTGATTGAAACACCTCATTAGCTGAGTGTAGAGAAGTGCATCTTATGAAACAGTCTTAGCAGTGGTAGGTTGGGAAGGAGATA	aldolase, fructose-bisphosphate B
ALOX12	NM_000697.1	arachidonate 12-lipoxygenase	TTACAGCCCGGAATGAGCAACTTGACTGGCCCTATGAATATCTGAAGCCCAGCTGCATAGAGAACAGTGTCACCATCTGAGCCCTAGAGTGACTCTACCT	arachidonate 12-lipoxygenase, 12S type
ALOX15	NM_001140.3		CTGGATAAGGAAATTGAGATCCGGAATGCAAAGCTGGACATGCCCTACGAGTACCTGCGGCCCAGCGTGGTGGAAAACAGTGTGGCCATCTAAGCGTCGC	arachidonate 15-lipoxygenase
ALOX5	NM_000698.2		GTCAAGATCAGCAACACTATTTCTGAGCGGGTCATGAATCACTGGCAGGAAGACCTGATGTTTGGCTACCAGTTCCTGAATGGCTGCAACCCTGTGTTGA	arachidonate 5-lipoxygenase
AMDHD1	NM_152435.2		ATCTCAGCAATAGAGCTTCCCAGCAGCGTTCAAGACACATCATTTATACACAGGCACAGGGGCCTTCCTGAAATGGGTGCATTTTTACCAACTACAATCA	amidohydrolase domain containing 1
AMPD1	NM_000036.2	adenosine monophosphate deaminase 1 (isoform M)	CCCACATTGATGAATACATTTCCTCATCTCCAACCTACCAGACCGTGCCTGATTTTCAGAGAGTGCAGATTACTGGTGACTATGCCTCTGGGGTTACAGT	adenosine monophosphate deaminase 1
AMPD2	NM_004037.6	adenosine monophosphate deaminase 2 (isoform L)	CTTCTCTGTCTCTGTCTTGCATGTCTCCTACCATGTCACTGTCCCTGGGCCACCCAGTGAAAGCAAAGCCTGGGAATCTGCTCATTGTTGTTTGGGCTCA	adenosine monophosphate deaminase 2
AMPD3	NM_000480.2	adenosine monophosphate deaminase (isoform E)	CATTGGCCCAGGTAGGCTAATTGGTAGTTGTTCATTTCAGCCTCTGGATGGCTGGCTGCCTTAAACACAATCAATTTCAAAGCTCCATTTCATAAAGGGG	adenosine monophosphate deaminase 3
AOC1	NM_001091.2	ABP1;amiloride binding protein 1 (amine oxidase (copper-containing))	CCACCATGGCCAAGAACACCGTGTTTCTCATCGAGATGCTGCTGCCCAAGAAGTACCATGTGCTGAGGTTTCTGGATAAAGGTGAAAGGCATCCTGTGCG	amine oxidase copper containing 1
AOC3	NM_001277731.1		CCGTGGCCGAGGGCTTCCCTAGATGGTTCCCTTTGTTGCTGTCTGGCTTTCCCGAATCTTTTTAGGCCACCTCCAAGGACTCTAAAAGGGGGCTATTCCC	amine oxidase copper containing 3
AOX1	NM_001159.3		GCGATAGTCAATTCAGGAATGAGAGTCTTTTTTGGAGAAGGGGATGGCATTATTAGAGAGTTATGCATCTCATATGGAGGCGTTGGTCCAGCCACCATCT	aldehyde oxidase 1
AP2S1	NM_021575.2	CLAPS2,HHC3;hypocalciuric hypercalcemia 3 (Oklahoma type),adaptor related protein complex 2 sigma 1 subunit	TGGCTGTGGGCAGAGGCCACCGTGTGTGTCCCGAGTAACCGTGCCGTTGTCGTGTGATGCCATAAGCGTCTGTGCGTGGAGTCCCCAATAAACCTGTGGT	adaptor related protein complex 2 subunit sigma 1
APOA1	NM_000039.1	apolipoprotein A-I	CTGGCCACTGTGTACGTGGATGTGCTCAAAGACAGCGGCAGAGACTATGTGTCCCAGTTTGAAGGCTCCGCCTTGGGAAAACAGCTAAACCTAAAGCTCC	apolipoprotein A1
APOA2	NM_001643.1	apolipoprotein A-II	GAAGCTGCTCGCAGCAACTGTGCTACTCCTCACCATCTGCAGCCTTGAAGGAGCTTTGGTTCGGAGACAGGCAAAGGAGCCATGTGTGGAGAGCCTGGTT	apolipoprotein A2
APOA4	NM_000482.3	apolipoprotein A-IV	ACCTGTCTGTCTGTCTGTCCCAAAGAAGTTCTGGTATGAACTTGAGGACACATGTCCAGTGGGAGGTGAGACCACCTCTCAATATTCAATAAAGCTGCTG	apolipoprotein A4
APOB	NM_000384.2	apolipoprotein B (including Ag(x) antigen)	CACCAACTTCTTCCACGAGTCGGGTCTGGAGGCTCATGTTGCCCTAAAAGCTGGGAAGCTGAAGTTTATCATTCCTTCCCCAAAGAGACCAGTCAAGCTG	apolipoprotein B
APOC2	NM_000483.3	apolipoprotein C-II	TTGCTTCTCATGGATGGCACTGCTTTTCTGAGGACTCAAGGGCCAAGATGGAGGGGCTGACTCAGTCCAGCCAACATTTAATGAGCACCTACTTTATGTA	apolipoprotein C2
APOC3	NM_000040.1	apolipoprotein C-III	CGAGCTCCTTGGGTCCTGCAATCTCCAGGGCTGCCCCTGTAGGTTGCTTAAAAGGGACAGTATTCTCAGTGCTCTCCTACCCCACCTCATGCCTGGCCCC	apolipoprotein C3
APOE	NM_000041.2	AD2;Alzheimer disease 2 (APOE*E4-associated, late onset)	GGGCTGCGTTGCTGGTCACATTCCTGGCAGGATGCCAGGCCAAGGTGGAGCAAGCGGTGGAGACAGAGCCGGAGCCCGAGCTGCGCCAGCAGACCGAGTG	apolipoprotein E
APOM	NM_019101.2		CAGCGCTTTCTCCTCTACAATCGCTCACCACATCCTCCCGAAAAGTGTGTGGAGGAATTCAAGTCCCTGACTTCCTGCCTGGACTCCAAAGCCTTCTTAT	apolipoprotein M
APRT	NM_000485.2		CTGCCCACAGGGAACACATTCCTTTGCTGGGGTTCAGCGCCTCTCCTGGGGCTGGAAGTGCCAAAGCCTGGGGCAAAGCTGTGTTTCAGCCACACTGAAC	adenine phosphoribosyltransferase
AR	NM_000044.2	DHTR,SBMA;dihydrotestosterone receptor,spinal and bulbar muscular atrophy	AGACTGTGAGCCTAGCAGGGCAGATCTTGTCCACCGTGTGTCTTCTTCTGCACGAGACTTTGAGGCTGTCAGAGCGCTTTTTGCGTGGTTGCTCCCGCAA	androgen receptor
ARF5	NM_001662.2		ATGGGCCTCACCGTGTCCGCGCTCTTTTCGCGGATCTTCGGGAAGAAGCAGATGCGGATTCTCATGGTTGGCTTGGATGCGGCTGGCAAGACCACAATCC	ADP ribosylation factor 5
ARG1	NM_000045.3	arginase, liver	TCAATGACTGAAGTGGACAGACTAGGAATTGGCAAGGTGATGGAAGAAACACTCAGCTATCTACTAGGAAGAAAGAAAAGGCCAATTCATCTAAGTTTTG	arginase 1
ARID1A	NM_006015.4	C1orf4,SMARCF1;SWI/SNF related, matrix associated, actin dependent regulator of chromatin, subfamily f, member 1,AT rich interactive domain 1A (SWI- like),AT rich interactive domain 1A (SWI-like)	AGCTCCCAGGGTTGCTAGAGCTCCTTGTAGAATATTTCCGACGATGCCTGATTGAGATCTTTGGCATTTTAAAGGAGTATGAGGTGGGTGACCCAGGACA	AT-rich interaction domain 1A
ARID1B	NM_020732.3	AT rich interactive domain 1B (SWI1-like)	TGCTACATTAGTTAGGTACGTTGGGGATCGCAAAAACCCAGTCTGTCGAGAAATGTCCATGGCGCTTTTATCGAACCTTGCCCAAGGGGACGCACTAGCA	AT-rich interaction domain 1B
ARID2	NM_152641.2	AT rich interactive domain 2 (ARID, RFX-like)	AGCTATTGGTTGGGCAGCAAAATGTTCAGTTGGTCCCAAGTGCAATGCCACCCTCAGGGGGAGTACAAACTGTGCCCATTTCGAACTTACAAATATTGCC	AT-rich interaction domain 2
ARPC4	NM_005718.4	actin related protein 2/3 complex, subunit 4 (20 kD),actin related protein 2/3 complex subunit 4, 20kDa	GACTTTGTGATCCACTTCATGGAGGAGATTGACAAGGAGATCAGTGAGATGAAGCTGTCAGTCAATGCCCGTGCCCGCATTGTGGCTGAAGAGTTCCTTA	actin related protein 2/3 complex subunit 4
ASCL1	NM_004316.3	achaete-scute complex (Drosophila) homolog-like 1,achaete-scute complex-like 1 (Drosophila),achaete-scute complex homolog 1 (Drosophila)	ATAGTAACTCCCATCACCTCTAACACGCACAGCTGAAAGTTCTTGCTCGGGTCCCTTCACCTCCTCGCCCTTTCTTAAAGTGCAGTTCTTAGCCCTCTAG	achaete-scute family bHLH transcription factor 1
ASH1L	NM_018489.2	ash1 (absent, small, or homeotic)-like (Drosophila)	CTGTCCTGGAATCTTTGAAGCGCTATAGATTTGGAAAGGATGCTGTTGGAGAGCGATATAAGCATAAGGAAAAGCACCGTTGTCACATGTCCTGCCCTCA	ASH1 like histone lysine methyltransferase
ASL	NM_000048.3		AGCTTTGGGGTGGCCGGTTTGTGGGTGCAGTGGACCCCATCATGGAGAAGTTCAACGCGTCCATTGCCTACGACCGGCACCTTTGGGAGGTGGATGTTCA	argininosuccinate lyase
ASMT	NM_001171039.1		AGGACCAGGCCTATCGCCTCCTTAATGACTACGCCAACGGCTTCATGGTGTCCCAGGTTCTCTTCGCCGCCTGCGAGCTGGGCGTGTTTGACCTTCTCGC	acetylserotonin O-methyltransferase
ASNS	NM_183356.2	asparagine synthetase	GGGTTACATATATTTTCACAAGGCTCCTTCTCCTGAAAAAGCCGAGGAGGAGAGTGAGAGGCTTCTGAGGGAACTCTATTTGTTTGATGTTCTCCGCGCA	asparagine synthetase (glutamine-hydrolyzing)
ASPA	NM_000049.2	aspartoacylase (aminoacylase 2, Canavan disease)	CCTTCCCTCAAATATGCGACCACTCGTTCCATAGCCAAGTATCCTGTGGGTATAGAAGTTGGTCCTCAGCCTCAAGGGGTTCTGAGAGCTGATATCTTGG	aspartoacylase
ASPG	NM_001080464.2	C14orf76;chromosome 14 open reading frame 76,asparaginase homolog (S. cerevisiae)	TGGTCATCCACGGCACCGACACCATGGCCTTTGCTGCCTCGATGCTGTCCTTCATGCTGGAGAACCTGCAGAAGACTGTCATCCTCACTGGGGCCCAGGT	asparaginase
ASS1	NM_000050.4	ASS;argininosuccinate synthetase	GCAAAATCAAACAAGGCCTGGGCTTGAAATTTGCTGAGCTGGTGTATACCGGTTTCTGGCACAGCCCTGAGTGTGAATTTGTCCGCCACTGCATCGCCAA	argininosuccinate synthase 1
ATF4	NM_001675.2	TXREB;activating transcription factor 4 (tax-responsive enhancer element B67)	TTTGAAGGAGTTCGACTTGGATGCCCTGTTGGGTATAGATGACCTGGAAACCATGCCAGATGACCTTCTGACCACGTTGGATGACACTTGTGATCTCTTT	activating transcription factor 4
ATF7	NM_001130060.1		CAGAGATTTACAAACGAGGACCACCTGGCAGTTCATAAACACAAGCATGAGATGACATTGAAATTTGGCCCAGCCCGAACTGACTCAGTCATCATTGCAG	activating transcription factor 7
ATF7IP	NM_018179.3		TGATTTTGCATGTACCTGTTGCAGTATCCTCCCAGCCTCAGCTTCTACAGAGCCATCCAGGGACTTTGGTGACTAATCAACCATCTGGCAATGTTGAATT	activating transcription factor 7 interacting protein
ATG101	NM_021934.4	C12orf44;chromosome 12 open reading frame 44	CGTGGAGGTGATGAATCGGCATGAGTACTTGCCCAAGATGCCCACACAGTCGGAGGTGGATAACGTGTTTGACACAGGCTTGCGGGACGTGCAGCCCTAC	autophagy related 101
ATG2B	NM_018036.5	C14orf103;chromosome 14 open reading frame 103,ATG2 autophagy related 2 homolog B (S. cerevisiae)	CTGTGCTTCAGCCCACTTGGGGAGAGTTCCTTGATCATCATAAAGAACAGCCAGTAAGAGGGTCAACATTTCCATCCAACCTAGTTCACCCAACACCTTT	autophagy related 2B
ATOX1	NM_004045.3	ATX1 (antioxidant protein 1, yeast) homolog 1,ATX1 antioxidant protein 1 homolog (yeast)	GCTGAAGCTGTCTCTCGGGTCCTCAATAAGCTTGGAGGAGTTAAGTATGACATTGACCTGCCCAACAAGAAGGTCTGCATTGAATCTGAGCACAGCATGG	antioxidant 1 copper chaperone
ATP5F1D	NM_001687.4	ATP5D;ATP synthase, H+ transporting, mitochondrial F1 complex, delta subunit	CCCGGCTGCCGCCTCTGGCCCCAACCAGATGTCCTTCACCTTCGCCTCTCCCACGCAGGTGTTCTTCAACGGTGCCAACGTCCGGCAGGTGGACGTGCCC	ATP synthase F1 subunit delta
ATP5ME	NM_007100.3	ATP5I;ATP synthase, H+ transporting, mitochondrial F0 complex, subunit e,ATP synthase, H+ transporting, mitochondrial F0 complex, subunit E,ATP synthase, H+ transporting, mitochondrial Fo complex, subunit E,ATP synthase, H+ transporting, mitochondrial Fo complex subunit E	TACCTAAAACCTCGGGCAGAAGAGGAGAGGAGGATAGCAGCAGAAGAGAAGAAGAAGCAGGATGAACTGAAACGGATTGCCAGAGAATTGGCAGAAGATG	ATP synthase membrane subunit e
ATP6V1F	NM_001198909.1	ATPase, H+ transporting, lysosomal 14kDa, V1 subunit F	AGGTGAGGCGCTTCTAGGTTGCTGGGGCTCTGCTGGTTAAGGAACAGGAAGCCTGACCATCTCCCTCCACTACCTCTTCCCTGTGCTGTTACACAGTGTC	ATPase H+ transporting V1 subunit F
ATXN7	NM_001128149.2	SCA7;spinocerebellar ataxia 7 (olivopontocerebellar atrophy with retinal degeneration)	GAGTTGGAGAGAATGTAAGTCCTGACCTGAAGGTCTTTTGTGATGCATGTATAGGATTGCCCTGACACACACCCTCCTTTCTTGGGATTATACCAGCCAT	ataxin 7
BAD	NM_004322.3		CAGCACAGCGCTATGGCCGCGAGCTCCGGAGGATGAGTGACGAGTTTGTGGACTCCTTTAAGAAGGGACTTCCTCGCCCGAAGAGCGCGGGCACAGCAAC	BCL2 associated agonist of cell death
BCL2	NM_000657.2	B-cell CLL/lymphoma 2,BCL2, apoptosis regulator	GTGAAGCAGAAGTCTGGGAATCGATCTGGAAATCCTCCTAATTTTTACTCCCTCTCCCCGCGACTCCTGATTCATTGGGAAGTTTCAAATCAGCTATAAC	BCL2 apoptosis regulator
BCL2A1	NM_004049.2	HBPA1	TCATGTGTCATAACTCAGTCAAGCTCAGTGAGCATTCTCAGCACATTGCCTCAACAGCTTCAAGGTGAGCCAGCTCAAGACTTTGCTCTCCACCAGGCAG	BCL2 related protein A1
BCL2L1	NM_138578.1		CTAAGAGCCATTTAGGGGCCACTTTTGACTAGGGATTCAGGCTGCTTGGGATAAAGATGCAAGGACCAGGACTCCCTCCTCACCTCTGGACTGGCTAGAG	BCL2 like 1
BHMT	NM_001713.2		CGCAGCGGGAAGGCTCGCCTAGTCGGTCCGCATCCGTGTCGACCACCTGTCTGGACACCACGAAGATGCCACCCGTTGGGGGCAAAAAGGCCAAGAAGGG	betaine--homocysteine S-methyltransferase
BHMT2	NM_001178005.1		GCCAGACTTCTAAGGAGTAGTGAAAGAAAACCCTGAAATAATCGAACAGGAAAAAGTTGCCCTCAAGCCTGACCTGGAACCGTTCCTCACCTTCATCCTC	betaine--homocysteine S-methyltransferase 2
BIRC3	NM_182962.1	API2;baculoviral IAP repeat-containing 3	GTGAGACTCGCGCCCTCCGGCACGGAAAAGGCCAGGCGACAGGTGTCGCTTGAAAAGACTGGGCTTGTCCTTGCTGGTGCATGCGTCGTCGGCCTCTGGG	baculoviral IAP repeat containing 3
BLK	NM_001715.2	B lymphoid tyrosine kinase	AGCTTCTTGCTCCAATCAACAAGGCCGGCTCCTTTCTTATCAGAGAGAGTGAAACCAACAAAGGTGCCTTCTCCCTGTCTGTGAAGGATGTCACCACCCA	BLK proto-oncogene, Src family tyrosine kinase
BRAF	NM_004333.3	v-raf murine sarcoma viral oncogene homolog B	GTACCTGCAAGGTGTGGAGTTACAGTCCGAGACAGTCTAAAGAAAGCACTGATGATGAGAGGTCTAATCCCAGAGTGCTGTGCTGTTTACAGAATTCAGG	B-Raf proto-oncogene, serine/threonine kinase
BRCA1	NM_007294.3	breast cancer 1, early onset,breast cancer 1	TCTTCTGAAGATACCGTTAATAAGGCAACTTATTGCAGTGTGGGAGATCAAGAATTGTTACAAATCACCCCTCAAGGAACCAGGGATGAAATCAGTTTGG	BRCA1 DNA repair associated
BRCA2	NM_000059.3	FANCD1,FACD,FANCD;Fanconi anemia, complementation group D1,breast cancer 2, early onset,breast cancer 2	GGGGACAGATTTGTGACCGGCGCGGTTTTTGTCAGCTTACTCCGGCCAAAAAAGAACTGCACCTCTGGAGCGGACTTATTTACCAAGCATTGGAGGAATA	BRCA2 DNA repair associated
BRCC3	NM_024332.3	CXorf53;chromosome X open reading frame 53,BRCA1/BRCA2-containing complex, subunit 3	TGTGGGCTGGTATCATTCCCATCCTCATATAACTGTTTGGCCTTCACATGTTGATGTTCGCACACAAGCCATGTACCAGATGATGGATCAAGGCTTTGTA	BRCA1/BRCA2-containing complex subunit 3
BRIP1	NM_032043.1		GATGTGCAAAGCCTGGGATATAGAAGAACTTGTCAGCCTGGGGAAGAAACTAAAGGCCTGTCCATATTACACAGCCCGAGAACTAATACAAGATGCTGAC	BRCA1 interacting protein C-terminal helicase 1
BTK	NM_000061.1	AGMX1,IMD1;Bruton agammaglobulinemia tyrosine kinase	TGATCTGGTTCAGAAATATCACCCTTGCTTCTGGATCGATGGGCAGTATCTCTGCTGCTCTCAGACAGCCAAAAATGCTATGGGCTGCCAAATTTTGGAG	Bruton tyrosine kinase
BUB1	NM_004336.3	BUB1L;budding uninhibited by benzimidazoles 1 (yeast homolog),budding uninhibited by benzimidazoles 1 homolog (yeast)	GAAGATAAAGAAAATGTGGTAGCAAAACAGTGTACCCAGGCGACTTTGGATTCTTGTGAGGAAAACATGGTGGTGCCTTCAAGGGATGGAAAATTCAGTC	BUB1 mitotic checkpoint serine/threonine kinase
BUB1B	NM_001211.4	budding uninhibited by benzimidazoles 1 (yeast homolog), beta,budding uninhibited by benzimidazoles 1 homolog beta (yeast)	GAGTCTTCTGTACCACAACGAAGCACACTAGCTGAACTAAAGAGCAAAGGGAAAAAGACAGCAAGAGCTCCAATCATCCGTGTAGGAGGTGCTCTCAAGG	BUB1 mitotic checkpoint serine/threonine kinase B
CA12	NM_001218.3	carbonic anhydrase XII	CCATATTCTTCCCCGAATCACACAGACAGTTTCTGACAGGCGCAACTCCTCCATTTTCCTCCCGCAGGTGAGAACCCTGTGGAGATGAGTCAGTGCCATG	carbonic anhydrase 12
CA9	NM_001216.2	carbonic anhydrase IX	CAGGTCCCAGGACTGGACATATCTGCACTCCTGCCCTCTGACTTCAGCCGCTACTTCCAATATGAGGGGTCTCTGACTACACCGCCCTGTGCCCAGGGTG	carbonic anhydrase 9
CAB39	NM_001130849.1		TCACTGAAGCTTCTCGGTGAACTACTACTAGATAGACACAACTTCACAATTATGACAAAATACATCAGTAAACCTGAGAACCTCAAATTAATGATGAACC	calcium binding protein 39
CACNA1A	NM_001127221.1	CACNL1A4,SCA6,MHP1,MHP;calcium channel, voltage-dependent, P/Q type, alpha 1A subunit	AGTTTGAGAAAGATTGTCGAGGCAAATACCTCCTCTACGAGAAGAATGAGGTGAAGGCGCGAGACCGGGAGTGGAAGAAGTATGAATTCCATTACGACAA	calcium voltage-gated channel subunit alpha1 A
CACNA1E	NM_000721.2	CACNL1A6;calcium channel, voltage-dependent, R type, alpha 1E subunit,calcium voltage-gated channel subunit alpha1 subunit E	CAGGACGACCATTCTGAGCCAGTGAGTCTATTGCATGGTGTTTTGAGAAAGGGAATTTTAGTGACACCTTATGCCATTTCAAGAGGAGAAATGCAGGCTG	calcium voltage-gated channel subunit alpha1 E
CACNB4	NM_000726.3	calcium channel, voltage-dependent, beta 4 subunit	GTGAAATTGGCTTCATTCCAAGTCCACTCAGATTGGAGAACATACGGATCCAGCAAGAACAAAAAAGAGGACGTTTTCACGGAGGGAAATCAAGTGGAAA	calcium voltage-gated channel auxiliary subunit beta 4
CACNG2	NM_006078.3	calcium channel, voltage-dependent, gamma subunit 2	TTTCTTGACACCGGCATTTCCTGAGGTTGAGCTCTCTGGGGAGTTCTAGAGAATGGCTAGTAAGGCTTTTTGAGCTTGCACATCTCACCTGCCTTTCCTG	calcium voltage-gated channel auxiliary subunit gamma 2
CACNG3	NM_006539.2	calcium channel, voltage-dependent, gamma subunit 3	TGGTTGCCGTGCACATCTATATTGAAAAACATCAGCAGTTACGAGCCAAATCCCACTCGGAGTTCCTGAAGAAATCTACTTTTGCCCGCCTCCCACCCTA	calcium voltage-gated channel auxiliary subunit gamma 3
CACNG7	NM_031896.3	calcium channel, voltage-dependent, gamma subunit 7	TGGCTCCGCCCACAGACTCCCTTATTTCAATGGCCGCGCCCTCTTTTCCCGACCTCTCCTTTTCATTGGTCCCTCTCACTCCCAAATGACTCCTCCCCTT	calcium voltage-gated channel auxiliary subunit gamma 7
CAD	NM_004341.3		TTCCTCGATGGGACCTTAGCAAGTTCCTGCGAGTCAGCACAAAGATTGGGAGCTGCATGAAGAGCGTTGGTGAAGTCATGGGCATTGGGCGTTCATTTGA	carbamoyl-phosphate synthetase 2, aspartate transcarbamylase, and dihydroorotase
CARD11	NM_032415.2	caspase recruitment domain family, member 11	TTGAAAATCGGCCCAAGAAGGAGCAGGTTCTGGAACTGGAGCGGGAGAATGAAATGCTGAAGACCAAAAACCAGGAGCTGCAGTCCATCATCCAGGCCGG	caspase recruitment domain family member 11
CAT	NM_001752.2		ATGCTTCAGGGCCGCCTTTTTGCCTATCCTGACACTCACCGCCATCGCCTGGGACCCAATTATCTTCATATACCTGTGAACTGTCCCTACCGTGCTCGAG	catalase
CBL	NM_005188.2	CBL2;Cas-Br-M (murine) ecotropic retroviral transforming sequence,Cbl proto-oncogene, E3 ubiquitin protein ligase	GTTGTGGTAAGGATGCAGGGTATTTCGCAGAACCCAGGACGGGAAGTGCCTTTGGTTCTTGGGTGGAGCTGGAACTGCAGAGCTTTGCACCTAGTCCTTT	Cbl proto-oncogene
CBR4	NM_032783.4		AAGATATGGTATCTCAGCTTCATACTAACCTCTTGGGTTCCATGCTGACCTGTAAAGCTGCCATGAGGACTATGATTCAACAACAGGGAGGGTCTATTGT	carbonyl reductase 4
CCL13	NM_005408.2	SCYA13;small inducible cytokine subfamily A (Cys-Cys), member 13,chemokine (C-C motif) ligand 13	CCAGAATTATATGAAACACCTGGGCCGGAAAGCTCACACCCTGAAGACTTGAACTCTGCTACCCCTACTGAAATCAAGCTGGAGTACGTGAAATGACTTT	C-C motif chemokine ligand 13
CCL19	NM_006274.2	SCYA19;small inducible cytokine subfamily A (Cys-Cys), member 19,chemokine (C-C motif) ligand 19	GACCTCAGCCAAGATGAAGCGCCGCAGCAGTTAACCTATGACCGTGCAGAGGGAGCCCGGAGTCCGAGTCAAGCATTGTGAATTATTACCTAACCTGGGG	C-C motif chemokine ligand 19
CCL4	NM_002984.2	LAG1,SCYA4;small inducible cytokine A4 (homologous to mouse Mip-1b),chemokine (C-C motif) ligand 4	GAAGCTTCCTCGCAACTTTGTGGTAGATTACTATGAGACCAGCAGCCTCTGCTCCCAGCCAGCTGTGGTATTCCAAACCAAAAGAAGCAAGCAAGTCTGT	C-C motif chemokine ligand 4	CCL4L1 (NM_207007)
CCL5	NM_002985.2	D17S136E,SCYA5;small inducible cytokine A5 (RANTES),chemokine (C-C motif) ligand 5	CCAAGTGTGTGCCAACCCAGAGAAGAAATGGGTTCGGGAGTACATCAACTCTTTGGAGATGAGCTAGGATGGAGAGTCCTTGAACCTGAACTTACACAAA	C-C motif chemokine ligand 5
CCNA1	NM_003914.3		TTGTGCCTTGCCTGAGTGAGCTTCATAAAGCGTACCTTGATATACCCCATCGACCTCAGCAAGCAATTAGGGAGAAGTACAAGGCTTCAAAGTACCTGTG	cyclin A1
CCNA2	NM_001237.2	CCNA,CCN1	CGGGACAAAGCTGGCCTGAATCATTAATACGAAAGACTGGATATACCCTGGAAAGTCTTAAGCCTTGTCTCATGGACCTTCACCAGACCTACCTCAAAGC	cyclin A2
CCNB2	NM_004701.2		AGGTTGATGTTGAACAGCACACTTTAGCCAAGTATTTGATGGAGCTGACTCTCATCGACTATGATATGGTGCATTATCATCCTTCTAAGGTAGCAGCAGC	cyclin B2
CCND1	NM_053056.2	BCL1,D11S287E,PRAD1;cyclin D1 (PRAD1: parathyroid adenomatosis 1)	TTGAACACTTCCTCTCCAAAATGCCAGAGGCGGAGGAGAACAAACAGATCATCCGCAAACACGCGCAGACCTTCGTTGCCCTCTGTGCCACAGATGTGAA	cyclin D1
CD14	NM_000591.2	CD14 antigen	GCCCAAGCACACTCGCCTGCCTTTTCCTGCGAACAGGTTCGCGCCTTCCCGGCCCTTACCAGCCTAGACCTGTCTGACAATCCTGGACTGGGCGAACGCG	CD14 molecule
CD163	NM_004244.4	CD163 antigen	CATCTGTGATTCGGACTTCTCTCTGGAAGCTGCCAGCGTTCTATGCAGGGAATTACAGTGTGGCACAGTTGTCTCTATCCTGGGGGGAGCTCACTTTGGA	CD163 molecule
CD180	NM_005582.2	LY64;lymphocyte antigen 64 (mouse) homolog, radioprotective, 105kD,CD180 antigen	TTCACCCAACTCCAAGAATTGGATCTGACAGCAACTCACTTGAAAGGGTTACCCTCTGGGATGAAGGGTCTGAACTTGCTCAAGAAATTAGTTCTCAGTG	CD180 molecule
CD19	XM_011545981.1	CD19 antigen	CACCCCAAGGGGCCTAAGTCATTGCTGAGCCTAGAGCTGAAGGACGATCGCCCGGCCAGAGATATGTGGGTAATGGAGACGGGTCTGTTGTTGCCCCGGG	CD19 molecule
CD209	NM_001144899.1	CD209 antigen	TAGAGCTTGTTTTTCTGGCCCATCCTTGGAGCTTTATGAGTGAGCTGGTGTGGGATGCCTTTGGGGGTGGACTTGTGTTCCAAGAATCCACTCTCTCTTC	CD209 molecule
CD244	NM_001166663.1	natural killer cell receptor 2B4,CD244 natural killer cell receptor 2B4,CD244 molecule, natural killer cell receptor 2B4	CTCCAGGCGCTGGGGCTTTCTCAGTGGCCTTGTCAGCTCACAGCAGGCGTTAACAGCCTCTAATTGAGGAAACTGTGGCTGGACAGGTTGCAAGGCAGTT	CD244 molecule
CD247	NM_000734.3	CD3Z;CD3z antigen, zeta polypeptide (TiT3 complex),CD247 antigen	GGCATAAAAAACATGTGGTTACACAGTGTGAATAAAGTGCTGCGGAGCAAGAGGAGGCCGTTGATTCACTTCACGCTTTCAGCGAATGACAAAATCATCT	CD247 molecule
CD27	NM_001242.4	TNFRSF7;tumor necrosis factor receptor superfamily, member 7	GCTGCCAGATGTGTGAGCCAGGAACATTCCTCGTGAAGGACTGTGACCAGCATAGAAAGGCTGCTCAGTGTGATCCTTGCATACCGGGGGTCTCCTTCTC	CD27 molecule
CD274	NM_014143.3	PDCD1LG1;programmed cell death 1 ligand 1,CD274 antigen	AAGGATACTTCTGAACAAGGAGCCTCCAAGCAAATCATCCATTGCTCATCCTAGGAAGACGGGTTGAGAATCCCTAATTTGAGGGTCAGTTCCTGCAGAA	CD274 molecule
CD276	NM_001024736.1	CD276 antigen	TACATTTCTTAGGGACACAGTACACTGACCACATCACCACCCTCTTCTTCCAGTGCTGCGTGGACCATCTGGCTGCCTTTTTTCTCCAAAAGATGCAATA	CD276 molecule
CD28	NM_001243078.1	CD28 antigen (Tp44)	GCTGCTCCTGTACCTTGGAGGTCCATTCACATGGGAAAGTATTTTGGAATGTGTCTTTTGAAGAGAGCATCAGAGTTCTTAAGGGACTGGGTAAGGCCTG	CD28 molecule
CD36	NM_000072.3	CD36 antigen (collagen type I receptor, thrombospondin receptor),CD36 molecule (thrombospondin receptor)	AGCCAAGGAAAATGTAACCCAGGACGCTGAGGACAACACAGTCTCTTTCCTGCAGCCCAATGGTGCCATCTTCGAACCTTCACTATCAGTTGGAACAGAG	CD36 molecule
CD3D	NM_000732.4	T3D;CD3d antigen, delta polypeptide (TiT3 complex),CD3d molecule, delta (CD3-TCR complex)	TATCTACTGGATGAGTTCCGCTGGGAGATGGAACATAGCACGTTTCTCTCTGGCCTGGTACTGGCTACCCTTCTCTCGCAAGTGAGCCCCTTCAAGATAC	CD3d molecule
CD3E	NM_000733.2	CD3e antigen, epsilon polypeptide (TiT3 complex),CD3e molecule, epsilon (CD3-TCR complex)	AAGTAACAGTCCCATGAAACAAAGATGCAGTCGGGCACTCACTGGAGAGTTCTGGGCCTCTGCCTCTTATCAGTTGGCGTTTGGGGGCAAGATGGTAATG	CD3e molecule
CD3G	NM_000073.2	CD3g antigen, gamma polypeptide (TiT3 complex),CD3g molecule, gamma (CD3-TCR complex)	GAACTAAATGCAGCCACCATATCTGGCTTTCTCTTTGCTGAAATCGTCAGCATTTTCGTCCTTGCTGTTGGGGTCTACTTCATTGCTGGACAGGATGGAG	CD3g molecule
CD4	NM_000616.4	CD4 antigen (p55),T-cell surface glycoprotein CD4	TGGCAGGCGGAGAGGGCTTCCTCCTCCAAGTCTTGGATCACCTTTGACCTGAAGAACAAGGAAGTGTCTGTAAAACGGGTTACCCAGGACCCTAAGCTCC	CD4 molecule
CD40LG	NM_000074.2	HIGM1,IMD3,TNFSF5;tumor necrosis factor (ligand) superfamily, member 5 (hyper-IgM syndrome)	GCATTTGATTTATCAGTGAAGATGCAGAAGGGAAATGGGGAGCCTCAGCTCACATTCAGTTATGGTTGACTCTGGGTTCCTATGGCCTTGTTGGAGGGGG	CD40 ligand
CD6	NM_001254751.1	CD6 antigen	AACCCTGGACACTGCATTACAGACCCGCCATCCCTGGGCCCTCAGTATCACCCGAGGAGCAACAGTGAGTCGAGCACCTCTTCAGGGGAGGATTACTGCA	CD6 molecule
CD63	NM_001780.4	MLA1;CD63 antigen (melanoma 1 antigen)	GTCATCATCGCAGTGGGTGTCTTCCTCTTCCTGGTGGCTTTTGTGGGCTGCTGCGGGGCCTGCAAGGAGAACTATTGTCTTATGATCACGTTTGCCATCT	CD63 molecule
CD68	NM_001251.2	CD68 antigen	ACCGGTCCATCTTGCTGCCTCTCATCATCGGCCTGATCCTTCTTGGCCTCCTCGCCCTGGTGCTTATTGCTTTCTGCATCATCCGGAGACGCCCATCCGC	CD68 molecule
CD84	NM_001184879.1	CD84 antigen (leukocyte antigen),CD84 molecule	TCTGCTAGAACAGTGCCGTGCTTTTCCACAGAAGGTTAGACCCTGAAAGAGATGGCTCAGCACCACCTATGGATCTTGCTCCTTTGCCTGCAAACCTGGC	CD84 molecule
CD8A	NM_001768.6	CD8;CD8 antigen, alpha polypeptide (p32),T-cell surface glycoprotein CD8 alpha chain	AGCTCAGGGCTCTTTCCTCCACACCATTCAGGTCTTTCTTTCCGAGGCCCCTGTCTCAGGGTGAGGTGCTTGAGTCTCCAACGGCAAGGGAACAAGTACT	CD8a molecule
CD8B	NM_172099.2	CD8B1;CD8 antigen, beta polypeptide 1 (p37)	TCAGCTGAGTGTGGTTGATTTCCTTCCCACCACTGCCCAGCCCACCAAGAAGTCCACCCTCAAGAAGAGAGTGTGCCGGTTACCCAGGCCAGAGACCCAG	CD8b molecule	CD8B2 (NM_001349727;NM_001368307)
CDA	NM_001785.2		AATCTTCAAAGGGTGCAACATAGAAAATGCCTGCTACCCGCTGGGCATCTGTGCTGAACGGACCGCTATCCAGAAGGCCGTCTCAGAAGGGTACAAGGAT	cytidine deaminase
CDC20	NM_001255.2	CDC20 (cell division cycle 20, S. cerevisiae, homolog),CDC20 cell division cycle 20 homolog (S. cerevisiae),cell division cycle 20 homolog (S. cerevisiae)	GGAACATCAGAAAGCCTGGGCTTTGAACCTGAACGGTTTTGATGTAGAGGAAGCCAAGATCCTTCGGCTCAGTGGAAAACCACAAAATGCGCCAGAGGGT	cell division cycle 20
CDCA5	NM_080668.3		ACCCAGTGCGGCTGCAGTCAGAAAGCCCATCGTCTTAAAGAGGATCGTGGCCCATGCTGTAGAGGTCCCAGCTGTCCAATCACCTCGCAGGAGCCCTAGG	cell division cycle associated 5
CDCA8	NM_018101.2		TCCCTGTTTACTGAAGACCAAATACTGGTTTGGAGACAACTTCCATGTCTTGCTCTTCTACCTCCCTAGTTAGTGGAAATTTGGATAAGGGAACTGTAGG	cell division cycle associated 8
CDK9	NM_001261.2	CDC2L4;cyclin-dependent kinase 9 (CDC2-related kinase)	GGTGTTCGACTTCTGCGAGCATGACCTTGCTGGGCTGTTGAGCAATGTTTTGGTCAAGTTCACGCTGTCTGAGATCAAGAGGGTGATGCAGATGCTGCTT	cyclin dependent kinase 9
CEACAM3	NM_001815.3	CGM1;carcinoembryonic antigen-related cell adhesion molecule 3	GCCTTCCTGTGGGGGCCGTCGCCGGCATCGTGACCGGGGTCCTGGTCGGAGTGGCGCTGGTGGCCGCGCTGGTGTGTTTCCTGCTCCTTGCCAAAACTGG	carcinoembryonic antigen related cell adhesion molecule 3
CENPA	NM_001042426.1	centromere protein A (17kD),centromere protein A, 17kDa	CACTTTGAGCAGTTGCCTGGAAGGCTGGGCATTTCCATCATATAGACCTCTGCCCTTCAGAGTAGCCTCACCATTAGTGGCAGCATCATGTAACTGAGTG	centromere protein A
CHMP2A	NM_014453.3	chromatin modifying protein 2A	GGAGCTGGACCGCGAGCGACAGAAACTAGAGACCCAGGAGAAGAAAATCATTGCAGACATTAAGAAGATGGCCAAGCAAGGCCAGATGGATGCTGTTCGC	charged multivesicular body protein 2A
CHMP6	NM_024591.4	chromatin modifying protein 6	GTATTGAGTTCACCCAGATCGAAATGAAAGTGATGGAGGGGCTGCAGTTTGGAAATGAGTGTCTGAACAAGATGCACCAGGTGATGTCCATTGAAGAGGT	charged multivesicular body protein 6
CLOCK	NM_004898.2	clock (mouse) homolog,clock homolog (mouse)	AGCCGGAAGCATGGTCCAGATTCCATCTAGTATGCCACAAAACAGCACCCAGAGTGCTGCAGTAACTACATTCACTCAGGACAGGCAGATAAGATTTTCT	clock circadian regulator
CLSPN	NM_022111.2	claspin homolog (Xenopus laevis)	GGAAAATCTTGAAGCGCAAGTGAAACCTTGCTTAGAGCTGAGTCTTCAGTCTGGAAACTCTACAGACTTTACCACTGACAGAAAGAGTTCCAAAAAGCAC	claspin
CMKLR1	NM_004072.2	chemokine-like receptor 1	TTCAACGTCTTCCTCCCAATCCATATCACCTATGCCGCCATGGACTACCACTGGGTTTTCGGGACAGCCATGTGCAAGATCAGCAACTTCCTTCTCATCC	chemerin chemokine-like receptor 1
COL4A1	NM_001845.4	collagen, type IV, alpha 1	TGGGCTTAAGTTTTCAAGGACCAAAAGGTGACAAGGGTGACCAAGGGGTCAGTGGGCCTCCAGGAGTACCAGGACAAGCTCAAGTTCAAGAAAAAGGAGA	collagen type IV alpha 1 chain
COL6A1	NM_001848.2	collagen, type VI, alpha 1	CCTCTGTCCCCATAGCTGGTTTTTCCCACCAATCCTCACCTAACAGTTACTTTACAATTAAACTCAAAGCAAGCTCTTCTCCTCAGCTTGGGGCAGCCAT	collagen type VI alpha 1 chain
COL6A3	NM_004369.3	collagen, type VI, alpha 3	AGAGCAAGCGAGACATTCTGTTCCTCTTTGACGGCTCAGCCAATCTTGTGGGCCAGTTCCCTGTTGTCCGTGACTTTCTCTACAAGATTATCGATGAGCT	collagen type VI alpha 3 chain
COPS6	NM_006833.4	COP9 constitutive photomorphogenic homolog subunit 6 (Arabidopsis)	CAGATTTTTATGATCAATGCAACGACGTGGGGCTCATGGCCTACCTCGGCACCATCACCAAAACGTGCAACACCATGAACCAGTTTGTGAACAAGTTCAA	COP9 signalosome subunit 6
COX14	NM_001257133.1	C12orf62;chromosome 12 open reading frame 62,COX14 cytochrome c oxidase assembly homolog (S. cerevisiae),COX14, cytochrome c oxidase assembly factor	CCCTGTTGGAAGAAAGTGCCCATGGTTTCTCTGGTTCTGCCAGTTTGACAGTTTATGGAGGCTTTTGAATCGTAATAGCAATGTGAGGGTGAGGTACACC	cytochrome c oxidase assembly factor COX14
COX4I1	NM_001318797.1	COX4;cytochrome c oxidase subunit IV,cytochrome c oxidase subunit IV isoform 1	GGCAGAATGTTGGCTACCAGGGTATTTAGCCTAGTTGGCAAGCGAGCAATTTCCACCTCTGTGTGTGTACGAGCTCATGTGTTGTGAAGAGCGAAGACTT	cytochrome c oxidase subunit 4I1
COX5A	NM_004255.3	cytochrome c oxidase subunit Va	ACTTCAACAAGCCAGATATAGATGCCTGGGAATTGCGTAAAGGGATAAACACACTTGTTACCTATGATATGGTTCCAGAGCCCAAAATCATTGATGCTGC	cytochrome c oxidase subunit 5A
COX5B	NM_001862.2	cytochrome c oxidase subunit Vb	CAGGCACCAGGGAAGACCCTAATTTAGTCCCCTCCATCTCCAACAAGAGAATAGTAGGCTGCATCTGTGAAGAGGACAATACCAGCGTCGTCTGGTTTTG	cytochrome c oxidase subunit 5B
COX6A1	NM_004373.2	COX6A;cytochrome c oxidase subunit VIa polypeptide 1	ATCAGGACCAAGCCGTTTCCCTGGGGAGATGGTAACCATACTCTATTCCATAACCCTCATGTGAATCCACTTCCAACTGGCTACGAAGATGAATAAAGAG	cytochrome c oxidase subunit 6A1
COX6B1	NM_001863.4	COX6B;cytochrome c oxidase subunit Vib,cytochrome c oxidase subunit Vib polypeptide 1 (ubiquitous),cytochrome c oxidase subunit VIb polypeptide 1 (ubiquitous)	AACCAGACTAGAAACTGCTGGCAGAACTACCTGGACTTCCACCGCTGTCAGAAGGCAATGACCGCTAAAGGAGGCGATATCTCTGTGTGCGAATGGTACC	cytochrome c oxidase subunit 6B1
COX7B	NM_001866.2	cytochrome c oxidase subunit VIIb	CAGAGCCACCAGAAACGTACACCTGATTTTCATGACAAATACGGTAATGCTGTATTAGCTAGTGGAGCCACTTTCTGTATTGTTACATGGACATATGTAG	cytochrome c oxidase subunit 7B
COX7C	NM_001867.2	cytochrome c oxidase subunit VIIc	TCTGCGCCTTTCGCAGAGCTTCCAGCAGCGGTATGTTGGGCCAGAGCATCCGGAGGTTCACAACCTCTGTGGTCCGTAGGAGCCACTATGAGGAGGGCCC	cytochrome c oxidase subunit 7C
COX8A	NM_004074.2	COX8;cytochrome c oxidase subunit VIII,cytochrome c oxidase subunit VIIIA (ubiquitous)	GGCCAGCGCAGCCATTTTGGCTTCCTGACCTTGGGCTACGGCTGACCGTTTTTTGTGGTGTACTCCGTGCCATCATGTCCGTCCTGACGCCGCTGCTGCT	cytochrome c oxidase subunit 8A
CPA3	NM_001870.2	carboxypeptidase A3 (mast cell)	ACCCACCACGTAGCTGCTAATATGATGGTGGATTTCCGAGTTAGTGAGAAGGAATCCCAAGCCATCCAGTCTGCCTTGGATCAAAATAAAATGCACTATG	carboxypeptidase A3
CPS1	NM_001875.3	carbamoyl-phosphate synthetase 1, mitochondrial,carbamoyl-phosphate synthase 1, mitochondrial	AGACGATGGATTCTGTTGAACTATGGGGTCCCACACTGCACTATTAATTCCACCCACTGTAAGGGCAAGGACACCATTCCTTCTACATATAAGAAAAAAG	carbamoyl-phosphate synthase 1
CPT1A	NM_001876.3	CPT1;carnitine palmitoyltransferase 1A (liver)	CAGGCCTATTTTGGACGTGGGAAAAATAAGCAGTCTCTTGATGCTGTGGAGAAAGCAGCGTTCTTCGTGACGTTAGATGAAACTGAAGAAGGATACAGAA	carnitine palmitoyltransferase 1A
CREB3L3	NM_001271995.1		CTGAAGAAACTCCAGGCCATTGTGGTGCAGTCCACCAGCAAGTCAGCCCAGACAGGCACCTGTGTCGCAGTCCTGTTGCTGTCCTTTGCCCTCATCATCC	cAMP responsive element binding protein 3 like 3
CS	NM_004077.2		CATATGCACAGGGTATCAGCCGAACCAAGTACTGGGAGTTGATTTATGAAGACTCTATGGATCTAATCGCAAAGCTACCTTGTGTTGCAGCAAAGATCTA	citrate synthase
CSF3R	NM_000760.3	CD114;colony stimulating factor 3 receptor (granulocyte)	AGGCCCTTTCAGCTCTATGAGATCATCGTGACTCCCTTGTACCAGGACACCATGGGACCCTCCCAGCATGTCTATGCCTACTCTCAAGAAATGGCTCCCT	colony stimulating factor 3 receptor
CTCF	NM_001191022.1	CCCTC-binding factor (zinc finger protein)	ATTGGTTCGGCATCGTCGTTACAAACACACCCACGAGAAGCCATTCAAGTGTTCCATGTGCGATTACGCCAGTGTAGAAGTCAGCAAATTAAAACGTCAC	CCCTC-binding factor
CTLA4	NM_005214.3	CELIAC3,IDDM12;celiac disease 3,insulin-dependent diabetes mellitus 12	AGTCTGTGCGGCAACCTACATGATGGGGAATGAGTTGACCTTCCTAGATGATTCCATCTGCACGGGCACCTCCAGTGGAAATCAAGTGAACCTCACTATC	cytotoxic T-lymphocyte associated protein 4
CTPS1	NM_001301237.1	CTPS;CTP synthase	ATATGATCGCTTGCTGGAGACCTGCTCTATTGCCCTTGTGGGCAAATACACGAAGTTCTCAGACTCCTATGCCTCTGTCATTAAGGCTCTGGAGCATTCT	CTP synthase 1
CTSA	NM_001127695.1	GSL,PPGB;protective protein for beta-galactosidase (galactosialidosis)	TGCCACAATGGGACATGTGCAACTTTCTGGTAAACTTACAGTACCGCCGTCTCTACCGAAGCATGAACTCCCAGTATCTGAAGCTGCTTAGCTCACAGAA	cathepsin A
CTSD	NM_001909.3	CPSD;cathepsin D (lysosomal aspartyl protease)	GAAGCCGGCGGCCCAAGCCCGACTTGCTGTTTTGTTCTGTGGTTTTCCCCTCCCTGGGTTCAGAAATGCTGCCTGCCTGTCTGTCTCTCCATCTGTTTGG	cathepsin D
CTSL	NM_001912.4	CTSL1;cathepsin L1	TGTGGGGCCCATTTCTGTTGCTATTGATGCAGGTCATGAGTCCTTCCTGTTCTATAAAGAAGGCATTTATTTTGAGCCAGACTGTAGCAGTGAAGACATG	cathepsin L
CTSS	NM_004079.3		ATGACAACGGCTTTCCAGTACATCATTGATAACAAGGGCATCGACTCAGACGCTTCCTATCCCTACAAAGCCATGGATCAGAAATGTCAATATGACTCAA	cathepsin S
CTSW	NM_001335.3	cathepsin W (lymphopain)	TGCACCGAGGGAGCAATACCTGTGGCATCACCAAGTTCCCGCTCACTGCCCGTGTGCAGAAACCGGATATGAAGCCCCGAGTCTCCTGCCCTCCCTGAAC	cathepsin W
CTSZ	NM_001336.3		GGACACCACATATATAAACCATGTCGTTTCTGTGGCTGGGTGGGGCATCAGTGATGGGACTGAGTACTGGATTGTCCGGAATTCATGGGGTGAACCATGG	cathepsin Z
CXCL9	NM_002416.2	CMK,MIG;monokine induced by gamma interferon,chemokine (C-X-C motif) ligand 9	CCATCTCCCATGAAGAAAGGGAACGGTGAAGTACTAAGCGCTAGAGGAAGCAGCCAAGTCGGTTAGTGGAAGCATGATTGGTGCCCAGTTAGCCTCTGCA	C-X-C motif chemokine ligand 9
CXCR6	NM_006564.1	chemokine (C-X-C motif) receptor 6	ACCATGAAGACTATGGGTTCAGCAGTTTCAATGACAGCAGCCAGGAGGAGCATCAAGACTTCCTGCAGTTCAGCAAGGTCTTTCTGCCCTGCATGTACCT	C-X-C motif chemokine receptor 6
CYBB	NM_000397.3	CGD;chronic granulomatous disease,cytochrome b-245, beta polypeptide	TTTGAAGCATGAAAAAAGAGGGTTGGAGGTGGAGAATTAACCTCCTGCCATGACTCTGGCTCATCTAGTCCTGCTCCTTGTGCTATAAAATAAATGCAGA	cytochrome b-245 beta chain
CYP1A1	NM_000499.3	CYP1;cytochrome P450, subfamily I (aromatic compound-inducible), polypeptide 1,cytochrome P450, family 1, subfamily A, polypeptide 1	GTATCAGTGACCAATGTCATCTGTGCCATTTGCTTTGGCCGGCGCTATGACCACAACCACCAAGAACTGCTTAGCCTAGTCAACCTGAATAATAATTTCG	cytochrome P450 family 1 subfamily A member 1
CYP1A2	NM_000761.3	cytochrome P450, subfamily I (aromatic compound-inducible), polypeptide 2,cytochrome P450, family 1, subfamily A, polypeptide 2	ACTTCGACCCTTACAATCAGGTGGTGGTGTCAGTGGCCAACGTCATTGGTGCCATGTGCTTCGGACAGCACTTCCCTGAGAGTAGCGATGAGATGCTCAG	cytochrome P450 family 1 subfamily A member 2
CYP1B1	NM_000104.3	GLC3A;cytochrome P450, subfamily I (dioxin-inducible), polypeptide 1 (glaucoma 3, primary infantile),cytochrome P450, family 1, subfamily B, polypeptide 1	AGAACTTTGATCCAGCTCGATTCTTGGACAAGGATGGCCTCATCAACAAGGACCTGACCAGCAGAGTGATGATTTTTTCAGTGGGCAAAAGGCGGTGCAT	cytochrome P450 family 1 subfamily B member 1
CYP4A11	NM_000778.3	CYP4A2;cytochrome P450, subfamily IVA, polypeptide 11,cytochrome P450, family 4, subfamily A, polypeptide 11	AGTCTGCCTGCCCTTCTCTCTCTCACCTTTCTCCAGGCTCCCTACCTGCTTGTCTACCTGTCTCCTACCCACCTGTATCTCTTGTTGGGAGAAAAGCTGA	cytochrome P450 family 4 subfamily A member 11
CYP4A22	NM_001010969.3	cytochrome P450, family 4, subfamily A, polypeptide 22	TCAGGAACGGGTGAAGACATTCCCAAGTGCCTGTCCTTATTGGATATGGGGAGGCAAAGTTCGTGTCCAGCTCTATGACCCTGACTATATGAAGGTGATT	cytochrome P450 family 4 subfamily A member 22	CYP4A11 (NM_001363587)
CYP8B1	NM_004391.2	cytochrome P450, subfamily VIIIB (sterol 12-alpha-hydroxylase), polypeptide 1,cytochrome P450, family 8, subfamily B, polypeptide 1	TTTCCATCTGCCCTGGGAGGTTCTTTGCACTCAGTGAGGTGAAGCTCTTTATCCTGCTTATGGTCACACACTTTGACTTAGAGTTGGTGGACCCTGACAC	cytochrome P450 family 8 subfamily B member 1
D2HGDH	NM_001287249.1		GAGGAAGGACAACACGGGCTATGACCTGAAGCAGCTGTTCATCGGGTCGGAGGGCACTTTGGGGATCATCACCACGGTGTCCATCTTGTGTCCACCCAAG	D-2-hydroxyglutarate dehydrogenase
DAO	NM_001917.4		GAATGCAAGAATTATTGGTGAACGAACTGGCTTCCGGCCAGTACGCCCCCAGATTCGGCTAGAAAGAGAACAGCTTCGCACTGGACCTTCAAACACAGAG	D-amino acid oxidase
DCK	NM_000788.2		GCTGCCCGTCTTTCTCAGCCAGCTCTGAGGGGACCCGCATCAAGAAAATCTCCATCGAAGGGAACATCGCTGCAGGGAAGTCAACATTTGTGAATATCCT	deoxycytidine kinase
DDC	NM_000790.3		GTTGCCACCCTGGGGACCACAACATGCTGCTCCTTTGACAATCTCTTAGAAGTCGGTCCTATCTGCAACAAGGAAGACATATGGCTGCACGTTGATGCAG	dopa decarboxylase
DEPTOR	NM_022783.3	DEPDC6;DEP domain containing 6	AGCATGTGTCCAACAAGCACCCATTTGTGGACAGCAATCTTCTCTACCAGTTCAGAATGAACTTCCGGCGGAGGCGAAGACTGATGGAGCTGCTCAATGA	DEP domain containing MTOR interacting protein
DERA	NM_015954.2	2-deoxyribose-5-phosphate aldolase homolog (C. elegans)	GGAGATGAGTGGCTGAAGCCAGAACTCTTTCGAATAGGTGCCAGTACTCTGCTCTCGGACATTGAGAGGCAGATTTACCATCATGTGACTGGAAGATATG	deoxyribose-phosphate aldolase
DGLUCY	NM_001102369.2	C14orf159;chromosome 14 open reading frame 159	GAGCCAAGTTACACCCTGTTTAACCCTGCCTTCAAAGGGACGACTCTGTAAGATTCTCTGCTACTTATTCAAGTTGACACGATGCCCTTCACACTCCACC	D-glutamate cyclase
DGUOK	NM_080916.2		TTGTAAAGAATCTGTAACCAATACCATGAAGTTCAGGCTGTGATCTGGGCTCCCTGACTTTCTGAAGCTAGAAAAATGTTGTGTCTCCCAACCACCTTTC	deoxyguanosine kinase
DMGDH	NM_013391.2		CCAGGCCAGGACACTCAGTACAGGCCAAGTTTTCGCCGCACAAACTGGTTTGAGCCTGTGGGCTCGGAGTATAAACAGGTTATGCAAAGAGTAGCGGTAA	dimethylglycine dehydrogenase
DTL	NM_016448.2	denticleless homolog (Drosophila),denticleless E3 ubiquitin protein ligase homolog (Drosophila)	AACATGCAAAGGTCATCAATGCAGCCTCAAGTCAGTTGCCTTTTCTAAGTTTGAGAAAGCTGTATTCTGTACGGGTGGAAGAGATGGCAACATTATGGTC	denticleless E3 ubiquitin protein ligase homolog
DUOX1	NM_175940.1		TGAGCCCACACCTCACCTCTGTTCTTCCTATTTCTGGCTGCCTCAGCCTTCTCTGATTTCCCACCTCCCAACCTTGTTCCAGGTGGCCATAGTCAGTCAC	dual oxidase 1
DUOX2	NM_014080.4		AGGCACATCGTGTGTGTGGCAATCTTCTCGGCCATCTGTGTTGGCGTGTTTGCAGATCGTGCTTACTACTATGGCTTTGCCTCGCCACCCTCGGACATTG	dual oxidase 2
ECHS1	NM_004092.3	enoyl Coenzyme A hydratase, short chain, 1, mitochondrial,enoyl-CoA hydratase, short chain, 1, mitochondrial	GTTCGCTGTCCCGCCTGGCGTCCCTTCGCCTCGGGTGCTAACTTTGAGTACATCATCGCAGAAAAAAGAGGGAAGAATAACACCGTGGGGTTGATCCAAC	enoyl-CoA hydratase, short chain 1
EEA1	NM_003566.3	early endosome antigen 1, 162kD	CATAAACAAGCCCAGGAGAATTTGCATGACCAGGTACAAGAGCAGAAGGCACATCTTAGAGCTGCACAAGACCGTGTCCTTTCCCTAGAAACTAGTGTCA	early endosome antigen 1
EFNA4	NM_005227.2	EPLG4;ephrin-A4	GTGCTCCCTGCCCTTTGGCCATGTTCAATTCTCAGAGAAGATTCAGCGCTTCACACCCTTCTCCCTCGGCTTTGAGTTCTTACCTGGAGAGACTTACTAC	ephrin A4
EGFR	NM_201282.1	ERBB;epidermal growth factor receptor (avian erythroblastic leukemia viral (v-erb-b) oncogene homolog)	ACATCCTGCCGGTGGCATTTAGGGGTGACTCCTTCACACATACTCCTCCTCTGGATCCACAGGAACTGGATATTCTGAAAACCGTAAAGGAAATCACAGG	epidermal growth factor receptor
EHHADH	NM_001166415.1	ECHD;enoyl-Coenzyme A, hydratase/3-hydroxyacyl Coenzyme A dehydrogenase	CATTGAACCACGTACCATTAGCCAGGATGAGATCCTTGAACGCTGCTTATATTCACTTATCAATGAAGCATTCCGTATCTTGGGAGAAGGGATAGCTGCT	enoyl-CoA hydratase and 3-hydroxyacyl CoA dehydrogenase
EME1	XM_011524392.1	essential meiotic endonuclease 1 homolog 1 (S. pombe)	ATGGCTCTAAAGAAGTCATCACCCTCACTGGATTCTGGTGATAGTGACTCTGAGGAGTTGCCAACATTTGCCTTTCTGAAGAAGGAACCATCTTCAACAA	essential meiotic structure-specific endonuclease 1
ENO1	NM_001428.2	ENO1L1,MPB1;enolase 1, (alpha)	TTCTCGCCTCACTTTCCACCAAGTGTCTAGAGTCATGTGAGCCTCGTGTCATCTCCGGGGTGGCCACAGGCTAGATCCCCGGTGGTTTTGTGCTCAAAAT	enolase 1
ENO3	NM_001976.4	enolase 3, (beta, muscle),enolase 3 (beta, muscle)	ATGAGGATCGAGGAGGCTCTTGGGGACAAGGCAATCTTTGCTGGACGCAAGTTCCGTAACCCGAAGGCCAAGTGAGAAGCTGGAGGCTCCAGGACTCCAC	enolase 3
EOMES	NM_005442.2	eomesodermin (Xenopus laevis) homolog	ATCCCATGCCCTGGGGTATTACCCAGACCCAACCTTTCCTGCAATGGCAGGGTGGGGAGGTCGAGGTTCTTACCAGAGGAAGATGGCAGCTGGACTACCA	eomesodermin
EPC1	NM_025209.2	enhancer of polycomb homolog 1 (Drosophila)	AAAGGTGTATTGGATTTGCACGAAGACGGGTTGGGCGCGGTGGAAGGGTCTTACTGGACAGAGCTCATTCAGACTATGACAGTGTGTTTCACCATCTGGA	enhancer of polycomb homolog 1
ERCC6	NM_001277058.1	CKN2;excision repair cross-complementing rodent repair deficiency, complementation group 6,excision repair cross-complementation group 6	TCAAGTCAAACTCAGGAGCAAGACTGTTTACAGAGTCAACCTGTCAGTAATAATGAAGAAATGGCAATCAAGCAAGAAAGTGGTGGTGATGGGGAGGTGG	ERCC excision repair 6, chromatin remodeling factor
ERN1	NM_001433.2	ER to nucleus signalling 1	TACATGGGTAAAAAGCAGGACATCTGGTATGTTATTGACCTCCTGACCGGAGAGAAGCAGCAGACTTTGTCATCGGCCTTTGCAGATAGTCTCTGCCCAT	endoplasmic reticulum to nucleus signaling 1
EXO1	NM_003686.3		GCCAGAGCCAGTGGGCTGAGCAAGAAGCCGGCAAGCATCCAGAAGAGAAAGCATCATAATGCCGAGAACAAGCCGGGGTTACAGATCAAACTCAATGAGC	exonuclease 1
EZH2	NM_001203247.1	enhancer of zeste (Drosophila) homolog 2,enhancer of zeste homolog 2 (Drosophila)	ACACAGAAACAGCTCTAGACAACAAACCTTGTGGACCACAGTGTTACCAGCATTTGGAGGGAGCAAAGGAGTTTGCTGCTGCTCTCACCGCTGAGCGGAT	enhancer of zeste 2 polycomb repressive complex 2 subunit
FABP5	NM_001444.1	fatty acid binding protein 5 (psoriasis-associated)	GCTTTGATGAATACATGAAGGAGCTAGGAGTGGGAATAGCTTTGCGAAAAATGGGCGCAATGGCCAAGCCAGATTGTATCATCACTTGTGATGGTAAAAA	fatty acid binding protein 5
FAH	NM_000137.1		CATGACGAGCCCTACACATTTGACATCAACCTCTCTGTTAACCTGAAAGGAGAAGGAATGAGCCAGGCGGCTACCATATGCAAGTCCAATTTTAAGTACA	fumarylacetoacetate hydrolase
FAHD1	NM_031208.3	C16orf36;chromosome 16 open reading frame 36	CATAACCTTGGAAGAAGGAGATATTATCTTGACTGGGACGCCAAAGGGAGTTGGACCGGTTAAAGAAAACGATGAGATCGAGGCTGGCATACACGGGCTG	fumarylacetoacetate hydrolase domain containing 1
FAM30A	NR_026800.2	C14orf110,KIAA0125;chromosome 14 open reading frame 110,KIAA0125	ACAGTTCTGAAGTCAAAGGCTGATGTCCTGTTTCTCTTTCCCTCTGTGACCGACTCCCTTCCCAGTGGTAACAAGTACCCACAGCTTGGTTTGAATTTCT	family with sequence similarity 30 member A
FANCA	NM_000135.2	FACA,FANCH;Fanconi anemia complementation group A	CTGAGAAGAACTGTGGAGCCTGAAAAAATGCCGCAGGTCACGGTTGATGTACTGCAGAGAATGCTGATTTTTGCACTTGACGCTTTGGCTGCTGGAGTAC	FA complementation group A
FANCD2	NM_033084.3	FACD,FANCD;Fanconi anemia complementation group D2	GGGAGAGAGTCAGAATCAACTAGCTGTGGATCAAATAGCTTTCCAAAAGAAGCTCTTTCAGACCCTGAGGAGACACCCTTCCTATCCCAAAATAATAGAA	FA complementation group D2
FANCI	NM_001113378.1	KIAA1794;KIAA1794,Fanconi anemia complementation group I	TGAGTGGGGAAGAATGTAAGAAACAGTTGATTAACACCCTGTGTTCTGGCAGGTGGGATCAGCAATATGTAATCCAACTCACCTCCATGTTCAAGGATGT	FA complementation group I
FASLG	NM_000639.1	APT1LG1,TNFSF6;tumor necrosis factor (ligand) superfamily, member 6,Fas ligand (TNF superfamily, member 6)	TCCATGCCTCTGGAATGGGAAGACACCTATGGAATTGTCCTGCTTTCTGGAGTGAAGTATAAGAAGGGTGGCCTTGTGATCAATGAAACTGGGCTGTACT	Fas ligand
FASN	NM_004104.4		GAGGTGCTTGGCTACGCACGGTCGCTTCCTGGAAATTGGCAAATTCGACCTTTCTCAGAACCACCCGCTCGGCATGGCTATCTTCCTGAAGAACGTGACA	fatty acid synthase
FBP1	NM_000507.3	FBP;fructose-1,6-bisphosphatase 1	AGTCATCCTTTGCCACGTGTGTTCTCGTGTCAGAAGAAGATAAACACGCCATCATAGTGGAACCGGAGAAAAGGGGTAAATATGTGGTCTGTTTTGATCC	fructose-bisphosphatase 1
FCAR	NM_002000.2	Fc fragment of IgA, receptor for	TGCTGAGATTATAGGCATGAGCCACCACGCCTGGCCAGATGCATGTTCAAACCAATCAAATGGTGTTTTCTTATGCAGGACTGATCGATTTGCACCCACC	Fc fragment of IgA receptor
FCRL2	NM_001159488.1	SPAP1;SH2 domain-containing phosphatase anchor protein 1,Fc receptor-like 2	CCTCTTCTGTCTTCGAAGGAGACAGCATCGTTCTGAAATGCCAGGGAGAACAGAACTGGAAAATTCAGAAGATGGCTTACCATAAGGATAACAAAGAGTT	Fc receptor like 2
FDX1	NM_004109.4	FDX	AGACAGATCACGGTTGGGCTGCCAAATCTGTTTGACAAAATCTATGGACAATATGACTGTTCGAGTGCCTGAAACAGTGGCTGATGCCAGACAATCCATT	ferredoxin 1
FDXR	NM_004110.3	ADXR	CCCGTGCAGTGCCCACGGGAGACATGGAAGACCTCCCTTGTGGGCTGGTGCTCAGCAGCATTGGGTATAAGAGCCGCCCTGTCGACCCAAGCGTGCCCTT	ferredoxin reductase
FGF1	NM_033137.1	FGFA;fibroblast growth factor 1 (acidic)	AAATGAGGAATGTTTGTTCCTGGAAAGGCTGGAGGAGAACCATTACAACACCTATATATCCAAGAAGCATGCAGAGAAGAATTGGTTTGTTGGCCTCAAG	fibroblast growth factor 1
FH	NM_000143.2		GGTGAACTAAAGGTGCCAAATGATAAGTATTATGGCGCCCAGACCGTGAGATCTACGATGAACTTTAAGATTGGAGGTGTGACAGAACGCATGCCAACCC	fumarate hydratase
FLT1	NM_002019.4	FLT;fms-related tyrosine kinase 1 (vascular endothelial growth factor/vascular permeability factor receptor),fms-related tyrosine kinase 1	AAGAAATGGCAAACAATTCTGCAGTACTTTAACCTTGAACACAGCTCAAGCAAACCACACTGGCTTCTACAGCTGCAAATATCTAGCTGTACCTACTTCA	fms related tyrosine kinase 1
FLT3	NM_004119.2	fms-related tyrosine kinase 3	GAAATTGAATATGAAAACCAAAAAAGGCTGGAAGAAGAGGAGGACTTGAATGTGCTTACATTTGAAGATCTTCTTTGCTTTGCATATCAAGTTGCCAAAG	fms related tyrosine kinase 3
FNIP1	NM_001008738.2		ACAATTTGTAATCTTTACACGATGCCACGAATTGGAGAACCTGTCTGGCTTACAATGATGTCGGGGACTCCAGAAAAGAACCACCTTTGCTATCGTTTCA	folliculin interacting protein 1
FNIP2	NM_020840.1		TACTTTATGTCCTGACCTACTTTCTCCGTTGCTCTGAGCTACAAGAGAACCAGCTGACCTGGAGTGGCAATCATGGTGAAGGTGACCAAGTTTTAAATGG	folliculin interacting protein 2
FOLH1	NM_004476.1	FOLH;folate hydrolase (prostate-specific membrane antigen) 1	ACCACCTCCTCCAGGATATGAAAATGTTTCGGATATTGTACCACCTTTCAGTGCTTTCTCTCCTCAAGGAATGCCAGAGGGCGATCTAGTGTATGTTAAC	folate hydrolase 1
FOLH1B	NM_153696.2	FOLH2,FOLHP;folate hydrolase 2	CTGAGGATTTTTAGAGCTTATAGTAGCAAAAAGAAAAGGGAAATTCTCTCTGAGATGTCCTTTTTTGTAGGCCTAATGACAAAAGGTTGAAGATAAAGTT	folate hydrolase 1B
FOLR1	NM_000802.2	FOLR;folate receptor 1 (adult)	GATACCTGGAAATCCCTGCCCTGTTCAGCCCCACAGCTCCCAACTATTTGGTTCCTGCTCCATGGTCGGGCCTCTGACAGCCACTTTGAATAAACCAGAC	folate receptor 1
FOLR3	NM_000804.2	folate receptor 3 (gamma)	GCGCTGGTGGGAGGACTGTCGCACCTCCTACACCTGCAAAAGCAACTGGCACAAAGGCTGGAATTGGACCTCAGGGATTAATGAGTGTCCGGCCGGGGCC	folate receptor 3
FOXM1	NM_202002.1	FKHL16	CAATTCGCCATCAACAGCACTGAGAGGAAGCGCATGACTTTGAAAGACATCTATACGTGGATTGAGGACCACTTTCCCTACTTTAAGCACATTGCCAAGC	forkhead box M1
FOXP3	NM_014009.3	IPEX;immune dysregulation, polyendocrinopathy, enteropathy, X-linked	GGGCCATCCTGGAGGCTCCAGAGAAGCAGCGGACACTCAATGAGATCTACCACTGGTTCACACGCATGTTTGCCTTCTTCAGAAACCATCCTGCCACCTG	forkhead box P3
FPR1	NM_002029.3		GCCATGGGAGGACATTGGCCTTTCGGCTGGTTCCTGTGCAAATTCGTCTTTACCATAGTGGACATCAACTTGTTCGGAAGTGTCTTCCTGATCGCCCTCA	formyl peptide receptor 1
FTCD	NM_006657.2	formiminotransferase cyclodeaminase	TGACCTACGGGCGGCGCCAATTCCAGTCCCTGGACACGACGATGCGGCGCCTGATCCCGCCCTTCCGCGAGGCTTCGGCCAAGCTAACCACGCTGGTGGA	formimidoyltransferase cyclodeaminase
G6PC	NM_000151.2	G6PT;glucose-6-phosphatase, catalytic (glycogen storage disease type I, von Gierke disease)	GATGTGGAGTCTTCGGTGTTTAAAGTCAACAACCATGCCAGGGATTGAGGAGGACTACTATTTGAAGCAATGGGCACTGGTATTTGGAGCAAGTGACATG	glucose-6-phosphatase catalytic subunit
GABARAP	NM_007278.1	GABA(A) receptor-associated protein	CTGGACAAAAAGAAATACCTGGTGCCTTCTGATCTCACAGTTGGTCAGTTCTACTTCTTGATCCGGAAGCGAATTCATCTCCGAGCTGAGGATGCCTTGT	GABA type A receptor-associated protein
GAD1	NM_000817.2	GAD;glutamate decarboxylase 1 (brain, 67kD),glutamate decarboxylase 1 (brain, 67kDa)	CAAAGGACCAACAGCCTGGAAGAGAAGAGTCGCCTTGTGAGTGCCTTCAAGGAGAGGCAATCCTCCAAGAACCTGCTTTCCTGTGAAAACAGCGACCGGG	glutamate decarboxylase 1
GADL1	NM_207359.2	glutamate decarboxylase-like 1	CTTGGAGATACACAGTAGATTGCAGCCCTTCTGATGAGAAATAGGGAATACTCCCAGTCCAGGCCCAGCAAAACCAAAATGCTAAGCAATGAATATTAAG	glutamate decarboxylase like 1
GAPDH	NM_001256799.1	GAPD	GAACGGGAAGCTTGTCATCAATGGAAATCCCATCACCATCTTCCAGGAGCGAGATCCCTCCAAAATCAAGTGGGGCGATGCTGGCGCTGAGTACGTCGTG	glyceraldehyde-3-phosphate dehydrogenase
GAPDHS	NM_014364.4	GAPDS	ACCCCGCTACTCCTCCTCCTAAGATGGTGTCTGTGGCCCGGGAGCTGACTGTGGGCATCAATGGATTTGGACGCATCGGTCGCCTGGTCCTGCGCGCCTG	glyceraldehyde-3-phosphate dehydrogenase, spermatogenic
GAPVD1	NM_001282679.1		TTCATACTCTGGCTCATCACCTCAAGCAGGAACGCTTATATGTAAACTCTGAGAAACAGCTCATTCAGAGGCTCAATGCAGATGTACTTAAGACAGCTGA	GTPase activating protein and VPS9 domains 1
GART	NM_000819.3	PRGS,PGFT	GCCCAACAGCAGAAGCGGCTCAGTTAGAGTCCAGCAAAAGGTTTGCCAAAGAGTTTATGGACAGACATGGAATCCCAACCGCACAATGGAAGGCTTTCAC	phosphoribosylglycinamide formyltransferase, phosphoribosylglycinamide synthetase, phosphoribosylaminoimidazole synthetase
GATM	NM_001482.2		TCTCTTCTTACAACGAATGGGACCCCTTAGAGGAAGTGATAGTGGGCAGAGCAGAAAACGCCTGTGTTCCACCGTTCACCATCGAGGTGAAGGCCAACAC	glycine amidinotransferase
GBA	NM_001005742.2	GLUC;glucosylceramidase,glucosidase, beta; acid (includes glucosylceramidase),glucosidase, beta, acid	CAATTGGGTGCGTAACTTTGTCGACAGTCCCATCATTGTAGACATCACCAAGGACACGTTTTACAAACAGCCCATGTTCTACCACCTTGGCCACTTCAGC	glucosylceramidase beta
GCDH	NM_000159.2	glutaryl-Coenzyme A dehydrogenase	CTGGAGCGGGTGGACAGTGGCTACAGGTCGGCGATGAGTGTCCAGTCCTCCCTCGTCATGCACCCTATCTATGCCTATGGCAGCGAGGAACAGCGGCAGA	glutaryl-CoA dehydrogenase
GCK	NM_000162.4	MODY2;maturity onset diabetes of the young 2,glucokinase (hexokinase 4)	CTTCAAGGAGCGGTTCCATGCCAGCGTGCGCAGGCTGACGCCCAGCTGCGAGATCACCTTCATCGAGTCGGAGGAGGGCAGTGGCCGGGGCGCGGCCCTG	glucokinase
GCLC	NM_001498.2	GLCLC,GLCL;glutamate-cysteine ligase, catalytic subunit	CTCAAGTGGGGCGATGAGGTGGAATACATGTTGGTATCTTTTGATCATGAAAATAAAAAAGTCCGGTTGGTCCTGTCTGGGGAGAAAGTTCTTGAAACTC	glutamate-cysteine ligase catalytic subunit
GDA	NM_001242506.2		TAGAGTGAAGCCCATAGTGACACCACGTTTTTCCCTCTCCTGCTCTGAGACTTTGATGGGTGAACTGGGCAACATTGCTAAAACCCGTGATTTGCACATT	guanine deaminase
GLRX	NM_002064.2	glutaredoxin (thioltransferase)	CACCAACCACACTAACGAGATTCAAGATTATTTGCAACAGCTCACGGGAGCAAGAACGGTGCCTCGAGTCTTTATTGGTAAAGATTGTATAGGCGGATGC	glutaredoxin
GLS	NM_014905.3		AGTCTGGAGGAAAGGTTGCAGATTATATTCCTCAACTGGCCAAATTCAGTCCCGATTTGTGGGGTGTGTCTGTTTGTACAGTAGATGGACAGAGGCATTC	glutaminase
GLS2	NM_013267.2	glutaminase 2 (liver, mitochondrial)	CCCTGGATGATGCTGTGCAGTTCAACCATCTGGAGGTGGTCAAACTGCTTCAAGATTACCAGGACTCCTACACACTCTCTGAAACTCAGGCTGAGGCAGC	glutaminase 2	SPRYD4 (NM_207344)
GLUD1	NM_005271.2	GLUD	GTGTCCCAGAAAAAAACCACTTGGGCTCCCTGTTTGGAGTCTGGCTGGCTCTGAGCATTGCCAATGGCCCCTACTCACCTGACTTTGTATCCTCTCCTTT	glutamate dehydrogenase 1
GLUL	NM_001033044.2	GLNS;glutamate-ammonia ligase (glutamine synthase)	GGTTTAGAGATAAGAGTTGGCTGGTCAACTTGAGCATGTTACTGACAGAGGGGGTATTGGGGTTATTTTCTGGTAGGAATAGCATGTCACTAAAGCAGGC	glutamate-ammonia ligase
GLYAT	NM_005838.3		TTCACATAAACCATGGAAATCCATTCAATCTGAAGGCTGTGGTGGACAAGTGGCCTGATTTTAATACAGTGGTTGTCTGCCCTCAGGAGCAGGATATGAC	glycine-N-acyltransferase
GLYCTK	NR_026700.1		CAGCCTCAGCTTGTAGGCCTCGTTGGATGGATGTCCTTTCTGTCTTTGGACAGCCCTTAGCCACATACTGCACTTCTGGTTGAGCTGAAGTTTGTCCCAC	glycerate kinase
GMPR	NM_006877.3		CCATGTTTACAGCAATTCATAAGCATTACTCCCTGGATGACTGGAAGCTCTTTGCCACAAATCACCCAGAATGCCTGCAGAATGTAGCCGTGAGTTCAGG	guanosine monophosphate reductase
GMPR2	NM_001002001.2		GCTAAGCGCCATGCCTCATATTGACAACGATGTGAAACTGGACTTCAAGGATGTCCTTTTGAGGCCCAAACGCAGTACCCTTAAGTCTCGAAGTGAGGTG	guanosine monophosphate reductase 2
GMPS	NM_003875.2	guanine monophosphate synthetase	TAAGGATGGCCACCACCACTATGAAGGAGCTGTTGTCATTCTGGATGCTGGTGCTCAGTACGGGAAAGTCATAGACCGAAGAGTGAGGGAACTGTTCGTG	guanine monophosphate synthase
GNG12	NM_018841.3	guanine nucleotide binding protein (G protein), gamma 12	ATAAAGGTTTCGAAGGCATCAGCGGACCTCATGTCCTACTGTGAGGAACATGCCAGGAGTGACCCTTTGCTGATAGGAATACCAACTTCAGAAAACCCTT	G protein subunit gamma 12
GNLY	NM_012483.2	LAG2	TGCCGGCTCCTCGCTTCCTCGATCCAGAATCCACTCTCCAGTCTCCCTCCCCTGACTCCCTCTGCTGTCCTCCCCTCTCACGAGAATAAAGTGTCAAGCA	granulysin
GNS	NM_002076.3		ATGGATGGGATGTCCTTATTGCCCATTTTGAGAGGTGCCAGTAACTTGACCTGGCGATCAGATGTCCTGGTGGAATACCAAGGAGAAGGCCGTAACGTCA	glucosamine (N-acetyl)-6-sulfatase
GOT1	NM_002079.2	glutamic-oxaloacetic transaminase 1, soluble (aspartate aminotransferase 1),glutamic-oxaloacetic transaminase 1, soluble	GTCCTCACCAACCTGGGAGAATCACAATGCTGTGTTTTCCGCTGCTGGTTTTAAAGACATTCGGTCCTATCGCTACTGGGATGCAGAGAAGAGAGGATTG	glutamic-oxaloacetic transaminase 1
GOT2	NM_002080.2	glutamic-oxaloacetic transaminase 2, mitochondrial (aspartate aminotransferase 2),glutamic-oxaloacetic transaminase 2, mitochondrial	GGAGAGTAGGAAACTGTACTTTATCTCGGCATCCTCTTGAATGATAGTGCAAGTTTCTCCAGTTGGGATGTTGTCTCTGCCCGGTTGGACCTCCTCCCTT	glutamic-oxaloacetic transaminase 2
GPI	NM_000175.2	glucose phosphate isomerase	CAGTGCTCAAGTGACCTCTCACGACGCTTCTACCAATGGGCTCATCAACTTCATCAAGCAGCAGCGCGAGGCCAGAGTCCAATAAACTCGTGCTCATCTG	glucose-6-phosphate isomerase
GPS1	NM_004127.4		GGCCCGGGACTACTGCACCAGCGCCAAACACGTCATCAACATGTGCCTCAATGTCATCAAGGTCAGCGTCTACTTGCAGAATTGGTCTCATGTGCTCAGC	G protein pathway suppressor 1
GPT	NM_005309.2	glutamic-pyruvate transaminase (alanine aminotransferase)	ACGCACAGGCTATGGGGCAGAGGCCCATCACCTTCCTGCGCCAGGTCTTGGCCCTCTGTGTTAACCCTGATCTTCTGAGCAGCCCCAACTTCCCTGACGA	glutamic--pyruvic transaminase
GPX1	NM_000581.2		GGTTTTCATCTATGAGGGTGTTTCCTCTAAACCTACGAGGGAGGAACACCTGATCTTACAGAAAATACCACCTCGAGATGGGTGCTGGTCCTGTTGATCC	glutathione peroxidase 1
GPX4	NM_001039847.1	glutathione peroxidase 4 (phospholipid hydroperoxidase)	CAGGGAGTAACGAAGAGATCAAAGAGTTCGCCGCGGGCTACAACGTCAAATTCGATATGTTCAGCAAGATCTGCGTGAACGGGGACGACGCCCACCCGCT	glutathione peroxidase 4
GRAP2	NM_001291826.1		TATCTGCAGCACCACCATTTCCACCAGGAACGCCGAGGAGGCAGCCTTGACATAAATGATGGGCATTGTGGCACCGGCTTGGGCAGTGAAATGAATGCGG	GRB2 related adaptor protein 2
GRIN1	NM_000832.5	NMDAR1;N-methyl-D-aspartate receptor subunit NR1,glutamate receptor, ionotropic, N-methyl D-aspartate 1	TTCAAGAGAGTGCTGATGTCTTCCAAGTATGCGGATGGGGTGACTGGTCGCGTGGAGTTCAATGAGGATGGGGACCGGAAGTTCGCCAACTACAGCATCA	glutamate ionotropic receptor NMDA type subunit 1
GSK3B	NM_002093.2		ACTGATTATACCTCTAGTATAGATGTATGGTCTGCTGGCTGTGTGTTGGCTGAGCTGTTACTAGGACAACCAATATTTCCAGGGGATAGTGGTGTGGATC	glycogen synthase kinase 3 beta
GTSE1	NM_016426.5	G-2 and S-phase expressed 1	GATGAAGTCTTCTTCGGACCCTTTGGACATAAAGAAAGATGTATTGCTGCCAGCTTGGAATTAAATAATCCGGTTCCCGAACAGCCTCCGTTGCCCACAT	G2 and S-phase expressed 1
GUSB	NM_000181.3	glucuronidase, beta	CCGATTTCATGACTGAACAGTCACCGACGAGAGTGCTGGGGAATAAAAAGGGGATCTTCACTCGGCAGAGACAACCAAAAAGTGCAGCGTTCCTTTTGCG	glucuronidase beta
GYS2	NM_021957.3	glycogen synthase 2 (liver)	GCTGGAATTGGACTGATCCTTTCTCGAGCCAGGAAACTTCCTATTGCCACAATATTTACAACCCACGCTACACTACTTGGGAGGTATCTCTGTGCAGCAA	glycogen synthase 2
GZMA	NM_006144.2	HFSP,CTLA3;granzyme A (granzyme 1, cytotoxic T-lymphocyte-associated serine esterase 3)	AGACCCTACATGGTCCTACTTAGTCTTGACAGAAAAACCATCTGTGCTGGGGCTTTGATTGCAAAAGACTGGGTGTTGACTGCAGCTCACTGTAACTTGA	granzyme A
GZMB	NM_004131.3	CTLA1,CSPB;granzyme B (granzyme 2, cytotoxic T-lymphocyte-associated serine esterase 1)	ACACTACAAGAGGTGAAGATGACAGTGCAGGAAGATCGAAAGTGCGAATCTGACTTACGCCATTATTACGACAGTACCATTGAGTTGTGCGTGGGGGACC	granzyme B
GZMH	NM_033423.3	CTSGL2;granzyme H (cathepsin G-like 2, protein h-CCPX)	AAAAAAGGGACACCTCCAGGAGTCTACATCAAGGTCTCACACTTCCTGCCCTGGATAAAGAGAACAATGAAGCGCCTCTAACAGCAGGCATGAGACTAAC	granzyme H
H6PD	NM_004285.3	GDH;glucose dehyrogenase,hexose-6-phosphate dehydrogenase (glucose 1-dehydrogenase)	AGCATTGTAACTCAGTCATGGGAGCTGCCTCTTTGGAAGTGCAGATTTATTCCTGTAATAATCCTGCCTGCTTTTACCTCTCGTCCACTGACCAGCAAGT	hexose-6-phosphate dehydrogenase/glucose 1-dehydrogenase
HAAO	NM_012205.2		CAGCTGGAGGGAGACATGGTTCTCCGAGTCCTGGAGCAAGGGAAACACCGGGATGTGGTCATTCGGCAGGGAGAGATATTCCTCCTGCCTGCCAGGGTGC	3-hydroxyanthranilate 3,4-dioxygenase
HACD2	NM_198402.2	PTPLB;protein tyrosine phosphatase-like (proline instead of catalytic arginine), member b	CTAATATGGGCAGTAACACATAGCGTCAAAGAGGTACAGAGTGAAGACAGTGTCCTCCTGTTTGTTATTGCATGGACGATCACGGAAATCATCCGTTACT	3-hydroxyacyl-CoA dehydratase 2
HADH	NM_001184705.2	HADHSC;L-3-hydroxyacyl-Coenzyme A dehydrogenase, short chain,hydroxyacyl-Coenzyme A dehydrogenase	ATCTTTGCCAGCAACACTTCCTCCTTGCAGATTACAAGCATAGCTAATGCCACCACCAGACAAGACCGATTCGCTGGCCTCCATTTCTTCAACCCAGTGC	hydroxyacyl-CoA dehydrogenase
HDC	NM_002112.3		GCAGGCACTGCCTTCCTGTGCCCCGAGTTCCGGGGGTTTCTGAAGGGGATTGAGTATGCCGACTCCTTCACCTTTAATCCTTCCAAGTGGATGATGGTGC	histidine decarboxylase
HERC1	NM_003922.3	hect (homologous to the E6-AP (UBE3A) carboxyl terminus) domain and RCC1 (CHC1)-like domain (RLD) 1	CCAACAAGTTTTATGCCTCAAAGGACCACAGTTGCCAGACTTTGAACGTGAGTCTCTTTCAAGTGATGAGCAGGACCACTATTTGGATGCCCTTCTTAGC	HECT and RLD domain containing E3 ubiquitin protein ligase family member 1
HEXA	NM_000520.4	hexosaminidase A (alpha polypeptide)	CGCTTTCCTCACCGGGGCTTGCTGTTGGATACATCTCGCCATTACCTGCCACTCTCTAGCATCCTGGACACTCTGGATGTCATGGCGTACAATAAATTGA	hexosaminidase subunit alpha
HEXB	NM_000521.3	hexosaminidase B (beta polypeptide)	CAGATTACGAGGAATTCGAGTCCTGCCAGAATTTGATACCCCTGGGCATACACTATCTTGGGGAAAAGGTCAGAAAGACCTCCTGACTCCATGTTACAGT	hexosaminidase subunit beta
HIF1A	NM_001530.2	hypoxia inducible factor 1, alpha subunit (basic helix-loop-helix transcription factor)	ATGGATGATGACTTCCAGTTACGTTCCTTCGATCAGTTGTCACCATTAGAAAGCAGTTCCGCAAGCCCTGAAAGCGCAAGTCCTCAAAGCACAGTTACAG	hypoxia inducible factor 1 subunit alpha
HIF3A	NM_152796.2		ACCTACTGTGACGACAGGATTGCAGAAGTGGCTGGCTATAGTCCCGATGACCTGATCGGCTGTTCCGCCTACGAGTACATCCACGCGCTGGACTCCGATG	hypoxia inducible factor 3 subunit alpha
HJURP	NM_018410.3		AACAATACGACAGGGCCATGGAGAGAACCGTCAGAGGGAGATTGAAATCCGATTTGATCAGCTTCATCGGGAATATTGCCTGAGTCCCAGGAACCAGCCT	Holliday junction recognition protein
HK1	NM_000188.2		CTGTGGCCTGGCATCGCATCGTGGTGTGTCAATGCCACAAAATCGTGTGTCCGTGGAACCAGTCCTAGCCGCGTGTGACAGTCTTGCATTCTGTTTGTCT	hexokinase 1
HK2	NM_000189.4		TCAGAATCAGGTTGACAGTCCCTTGCTGACATGGCTTTGCTTTGTGTAAATACAGTGGATCTCAATCTTCGGGGTGTGATGAATAGCGAATCATCTCAAA	hexokinase 2
HK3	NM_002115.1	hexokinase 3 (white cell)	ACTTTGCTGCCCACTGCCTGTCTGAGTTCCTGGATGCGCAGCCTGTGAACAAACAGGGTCTGCAGCTTGGCTTCAGCTTCTCTTTCCCTTGTCACCAGAC	hexokinase 3
HLA-A	NM_002116.5		GGAAGAGCTCAGATAGAAAAGGAGGGAGTTACACTCAGGCTGCAAGCAGTGACAGTGCCCAGGGCTCTGATGTGTCCCTCACAGCTTGTAAAGTGTGAGA	major histocompatibility complex, class I, A
HLA-C	NM_002117.4	HLA-JY3,D6S204,PSORS1;psoriasis susceptibility 1	AGCTGGGAGCCATCTTCCCAGCCCACCATCCCCATCATGGGCATCGTTGCTGGCCTGGCTGTCCTGGTTGTCCTAGCTGTCCTTGGAGCTGTGGTCACCG	major histocompatibility complex, class I, C
HLA-DQA1	NM_002122.3	HLA-DQA	GGCGGTGGCCTGAGTTCAGCAAATTTGGAGGTTTTGACCCGCAGGGTGCACTGAGAAACATGGCTGTGGCAAAACACAACTTGAACATCATGATTAAACG	major histocompatibility complex, class II, DQ alpha 1
HLA-DRB1	NM_002124.3	HLA-DR1B	TTCGGCAACTGCAGAAAATGTCCTCCCTTGTGGCTTCCTCAGCTCCTGCCCTTGGCCTGAAGTCCCAGCATTGATGGCAGCGCCTCATCTTCAACTTTTG	major histocompatibility complex, class II, DR beta 1	HLA-DRB3 (NM_022555)
HLA-E	NM_005516.5		CTATGTGTCTTAGGGGACTCTGGCTTCTCTTTTTGCAAGGGCCTCTGAATCTGTCTGTGTCCCTGTTAGCACAATGTGAGGAGGTAGAGAAACAGTCCAC	major histocompatibility complex, class I, E
HMOX1	NM_002133.2	heme oxygenase (decycling) 1	CAAGGACCAGAGCCCCTCACGGGCACCAGGGCTTCGCCAGCGGGCCAGCAACAAAGTGCAAGATTCTGCCCCCGTGGAGACTCCCAGAGGGAAGCCCCCA	heme oxygenase 1
HNF4A	NM_178850.1	TCF14,MODY,MODY1	CCTTGCAGAGCATCACCTGGCAGATGATCGAGCAGATCCAGTTCATCAAGCTCTTCGGCATGGCCAAGATTGACAACCTGTTGCAGGAGATGCTGCTGGG	hepatocyte nuclear factor 4 alpha
HPD	NM_002150.2	PPD	CGATCACCTGGTGAAACACGGTGACGGAGTGAAGGACATTGCGTTCGAGGTGGAAGATTGTGACTACATCGTGCAGAAAGCACGGGAACGGGGCGCCAAA	4-hydroxyphenylpyruvate dioxygenase
HPRT1	NM_000194.1	HPRT	TGTGATGAAGGAGATGGGAGGCCATCACATTGTAGCCCTCTGTGTGCTCAAGGGGGGCTATAAATTCTTTGCTGACCTGCTGGATTACATCAAAGCACTG	hypoxanthine phosphoribosyltransferase 1
HRAS	NM_005343.2	HRAS1;v-Ha-ras Harvey rat sarcoma viral oncogene homolog,Harvey rat sarcoma viral oncogene homolog	AGTACATGCGCACCGGGGAGGGCTTCCTGTGTGTGTTTGCCATCAACAACACCAAGTCTTTTGAGGACATCCACCAGTACAGGGAGCAGATCAAACGGGT	HRas proto-oncogene, GTPase
HSD11B1	NM_181755.1	HSD11B,HSD11;hydroxysteroid (11-beta) dehydrogenase 1	GCCTACTACTACTATTCTGCAAACGAGGAATTCAGACCAGAGATGCTCCAAGGAAAGAAAGTGATTGTCACAGGGGCCAGCAAAGGGATCGGAAGAGAGA	hydroxysteroid 11-beta dehydrogenase 1
HSD17B8	NM_014234.3	FABGL;FabG (beta-ketoacyl-[acyl-carrier-protein] reductase, E coli) like (E. coli),hydroxysteroid (17-beta) dehydrogenase 8	AGGACTCTAAGTTCCCAGGATACAAAAGGGGTGGCAGTGTATGGTTCAGGAATGCTGAATATGGGAAGCAGGGGTGCTTGTGACCCTAATAAATTCCAAG	hydroxysteroid 17-beta dehydrogenase 8
HSF1	XM_011517006.1		CCCCTGATGCTGAACGACAGTGGCTCAGCACATTCCATGCCCAAGTATAGCCGGCAGTTCTCCCTGGAGCACGTCCACGGCTCGGGCCCCTACTCGGCCC	heat shock transcription factor 1
HSF2	NM_001135564.1		TGAGTCCAGGCTTTCTGAATTAAAAAGTGAGAATGAGTCCCTTTGGAAGGAGGTGTCAGAATTACGAGCAAAGCATGCACAACAGCAACAAGTTATTCGA	heat shock transcription factor 2
HSPA2	NM_021979.3	heat shock 70kD protein 2,heat shock 70kDa protein 2	AAGATCCTCGACAAGTGTCAGGAGGTGATCAACTGGCTCGACCGAAACCAGATGGCAGAGAAAGATGAGTATGAACACAAGCAGAAAGAGCTCGAAAGAG	heat shock protein family A (Hsp70) member 2
HSPA4	NM_002154.3	heat shock 70kD protein 4,heat shock 70kDa protein 4	TAGAGTGGAGCCACCACTTCGTAGTGTTTTGGAACAAACCAAGTTAAAGAAAGAAGATATTTATGCAGTGGAGATAGTTGGTGGTGCTACACGAATCCCT	heat shock protein family A (Hsp70) member 4
HSPE1	NM_002157.2	heat shock 10kD protein 1 (chaperonin 10),heat shock 10kDa protein 1	GGGTGGAGAGATTCAACCAGTTAGCGTGAAAGTTGGAGATAAAGTTCTTCTCCCAGAATATGGAGGCACCAAAGTAGTTCTAGATGACAAGGATTATTTC	heat shock protein family E (Hsp10) member 1
ICOS	NM_012092.2	inducible T-cell costimulator	AACTCTGGCACCCAGGCATGAAGCACGTTGGCCAGTTTTCCTCAACTTGAAGTGCAAGATTCTCTTATTTCCGGGACCACGGAGAGTCTGACTTAACTAC	inducible T cell costimulator
IDH1	NM_005896.3	isocitrate dehydrogenase 1 (NADP+), soluble,isocitrate dehydrogenase 1 (NADP+)	TATGATTTAGGCATAGAGAATCGTGATGCCACCAACGACCAAGTCACCAAGGATGCTGCAGAAGCTATAAAGAAGCATAATGTTGGCGTCAAATGTGCCA	isocitrate dehydrogenase (NADP(+)) 1, cytosolic
IDH2	NM_002168.2	isocitrate dehydrogenase 2 (NADP+), mitochondrial	CACCGGCTCATTGATGACATGGTGGCTCAGGTCCTCAAGTCTTCGGGTGGCTTTGTGTGGGCCTGCAAGAACTATGACGGAGATGTGCAGTCAGACATCC	isocitrate dehydrogenase (NADP(+)) 2, mitochondrial
IDH3A	NM_005530.2	isocitrate dehydrogenase 3 (NAD+) alpha	TGAAAAACATAATGGAAATAAAACAGGATATTGACATAATAGCACAAAATGACACTCTTCTAAAACTAAATGGGCACAAGAGAATTTTCCTGGGAAAGTT	isocitrate dehydrogenase 3 (NAD(+)) alpha	ACSBG1 (NM_015162)
IDH3B	NM_001258384.1	isocitrate dehydrogenase 3 (NAD+) beta	CATGAGAGTGCAAGGGGTGTGATTGAGTGTTTGAAGATTGTCACACGAGCCAAGTCTCAGCGGATTGCAAAGTTCGCCTTTGACTATGCCACCAAGAAGG	isocitrate dehydrogenase 3 (NAD(+)) beta
IDH3G	NM_004135.2	isocitrate dehydrogenase 3 (NAD+) gamma	CTCATGCTGCATGTCAAGTCCGTCTTCAGGCACGCATGTGTACCAGTGGACTTTGAAGAGGTGCACGTGAGTTCCAATGCTGATGAAGAGGACATTCGCA	isocitrate dehydrogenase 3 (NAD(+)) gamma
IDNK	NM_001001551.3	C9orf103;chromosome 9 open reading frame 103,idnK, gluconokinase homolog (E. coli),IDNK, gluconokinase	CATACCGCTCAATGACCAGGACCGGATTCCATGGCTCTGTAACTTGCATGACATTTTACTAAGAGATGTAGCCTCGGGACAGCGTGTGGTTCTAGCCTGT	IDNK gluconokinase
IDO1	NM_002164.5	IDO,INDO;indoleamine-pyrrole 2,3 dioxygenase	ATTATAAGATGCTCTGAAAACTCTTCAGACACTGAGGGGCACCAGAGGAGCAGACTACAAGAATGGCACACGCTATGGAAAACTCCTGGACAATCAGTAA	indoleamine 2,3-dioxygenase 1
IDO2	NM_194294.2	INDOL1;indoleamine-pyrrole 2,3 dioxygenase-like 1	GTTCTGCCTGGGATCATCCAGGAAGGATCTCAGCCCTATTCATGTTTCTGCTCTACAGAGCACTATATTCTCCTTGTTGAGAGCTGTTGGCTTCACAAAG	indoleamine 2,3-dioxygenase 2
IFNG	NM_000619.2		ATACTATCCAGTTACTGCCGGTTTGAAAATATGCCTGCAATCTGAGCCAGTGCTTTAATGGCATGTCAGACAGAACTTGAATGTGTCAGGTGACCCTGAT	interferon gamma
IL10	NM_000572.2		AAGGATCAGCTGGACAACTTGTTGTTAAAGGAGTCCTTGCTGGAGGACTTTAAGGGTTACCTGGGTTGCCAAGCCTTGTCTGAGATGATCCAGTTTTACC	interleukin 10
IL2	NM_000586.2		AGGATGCAACTCCTGTCTTGCATTGCACTAAGTCTTGCACTTGTCACAAACAGTGCACCTACTTCAAGTTCTACAAAGAAAACACAGCTACAACTGGAGC	interleukin 2
IL21R	NM_021798.2		CGTGTTTGTGGTCAACAGATGACAACAGCCGTCCTCCCTCCTAGGGTCTTGTGTTGCAAGTTGGTCCACAGCATCTCCGGGGCTTTGTGGGATCAGGGCA	interleukin 21 receptor
IL2RA	NM_000417.1	IL2R,IDDM10;insulin-dependent diabetes mellitus 10,interleukin 2 receptor, alpha	CTTGGTAAGAAGCCGGGAACAGACAACAGAAGTCATGAAGCCCAAGTGAAATCAAAGGTGCTAAATGGTCGCCCAGGAGACATCCGTTGTGCTTGCCTGC	interleukin 2 receptor subunit alpha
IL4	NM_000589.2		GACACTCGCTGCCTGGGTGCGACTGCACAGCAGTTCCACAGGCACAAGCAGCTGATCCGATTCCTGAAACGGCTCGACAGGAACCTCTGGGGCCTGGCGG	interleukin 4
IL4I1	NM_152899.1		CCGGCGCTCTGGCAAACCGAAAAGGATGACTGGACGGTCCCTTATGGCCGCATCTACTTTGCCGGCGAGCACACCGCCTACCCGCACGGCTGGGTGGAGA	interleukin 4 induced 1
IL6	NM_000600.3	IFNB2;interleukin 6 (interferon, beta 2)	GGCACTGGCAGAAAACAACCTGAACCTTCCAAAGATGGCTGAAAAAGATGGATGCTTCCAATCTGGATTCAATGAGGAGACTTGCCTGGTGAAAATCATC	interleukin 6
IL7	NM_000880.3		AGGGTCCTGGGAGTGACTATGGGCGGTGAGAGCTTGCTCCTGCTCCAGTTGCGGTCATCATGACTACGCCCGCCTCCCGCAGACCATGTTCCATGTTTCT	interleukin 7
IMPDH1	NM_000883.3	RP10;retinitis pigmentosa 10 (autosomal dominant),IMP (inosine 5'-monophosphate) dehydrogenase 1	GTGAGGTGATGACGCCAAGGATTGAACTGGTGGTGGCTCCAGCAGGTGTGACGTTGAAAGAGGCAAATGAGATCCTGCAGCGTAGCAAGAAAGGGAAGCT	inosine monophosphate dehydrogenase 1
IMPDH2	NM_000884.2	IMP (inosine 5'-monophosphate) dehydrogenase 2	AGCCGCTTGGTGGGCATCATCTCCTCCAGGGACATTGATTTTCTCAAAGAGGAGGAACATGACTGTTTCTTGGAAGAGATAATGACAAAGAGGGAAGACT	inosine monophosphate dehydrogenase 2
INMT	NM_006774.4		TATACTAAGCCTTACAGCTATCTTAGATGCGATCTGACTCCTGTGTGACTGTGGAGCACCCAGGGACGTGGTTTTAGAGTCTACCTAATATGTTAAGGAC	indolethylamine N-methyltransferase
INSR	NM_000208.2		CACCCGGGGTTCTGTCCGCATCGAGAAGAACAATGAGCTCTGTTACTTGGCCACTATCGACTGGTCCCGTATCCTGGATTCCGTGGAGGATAATTACATC	insulin receptor
IRF1	NM_002198.2		TTAGTCGAGGCAAGACGTGCGCCCGAGCCCCGCCGAACCGAGGCCACCCGGAGCCGTGCCCAGTCCACGCCGGCCGTGCCCGGCGGCCTTAAGAACCCGG	interferon regulatory factor 1
IRF4	NM_002460.1	MUM1	GGGCACTGTTTAAAGGAAAGTTCCGAGAAGGCATCGACAAGCCGGACCCTCCCACCTGGAAGACGCGCCTGCGGTGCGCTTTGAACAAGAGCAATGACTT	interferon regulatory factor 4
ITCH	NM_001257138.1	itchy (mouse homolog) E3 ubiquitin protein ligase,itchy E3 ubiquitin protein ligase homolog (mouse)	GAGGTGACAAAGAGCCAACAGAGACAATAGGAGACTTGTCAATTTGTCTTGATGGGCTACAGTTAGAGTCTGAAGTTGTTACCAATGGTGAAACTACATG	itchy E3 ubiquitin protein ligase
ITGA1	NM_181501.1	integrin, alpha 1	AAGTGGCAAGACTATAAGGAAAGAGTATGCACAACGTATTCCATCAGGTGGGGATGGTAAGACACTGAAATTTTTTGGCCAGTCTATCCACGGAGAAATG	integrin subunit alpha 1
ITGA11	NM_012211.3	integrin, alpha 11	CCTGAAAAAGTTTTACATTGGCCCAGGGCAGATCCAGGTTGGAGTTGTGCAGTATGGCGAAGATGTGGTGCATGAGTTTCACCTCAACGACTACAGGTCT	integrin subunit alpha 11
ITGAM	NM_000632.3	CR3A,CD11B;integrin, alpha M (complement component receptor 3, alpha; also known as CD11b (p170), macrophage antigen alpha polypeptide),integrin, alpha M (complement component 3 receptor 3 subunit)	GCCCTCCGAGGGTGTCCTCAAGAGGATAGTGACATTGCCTTCTTGATTGATGGCTCTGGTAGCATCATCCCACATGACTTTCGGCGGATGAAGGAGTTTG	integrin subunit alpha M
ITGB1	NM_002211.3	FNRB,MSK12,MDF2;integrin, beta 1 (fibronectin receptor, beta polypeptide, antigen CD29 includes MDF2, MSK12)	TGGGTGGTGCACAAATTCAACATTTTTACAGGAAGGAATGCCTACTTCTGCACGATGTGATGATTTAGAAGCCTTAAAAAAGAAGGGTTGCCCTCCAGAT	integrin subunit beta 1
ITGB2	NM_000211.2	CD18,MFI7;integrin, beta 2 (antigen CD18 (p95), lymphocyte function-associated antigen 1; macrophage antigen 1 (mac-1) beta subunit),integrin, beta 2 (complement component 3 receptor 3 and 4 subunit)	CATCGACCTGTACTATCTGATGGACCTCTCCTACTCCATGCTTGATGACCTCAGGAATGTCAAGAAGCTAGGTGGCGACCTGCTCCGGGCCCTCAACGAG	integrin subunit beta 2
ITGB5	NM_002213.3	integrin, beta 5	CAAAGTTTCAGAGCGAGCGATCCAGGGCCCGCTATGAAATGGCTTCAAATCCATTATACAGAAAGCCTATCTCCACGCACACTGTGGACTTCACCTTCAA	integrin subunit beta 5
ITK	NM_005546.3	IL2-inducible T-cell kinase,IL2 inducible T-cell kinase	GCCAGTAAAGAAGTCAGTATAGAACCACTAGCGAATAGTGTTGCTCTGGCACAGACCACTGTGGTTGATGGCATGGCCCTCCAACTTGGAATAGGATTTT	IL2 inducible T cell kinase
JAK2	NM_004972.3		TTGATGTCAGTATTAAGCAAGCAAACCAAGAGGGTTCAAATGAAAGCCGAGTTGTAACTATCCATAAGCAAGATGGTAAAAATCTGGAAATTGAACTTAG	Janus kinase 2
KANSL1	NM_001193465.1	KIAA1267;KIAA1267	GGTCATATTTCAGAGTCACTGTCTACCAAATCATGTGGAGCACTCAGACCTGTCAATGGAGTTATTAACACTCTTCAGCCTGTCTTGGCAGACCACATTC	KAT8 regulatory NSL complex subunit 1
KAT6A	NM_001099412.1	ZNF220,RUNXBP2,MYST3;runt-related transcription factor binding protein 2,MYST histone acetyltransferase (monocytic leukemia) 3,K(lysine) acetyltransferase 6A	AAACTCGCAAACCCGCTTTATACTGAGTGGATTTTGGAGGCCATCAAAAAAGTGAAAAAGCAGAAACAGCGTCCTTCAGAAGAAAGGATATGCAATGCTG	lysine acetyltransferase 6A
KDM3B	NM_016604.3	C5orf7,JMJD1B;chromosome 5 open reading frame 7,jumonji domain containing 1B,lysine (K)-specific demethylase 3B	AAGAGCAAGGCCAGCCTACCCAACTTTCTTGACCACATCATTGCCTCAGTGGTAGAAAATAAGAAAACCTCAGATGCTTCAAAGCGGGCCTGCAACTTGA	lysine demethylase 3B
KEAP1	NM_012289.3		CTCATTGAATTCGCCTACACGGCCTCCATCTCCATGGGCGAGAAGTGTGTCCTCCACGTCATGAACGGTGCTGTCATGTACCAGATCGACAGCGTTGTCC	kelch like ECH associated protein 1
KIF2C	NM_006845.3	KNSL6;kinesin-like 6 (mitotic centromere-associated kinesin)	CCTGCTCTAACGGGGCGCTGATTCCAGGCAATTTATCCAAGGAAGAGGAGGAACTGTCTTCCCAGATGTCCAGCTTTAACGAAGCCATGACTCAGATCAG	kinesin family member 2C
KIR3DL1/2	NM_001322168.1	KIR;killer cell immunoglobulin-like receptor, three domains, long cytoplasmic tail, 1	AATCAGGAGAGAGAGTCATCCTGCAATGTTGGTCAGATATCATGTTTGAGCACTTCTTTCTGCACAAAGAGGGGATCTCTAAGGACCCCTCACGCCTCGT	killer cell immunoglobulin like receptor, three Ig domains and long cytoplasmic tail 1/2
KIR3DL3	NM_153443.3	killer cell immunoglobulin-like receptor, three domains, long cytoplasmic tail, 3	GGGTTCCCAGGTCAACTATTCCATGGGTCCCATGACACCTGCCCTTGCAGGGACCTACAGATGCTTTGGTTCTGTCACTCACTTACCCTATGAGTTGTCG	killer cell immunoglobulin like receptor, three Ig domains and long cytoplasmic tail 3
KLRB1	NM_002258.2	NKR;killer cell lectin-like receptor subfamily B, member 1	TGAGTTAAACTTACCCACAGACTCAGGCCCAGAAAGTTCTTCACCTTCATCTCTTCCTCGGGATGTCTGTCAGGGTTCACCTTGGCATCAATTTGCCCTG	killer cell lectin like receptor B1
KLRD1	NM_007334.2	CD94;killer cell lectin-like receptor subfamily D, member 1	TGGTCTTGAACTCCTGGCCTCAAGGGATTCTCCCACCTTGGATTCCCAAAGTGCTGGGATTATAGGTGTGAACCACCATCCCTGGCCCTCTTCACATTCT	killer cell lectin like receptor D1
KLRK1	NM_007360.1	D12S2489E;DNA segment on chromosome 12 (unique) 2489 expressed sequence,killer cell lectin-like receptor subfamily K, member 1	GGACCAGGATTTACTTAAACTGGTGAAGTCATATCATTGGATGGGACTAGTACACATTCCAACAAATGGATCTTGGCAGTGGGAAGATGGCTCCATTCTC	killer cell lectin like receptor K1
KMO	NM_003679.3	kynurenine 3-monooxygenase (kynurenine 3-hydroxylase)	GATGAAGAAACCTCGCTTTGATTACAGTCAGCAGTACATTCCTCATGGGTACATGGAGTTGACTATTCCACCTAAGAACGGAGATTATGCCATGGAACCT	kynurenine 3-monooxygenase
KMT2A	NM_005933.2	MLL;myeloid/lymphoid or mixed-lineage leukemia (trithorax (Drosophila) homolog),myeloid/lymphoid or mixed-lineage leukemia (trithorax homolog, Drosophila),lysine (K)-specific methyltransferase 2A	CTCTGCCTCTGCCACAAGGTTTCAGAGTAGTGTAGTCCAAGTAGAGGGTGGGGCACCCTTTTCTCGCCGCAAGAAGCCCATTCCTATGGAAGTCTAGCAA	lysine methyltransferase 2A
KMT2D	NM_003482.3	TNRC21,MLL2;trinucleotide repeat containing 21,myeloid/lymphoid or mixed-lineage leukemia 2,lysine (K)-specific methyltransferase 2D	CCAACATTAATTTTCCTAATCTCAAGCAAGACTACCCAGACTGGTCAAGCCGTTGCAAACAAATCATGAAGCTCTGGAGAAAGGTTCCAGCAGCTGACAA	lysine methyltransferase 2D
KMT2E	NM_018682.3	MLL5;myeloid/lymphoid or mixed-lineage leukemia 5 (trithorax homolog, Drosophila),lysine (K)-specific methyltransferase 2E	TCTAAATTTCATGGGCTAGAAATGTGTGTTGATGCAAGGACTTTTGGGAATGAGGCTCGATTCATCAGGCGGTCTTGTACACCCAATGCAGAGGTGAGGC	lysine methyltransferase 2E
KPNA2	NM_002266.2	RCH1;karyopherin alpha 2 (RAG cohort 1, importin alpha 1),karyopherin alpha 2	TGATGATCCAGAAGTATTAGCAGATACCTGCTGGGCTATTTCCTACCTTACTGATGGTCCAAATGAACGAATTGGCATGGTGGTGAAAACAGGAGTTGTG	karyopherin subunit alpha 2
KRAS	NM_033360.2	KRAS2;v-Ki-ras2 Kirsten rat sarcoma 2 viral oncogene homolog,v-Ki-ras2 Kirsten rat sarcoma viral oncogene homolog,Kirsten rat sarcoma viral oncogene homolog	GGACGAATATGATCCAACAATAGAGGATTCCTACAGGAAGCAAGTAGTAATTGATGGAGAAACCTGTCTCTTGGATATTCTCGACACAGCAGGTCAAGAG	KRAS proto-oncogene, GTPase
KRT1	NM_006121.2	EHK1;epidermolytic hyperkeratosis 1,keratin 1, type II	TGCAGCAGGTAGATACCTCCACTAGAACCCATAATTTAGAGCCCTACTTTGAGTCATTCATCAACAATCTCCGAAGGAGAGTGGACCAACTGAAGAGTGA	keratin 1
KYAT1	NM_004059.4	CCBL1;cysteine conjugate-beta lyase; cytoplasmic (glutamine transaminase K, kyneurenine aminotransferase),cysteine conjugate beta lyase 1	TGCTATTGGGAAACCTCTTCTCCGTGACACAGAATGTTCTGGGTGGGAGCCGCCCTTCTTCATCTTAGAGAACCAAGTGCCTCCTGTCTGAAAGGTGAGG	kynurenine aminotransferase 1
KYAT3	NM_001008661.2	CCBL2;cysteine conjugate beta lyase 2	CTTGAAAGTGTTGGCCTAAAACCCATAGTTCCTGATGGAGGATACTTCATCATCGCTGATGTGTCTTTGCTAGATCCAGACCTCTCTGATATGAAGAATA	kynurenine aminotransferase 3
KYNU	NM_003937.2	kynureninase (L-kynurenine hydrolase)	TATCCTTGAAGTAATTGAGAAGGAAGGAGACTCAATTGCAGTGATCCTGTTCAGTGGGGTGCATTTTTACACTGGACAGCACTTTAATATTCCTGCCATC	kynureninase
L2HGDH	NM_024884.2	C14orf160;chromosome 14 open reading frame 160	CCAGGCCCTGGATAGAGATGGAAATCTGGTAGAAGATTTTGTATTTGATGCAGGAGTTGGGGATATTGGAAATCGCATTCTTCATGTGAGAAATGCACCT	L-2-hydroxyglutarate dehydrogenase
LAG3	NM_002286.5	lymphocyte-activation gene 3	TTTTGGTGACTGGAGCCTTTGGCTTTCACCTTTGGAGAAGACAGTGGCGACCAAGACGATTTTCTGCCTTAGAGCAAGGGATTCACCCTCCGCAGGCTCA	lymphocyte activating 3
LAMA4	NM_001105209.1	laminin, alpha 4	CCGAGCCCTGGAAGAGCACTACTGGATGTCAGCGGAGAAATGGCTTTGAGCTCAGCCTGGCGCTCGGTTCTGCCTCTGTGGCTCCTCTGGAGCGCTGCCT	laminin subunit alpha 4
LAMB1	NM_002291.2	CLM;cutis laxa with marfanoid phenotype,laminin, beta 1	TTGCCAGGAGCTGCTACCAAGATCCTGTTACTTTACAGCTTGCCTGTGTTTGTGATCCTGGATACATTGGTTCCAGATGTGACGACTGTGCCTCAGGATA	laminin subunit beta 1
LAMC1	NM_002293.3	LAMB2;laminin, gamma 1 (formerly LAMB2)	TCTTGATAGGAAAGTGTCTGACCTGGAGAATGAAGCCAAGAAGCAGGAGGCTGCCATCATGGACTATAACCGAGATATCGAGGAGATCATGAAGGACATT	laminin subunit gamma 1
LAMTOR2	NM_001145264.1	ROBLD3;roadblock domain containing 3	TACGGGGACACTGACGCCCGGGTCACCGCTGCCATAGCCAGTAACATCTGGGCCGCCTACGACCGGAACGGGAACCAAGCGTTTAATGAAGACAATCTCA	late endosomal/lysosomal adaptor, MAPK and MTOR activator 2
LAMTOR4	NM_001008395.2	C7orf59;chromosome 7 open reading frame 59	CTGGACGGGCCCAGGCTTGGGGACTCTGAGCTGTGTTAAGGAGAACAAGGGCAAGGAGACCTCCCTTTGTGCTCCCTCACTCCCTAATAAACATGAGTCT	late endosomal/lysosomal adaptor, MAPK and MTOR activator 4
LAMTOR5	NM_006402.2	HBXIP;hepatitis B virus x interacting protein	AGAATCAGATAATGGGAACATTATGATCCAGAAACACGATGGCATCACGGTGGCAGTGCACAAAATGGCCTCTTGATGCTCATATCTGTTCTTCAGCAGC	late endosomal/lysosomal adaptor, MAPK and MTOR activator 5
LAT	NM_001014987.1		TGTGTAATAGAATAAAGGCCTGCGTGTGTCTGTGTTGAGCGTGCGTCTGTGTGTGCCTGTGTGCGAGTCTGAGTCAGAGATTTGGAGATGTCTCTGTGTG	linker for activation of T cells
LCK	NM_005356.2	lymphocyte-specific protein tyrosine kinase	ATTAAGTGGACAGCGCCAGAAGCCATTAACTACGGGACATTCACCATCAAGTCAGATGTGTGGTCTTTTGGGATCCTGCTGACGGAAATTGTCACCCACG	LCK proto-oncogene, Src family tyrosine kinase
LDHA	NM_001165414.1		AACTTCCTGGCTCCTTCACTGAACATGCCTAGTCCAACATTTTTTCCCAGTGAGTCACATCCTGGGATCCAGTGTATAAATCCAATATCATGTCTTGTGC	lactate dehydrogenase A
LDHB	NM_001174097.1		CTGTGACCGCCAATTCTAAGATTGTAGTGGTAACTGCAGGAGTCCGTCAGCAAGAAGGGGAGAGTCGGCTCAATCTGGTGCAGAGAAATGTTAATGTCTT	lactate dehydrogenase B
LDHC	NM_002301.2		TTGGATTATTGGAGAACATGGTGATTCTAGTGTGCCCTTATGGAGTGGGGTGAATGTTGCTGGTGTTGCTCTGAAGACTCTGGACCCTAAATTAGGAACG	lactate dehydrogenase C
LEPR	NM_001003679.1		TTCCAGACTTGTGTGCAGTCTATGCTGTTCAGGTGCGCTGTAAGAGGCTAGATGGACTGGGATATTGGAGTAATTGGAGCAATCCAGCCTACACAGTTGT	leptin receptor
LTA	NM_000595.2	TNFB;lymphotoxin alpha (TNF superfamily, member 1)	CTGATCAAGTCACCGGAGCTTTCAAAGAAGGAATTCTAGGCATCCCAGGGGACCACACCTCCCTGAACCATCCCTGATGTCTGTCTGGCTGAGGATTTCA	lymphotoxin alpha
LTA4H	NM_001256643.1		ATTTGGGGAGACACATCCTTTCACCAAACTTGTGGTTGATCTGACAGATATAGACCCTGATGTAGCTTATTCTTCAGTTCCCTATGAGAAGGGCTTTGCT	leukotriene A4 hydrolase
LTB	NM_002341.1	TNFC	AGGAACAGGCGTTTCTGACGAGCGGGACGCAGTTCTCGGACGCCGAGGGGCTGGCGCTCCCGCAGGACGGCCTCTATTACCTCTACTGTCTCGTCGGCTA	lymphotoxin beta
LTC4S	NM_145867.1		AGACGGGGCTAAGCGTTCCCCAGCTCGCCTTCACACACAGCCCGTGCCACCACACCGACGGTACCATGAAGGACGAGGTAGCTCTACTGGCTGCTGTCAC	leukotriene C4 synthase
LY86	NM_004271.3		GAGAGAGGACATCAAAGAGCTTTTTCTTGACCTAGCTCTCATGTCTCAAGGCTCATCTGTTTTGAATTTCTCCTATCCCATCTGTGAGGCGGCTCTGCCC	lymphocyte antigen 86
LY96	NM_015364.2		AGAAGTTATTTGCCGAGGATCTGATGACGATTACTCTTTTTGCAGAGCTCTGAAGGGAGAGACTGTGAATACAACAATATCATTCTCCTTCAAGGGAATA	lymphocyte antigen 96
MAP1LC3B	NM_022818.4		AGAGCCGTACGCTCTTTACAGATACTAATGTCAAGAGTTAAACCTCCTCAGGTTCAACCTGTGATAAAAGACTAGTGCTTCCCAGTACTTGCATGGGGTT	microtubule associated protein 1 light chain 3 beta
MAP2K1	NM_002755.2	PRKMK1	ACGGAATGGACAGCCGACCTCCCATGGCAATTTTTGAGTTGTTGGATTACATAGTCAACGAGCCTCCTCCAAAACTGCCCAGTGGAGTGTTCAGTCTGGA	mitogen-activated protein kinase kinase 1
MAP2K2	NM_030662.3	PRKMK2	TGGAGGAGCTGGAACTTGACGAGCAGCAGAAGAAGCGGCTGGAAGCCTTTCTCACCCAGAAAGCCAAGGTCGGCGAACTCAAAGACGATGACTTCGAAAG	mitogen-activated protein kinase kinase 2
MAP2K3	NM_145109.1	PRKMK3	GAACCTGGACTCCCGGACCTTCATCACCATTGGAGACAGAAACTTTGAGGTGGAGGCTGATGACTTGGTGACCATCTCAGAACTGGGCCGTGGAGCCTAT	mitogen-activated protein kinase kinase 3
MAP3K12	NM_006301.2	ZPK	AGGGATCTCAAGTCACCCAACATGCTAATCACCTACGACGATGTGGTGAAGATCTCAGATTTTGGCACTTCCAAGGAGCTGAGTGACAAGAGCACCAAGA	mitogen-activated protein kinase kinase kinase 12
MAPK1	NM_138957.2	PRKM2,PRKM1	ACTGCCAGAGAACCCTGAGGGAGATAAAAATCTTACTGCGCTTCAGACATGAGAACATCATTGGAATCAATGACATTATTCGAGCACCAACCATCGAGCA	mitogen-activated protein kinase 1
MAPK8	NM_002750.2	PRKM8	TCTCTGTAGATGAAGCTCTCCAACACCCGTACATCAATGTCTGGTATGATCCTTCTGAAGCAGAAGCTCCACCACCAAAGATCCCTGACAAGCAGTTAGA	mitogen-activated protein kinase 8
MAPK8IP1	NM_005456.2	PRKM8IP	TCCCAATTTCAGGCTCACCCATGACATCAGCCTGGAGGAGTTTGAGGATGAAGACCTCTCGGAGATCACTGATGAGTGTGGCATCAGCTTACAGTGCAAA	mitogen-activated protein kinase 8 interacting protein 1
MAPKAP1	NM_001006617.1		GCTCATGGATTCTCCCTTATTCAGGTGGACAACACAAAGGTTACCATGAAGGAAATCTTACTGAAGGCAGTGAAGCGAAGAAAAGGATCCCAGAAAGTTT	mitogen-activated protein kinase associated protein 1
MAPT	NM_016834.3	DDPAC,MAPTL	ATTGGGTCCCTGGACAATATCACCCACGTCCCTGGCGGAGGAAATAAAAAGATTGAAACCCACAAGCTGACCTTCCGCGAGAACGCCAAAGCCAAGACAG	microtubule associated protein tau
MAT1A	NM_000429.2	methionine adenosyltransferase I, alpha	GGGGATTAACCCACTAGCTCTTGTTGAGCCGTGGGCAATTGTCTGAAAAGTGAAGACAGAACCACAGGGCTATTTTGTTTGCTTCATGTGTCCCAGAAGA	methionine adenosyltransferase 1A
MAT2A	NM_005911.4	methionine adenosyltransferase II, alpha	AAGCAGTTGTGCCTGCGAAATACCTTGATGAGGATACAATCTACCACCTACAGCCAAGTGGCAGATTTGTTATTGGTGGGCCTCAGGGTGATGCTGGTTT	methionine adenosyltransferase 2A
MCAT	NM_014507.3	malonyl CoA:ACP acyltransferase (mitochondrial)	GCAGGAGACCCTGGACCGCACCGTGCACTGTCAGCCCGCGATCTTCGTGGCATCGCTGGCCGCTGTCGAGAAACTACATCACCTGCAGCCCTCGGTGATT	malonyl-CoA-acyl carrier protein transacylase
ME2	NM_002396.3	malic enzyme 2, NAD(+)-dependent, mitochondrial	GCCTGCTCCCAGTATGGACACATCTTTAGAAGACCTAAGGGATTATTTATTTCGATCTCAGACAGAGGTCATGTTAGATCAATTGTGGATAACTGGCCAG	malic enzyme 2
MGST3	NM_004528.2		CAAAGTGGAGTATCCTATCATGTACAGCACGGACCCTGAAAATGGGCACATCTTCAACTGCATTCAGCGAGCCCACCAGAACACGTTGGAAGTGTATCCT	microsomal glutathione S-transferase 3
MKI67	NM_002417.2	antigen identified by monoclonal antibody Ki-67	AGCAGATGTAGAGGGAGAACTCTTAGCGTGCAGGAATCTAATGCCATCAGCAGGCAAAGCCATGCACACGCCTAAACCATCAGTAGGTGAAGAGAAAGAC	marker of proliferation Ki-67
MLST8	NM_001199173.1	MTOR associated protein, LST8 homolog (S. cerevisiae)	GGCTATCCACATCTGGGACTTGAAAACAGACCACAACGAGCAGCTGATCCCTGAGCCCGAGGTCTCCATCACGTCCGCCCACATCGATCCCGACGCCAGC	MTOR associated protein, LST8 homolog
MLYCD	NM_012213.2		CCGGCTAAGAAAACGATCATTTTCAGGAGGGGCCGGGAGTTATGTATCTGAAGCAGCTTTCCAAGCAAAGCCAAAGTTGACTGTGTTCTTGTCCCGCAGC	malonyl-CoA decarboxylase
MPC1	NM_016098.2	BRP44L;brain protein 44-like	CAGTAGCCAACTGGGGTCTTCCCATTGCTGCCATCAATGATATGAAAAAGTCTCCAGAGATTATCAGTGGGCGGATGACATTTGCCCTCTGTTGCTATTC	mitochondrial pyruvate carrier 1
MPC2	NM_001143674.1	BRP44;brain protein 44	TTCTGGGCTCCAATTATGAAATGGGGGTTGGTGTGTGCTGGATTGGCTGATATGGCCAGACCTGCAGAAAAACTTAGCACAGCTCAATCTGCTGTTTTGA	mitochondrial pyruvate carrier 2
MPO	NM_000250.1		AGACCTGCTGGAGAGGAAGCTGCGGTCCCTGTGGCGAAGGCCATTCAATGTCACTGATGTGCTGACGCCCGCCCAGCTGAATGTGTTGTCCAAGTCAAGC	myeloperoxidase
MRAS	NM_001085049.2		AGATCTGTCTCTTGCTGCGTTTTCACATCAGCTGTGCTGCTTGGTGCCTCTCTGATACGAATACACTGACACGTCAAAGTAACCTAATGTGGACACCATC	muscle RAS oncogene homolog
MS4A1	NM_152866.2	CD20;membrane-spanning 4-domains, subfamily A, member 1	CTTCTGATGATCCCAGCAGGGATCTATGCACCCATCTGTGTGACTGTGTGGTACCCTCTCTGGGGAGGCATTATGTATATTATTTCCGGATCACTCCTGG	membrane spanning 4-domains A1
MS4A2	NM_000139.3	FCER1B,IGER,APY;IgE responsiveness (atopic),membrane-spanning 4-domains, subfamily A, member 2 (Fc fragment of IgE, high affinity I, receptor for; beta polypeptide),membrane-spanning 4-domains, subfamily A, member 2	GCAAATCTTGCTCTCCCACAGGAGCCTTCCAGTGTGCCTGCATTTGAAGTCTTGGAAATATCTCCCCAGGAAGTATCTTCAGGCAGACTATTGAAGTCGG	membrane spanning 4-domains A2
MS4A4A	NM_024021.2	MS4A4;membrane-spanning 4-domains, subfamily A, member 4,membrane-spanning 4-domains, subfamily A, member 4A	GTTTGAGGCCACCAAAAGATCAACAGACAAATGCTCCAGAAATCTATGCTGACTGTGACACAAGAGCCTCACATGAGAAATTACCAGTATCCAACTTCGA	membrane spanning 4-domains A4A
MSH2	NM_000251.1	COCA1;mutS (E. coli) homolog 2 (colon cancer, nonpolyposis type 1),mutS homolog 2, colon cancer, nonpolyposis type 1 (E. coli)	CGACAAACTGGGGTGATAGTACTCATGGCCCAAATTGGGTGTTTTGTGCCATGTGAGTCAGCAGAAGTGTCCATTGTGGACTGCATCTTAGCCCGAGTAG	mutS homolog 2
MSRB2	NM_012228.3	MSRB;methionine sulfoxide reductase B	GCTGCGACAGTCCACTCTTCAGTTCTGAGAAAAAGTACTGCTCTGGCACTGGGTGGCCTTCGTTTTCCGAGGCTCATGGTACGTCTGGCTCTGATGAAAG	methionine sulfoxide reductase B2
MTF1	NM_005955.2		GATAAAATGCTCAGGTTTGTGGATAAAAACGGACTGGTGCCTTCCTCATCTGGAACTGTTTATGATAGGACCACTGTTCTTATTGAGCAGGACCCTGGCA	metal regulatory transcription factor 1
MTOR	NM_004958.3	FRAP,FRAP2,FRAP1;FK506 binding protein 12-rapamycin associated protein 1,mechanistic target of rapamycin (serine/threonine kinase),mechanistic target of rapamycin	TCACTCTTGCCCTCCGAACGCTTGGCAGCTTTGAATTTGAAGGCCACTCTCTGACCCAATTTGTTCGCCACTGTGCGGATCATTTCCTGAACAGTGAGCA	mechanistic target of rapamycin kinase
MYB	NM_001130173.1	v-myb avian myeloblastosis viral oncogene homolog	CCGCGCCCGCCGCGCCATGGCCCGAAGACCCCGGCACAGCATATATAGCAGTGACGAGGATGATGAGGACTTTGAGATGTGTGACCATGACTATGATGGG	MYB proto-oncogene, transcription factor
MYBL1	NM_001080416.3	v-myb avian myeloblastosis viral oncogene homolog-like 1	TTCAACACAAACCTTGTGCAGCTATGGATCATATGCAAACCCAGAATCAGTTTTACATACCTGTTCAGATCCCTGGGTATCAGTATGTGTCACCTGAAGG	MYB proto-oncogene like 1
MYBL2	NM_002466.2	v-myb avian myeloblastosis viral oncogene homolog-like 2	GAATCCAGACCTTGTCAAGGGGCCATGGACCAAAGAGGAAGACCAAAAAGTCATCGAGCTGGTTAAGAAGTATGGCACAAAGCAGTGGACACTGATTGCC	MYB proto-oncogene like 2
MYC	NM_002467.3	v-myc avian myelocytomatosis viral oncogene homolog	TCGGACACCGAGGAGAATGTCAAGAGGCGAACACACAACGTCTTGGAGCGCCAGAGGAGGAACGAGCTAAAACGGAGCTTTTTTGCCCTGCGTGACCAGA	MYC proto-oncogene, bHLH transcription factor
MYCL	NM_001033081.2	MYCL1;v-myc avian myelocytomatosis viral oncogene homolog 1, lung carcinoma derived	GCAGGGAGCGGACATGGACTACGACTCGTACCAGCACTATTTCTACGACTATGACTGCGGGGAGGATTTCTACCGCTCCACGGCGCCCAGCGAGGACATC	MYCL proto-oncogene, bHLH transcription factor
MYCN	NM_005378.4	NMYC;v-myc avian myelocytomatosis viral oncogene neuroblastoma derived homolog	AAGGCCGCCAAGGTGGTCATTTTGAAAAAGGCCACTGAGTATGTCCACTCCCTCCAGGCCGAGGAGCACCAGCTTTTGCTGGAAAAGGAAAAATTGCAGG	MYCN proto-oncogene, bHLH transcription factor
MYD88	NM_002468.3	myeloid differentiation primary response gene (88),myeloid differentiation primary response 88	ACGTTTTTCTAGGTACAGCTCCCAGGAACAGCTAGGTGGGAAAGTCCCATCACTGAGGGAGCCTAACCATGTCCCTGAACAAAAATTGGGCACTCATCTA	MYD88 innate immune signal transduction adaptor
NAALAD2	NM_005467.3		CTGCAGCCCAGAGAGGAAATGTGTTAAATTTGAATGGTGCTGGTGACCCACTCACTCCAGGCTATCCAGCAAAAGAATACACTTTCAGACTTGATGTTGA	N-acetylated alpha-linked acidic dipeptidase 2
NADK	NM_001198993.1		ATCTGCGTGTGTCTGTGACCGCCTGTCTCAGTGGCACGGCCACTTCCTTTCTGTAGCTGGGTTAGAGCCTGGGTCTGCCTTTTGTCCAGATCAGCTGTTT	NAD kinase
NADK2	NM_153013.3	C5orf33,NADKD1;chromosome 5 open reading frame 33,NAD kinase domain containing 1	AGAACGGTCTGAGGGTCATTTATGCCTGCCCGTTCGATATACACATTCCTTTCCAGAAGCCTTACAGAAGTTCTATCGTGGTGAGTTCAGGTGGTTGTGG	NAD kinase 2, mitochondrial
NAGLU	NM_000263.3	N-acetylglucosaminidase, alpha	GGAGCTGACCGAGGCCACGCCCAACAGGTACCGCTATTACCAGAATGTGTGCACGCAAAGCTACTCTTTCGTGTGGTGGGACTGGGCCCGCTGGGAGCGA	N-acetyl-alpha-glucosaminidase
NAT8L	NM_178557.3	N-acetyltransferase 8-like (GCN5-related, putative)	GCCTTCTCTCATTCTGGTGGCATCTGCGCCCGTGAGTGACCTCTTCCTTGGCTGCACTGCCCTGTGGGTGGTGAGACGCTTGGCCTTTTTTGTTGCTGCC	N-acetyltransferase 8 like
NCAPH	NM_015341.3	BRRN1;barren (Drosophila) homolog,barren homolog (Drosophila),barren homolog 1 (Drosophila),non-SMC condensin I complex, subunit H	TGCTACTATTCTGACCAAGTCCACTTTGGAGAACCAGAATTGGAGAGCTACCACCCTTCCTACAGATTTCAACTACAATGTTGACACTCTGGTCCAGCTT	non-SMC condensin I complex subunit H
NCOA2	NM_006540.2		GCTGGGAGGACCTGGTAAGAAGGTGTATTCAGAAGTTCCATGCGCAGCATGAAGGAGAATCTGTGTCCTATGCTAAGAGGCATCATCATGAAGTACTGAG	nuclear receptor coactivator 2
NCOR1	NM_006311.3	nuclear receptor co-repressor 1	TAGGAGTGAGCATGAGATTTCTGAAATTATTGATGGGCTCTCTGAGCAGGAGAATAATGAGAAACAAATGCGGCAGCTCTCTGTGATTCCACCTATGATG	nuclear receptor corepressor 1
NCR1	NM_004829.5	LY94;lymphocyte antigen 94 (mouse) homolog (activating NK-receptor; NK-p46)	CGATGTTTTGGCTCCTATAACAACCATGCCTGGTCTTTCCCCAGTGAGCCAGTGAAGCTCCTGGTCACAGGCGACATTGAGAACACCAGCCTTGCACCTG	natural cytotoxicity triggering receptor 1
NDC1	NM_001168551.1	TMEM48;transmembrane protein 48	CAAATGCATATTTGGGCATTAGAAGGTCTGTCGCACTTAGTAGCAGCATCATTTACAGAGGATAGATTTGGAGTTGTCCAGACGACACTACCAGCTATCC	NDC1 transmembrane nucleoporin
NDUFA1	NM_004541.3	NADH dehydrogenase (ubiquinone) 1 alpha subcomplex, 1 (7.5kD, MWFE),NADH dehydrogenase (ubiquinone) 1 alpha subcomplex, 1, 7.5kDa	AAGGAAAAAAGGGTTGCTCATTTTGGGTATCACTGGAGTCTGATGGAAAGAGATAGGCGCATCTCTGGAGTTGATCGTTACTATGTGTCAAAGGGTTTGG	NADH:ubiquinone oxidoreductase subunit A1
NDUFA11	NM_175614.4	NADH dehydrogenase (ubiquinone) 1 alpha subcomplex, 11, 14.7kDa	CCGGTCCCCGGCGCGTGCGCGCGATCCATGTCCATGTCCGCGCCTATCAATAAAGTTGCTCACTTGTTGCCGGCCCGCTAGCCCGAAAGGTTGCGCGCGC	NADH:ubiquinone oxidoreductase subunit A11
NDUFA12	NM_018838.3	NADH dehydrogenase (ubiquinone) 1 alpha subcomplex, 12	TCGTTGGCTTCACAGTATGACTGATGATCCTCCAACAACAAAACCACTTACTGCTCGTAAATTCATTTGGACGAACCATAAATTCAACGTGACTGGCACC	NADH:ubiquinone oxidoreductase subunit A12
NDUFA13	NM_015965.6	NADH dehydrogenase (ubiquinone) 1 alpha subcomplex, 13	CACTGGAGCATAATGAAGTGGAACCGTGAGCGCAGGCGCCTACAAATCGAGGACTTCGAGGCTCGCATCGCGCTGTTGCCACTGTTACAGGCAGAAACCG	NADH:ubiquinone oxidoreductase subunit A13
NDUFA2	NM_001185012.1	NADH dehydrogenase (ubiquinone) 1 alpha subcomplex, 2 (8kD, B8),NADH dehydrogenase (ubiquinone) 1 alpha subcomplex, 2, 8kDa	ATGGGCTAGGCTTTAGGGTCCGCGGTTGGTCAGACCGGAGCACTTGGCCTGAAGACCTGGAATTGGCGACTTCGATATTAACAAGGATGGCGGCGGCCGC	NADH:ubiquinone oxidoreductase subunit A2
NDUFA3	NM_004542.3	NADH dehydrogenase (ubiquinone) 1 alpha subcomplex, 3 (9kD, B9),NADH dehydrogenase (ubiquinone) 1 alpha subcomplex, 3, 9kDa	CCAGTGCTGGTCGTGTCCTTCGTCGTCGGGGGCCTCGCTGTAATTCTGCCCCCATTGAGCCCCTACTTCAAGTACTCCGTCATGATCAACAAGGCCACGC	NADH:ubiquinone oxidoreductase subunit A3
NDUFA4	NM_002489.2	NADH dehydrogenase (ubiquinone) 1 alpha subcomplex, 4 (9kD, MLRQ),NADH dehydrogenase (ubiquinone) 1 alpha subcomplex, 4, 9kDa,NDUFA4, mitochondrial complex associated	AAGTCCGTAGTGTCTCATTGCAGATAATTTTTAGCTTAGGGCCTGGTGGCTAGGTCGGTTCTCTCCTTTCCAGTCGGAGACCTCTGCCGCAAACATGCTC	NDUFA4 mitochondrial complex associated
NDUFA6	NM_002490.3	NADH dehydrogenase (ubiquinone) 1 alpha subcomplex, 6 (14kD, B14),NADH dehydrogenase (ubiquinone) 1 alpha subcomplex, 6, 14kDa	GAAGCAGCGGACACATGTTATGCGGTTCTTCCATGAAACAGAAGCGCCAAGGCCAAAGGATTTCCTATCCAAGTTCTATGTTGGCCACGATCCATGAAGT	NADH:ubiquinone oxidoreductase subunit A6
NDUFA7	NM_005001.2	NADH dehydrogenase (ubiquinone) 1 alpha subcomplex, 7 (14.5kD, B14.5a),NADH dehydrogenase (ubiquinone) 1 alpha subcomplex, 7, 14.5kDa	CCTGTGACACTGCACCCTCACGGCCACCCGACTACTTTGCCTCCTTGGATTTCCTCCAGGGAGAATGTGACCTAATTTATGACAAATACGTAGAGCTCAG	NADH:ubiquinone oxidoreductase subunit A7
NDUFB1	NM_004545.3	NADH dehydrogenase (ubiquinone) 1 beta subcomplex, 1 (7kD, MNLL),NADH dehydrogenase (ubiquinone) 1 beta subcomplex, 1, 7kDa	AACGGCTAACTGCCTTCCGGAACAAGAGTATGTTATTTAAAAGGGAATTGCAACCCAGTGAAGAAGTTACCTGGAAGTAAAGACTGGCTAGATTATCGAA	NADH:ubiquinone oxidoreductase subunit B1
NDUFB10	NM_004548.2	NADH dehydrogenase (ubiquinone) 1 beta subcomplex, 10 (22kD, PDSW),NADH dehydrogenase (ubiquinone) 1 beta subcomplex, 10, 22kDa	GCACGCCGGTGCAGCCCAATCCCATCGTCTACATGATGAAAGCGTTCGACCTCATCGTGGACCGACCCGTGACCCTCGTGAGAGAATTTATAGAGCGGCA	NADH:ubiquinone oxidoreductase subunit B10
NDUFB11	NM_001135998.1	NADH dehydrogenase (ubiquinone) 1 beta subcomplex, 11, 17.3kDa	CCGTTTTGGACGTCTGGAACATGCGACTTGTCTTCTTCTTTGGCGTCTCCATCATCCTGGTCCTTGGCAGCACCTTTGTGGCCTATCTGCCTGACTACAG	NADH:ubiquinone oxidoreductase subunit B11
NDUFB2	NM_004546.2	NADH dehydrogenase (ubiquinone) 1 beta subcomplex, 2 (8kD, AGGG),NADH dehydrogenase (ubiquinone) 1 beta subcomplex, 2, 8kDa	TCCAGAGCGAGTTCTTCAGCGGACTCATGTGGTTCTGGATTCTCTGGCGCTTTTGGCATGACTCAGAAGAGGTGCTGGGTCACTTTCCGTATCCTGATCC	NADH:ubiquinone oxidoreductase subunit B2
NDUFB4	NM_004547.4	NADH dehydrogenase (ubiquinone) 1 beta subcomplex, 4 (15kD, B15),NADH dehydrogenase (ubiquinone) 1 beta subcomplex, 4, 15kDa	TCATCGAAAATCCTGCCTTGCTTCGTTGGGCCTATGCAAGAACAATAAATGTCTATCCTAATTTCAGACCCACTCCTAAAAACTCACTCATGGGAGCTCT	NADH:ubiquinone oxidoreductase subunit B4
NDUFB7	NM_004146.5	NADH dehydrogenase (ubiquinone) 1 beta subcomplex, 7 (18kD, B18),NADH dehydrogenase (ubiquinone) 1 beta subcomplex, 7, 18kDa	CTGCGGGACTACTGCGCCCACCACCTCATCCGGCTGCTCAAGTGCAAGCGTGACAGCTTCCCCAACTTCCTGGCCTGCAAGCAGGAGCGGCACGACTGGG	NADH:ubiquinone oxidoreductase subunit B7
NDUFB8	NM_001284367.1	NADH dehydrogenase (ubiquinone) 1 beta subcomplex, 8 (19kD, ASHI),NADH dehydrogenase (ubiquinone) 1 beta subcomplex, 8, 19kDa	CCAGAAGAACGGGCCGCCGCCGCCAAGAAGTATAATATGCGTGTGGAAGACTACGAACCTTACCCGGATGATGGCATGGGGTATGGCGACTACCCGAAGC	NADH:ubiquinone oxidoreductase subunit B8
NDUFS7	NM_024407.4	NADH dehydrogenase (ubiquinone) Fe-S protein 7 (20kD) (NADH-coenzyme Q reductase),NADH dehydrogenase (ubiquinone) Fe-S protein 7, 20kDa (NADH-coenzyme Q reductase)	GCCAGCCCGCGCCAGTCCGACGTCATGATCGTGGCCGGCACACTCACCAACAAGATGGCCCCAGCGCTTCGCAAGGTCTACGACCAGATGCCGGAGCCGC	NADH:ubiquinone oxidoreductase core subunit S7
NDUFS8	NM_002496.3	NADH dehydrogenase (ubiquinone) Fe-S protein 8 (23kD) (NADH-coenzyme Q reductase),NADH dehydrogenase (ubiquinone) Fe-S protein 8, 23kDa (NADH-coenzyme Q reductase)	GGAGCCTCCACAGCAGTGCAGTGGCAGCCACCTACAAGTATGTGAACATGCAGGATCCCGAGATGGACATGAAGTCAGTGACTGACCGGGCAGCCCGCAC	NADH:ubiquinone oxidoreductase core subunit S8
NEDD8	NM_006156.2		AGGTGGTCTTAGGCAGTGATGGACCCTCCATTTTACCTCTTTACCCTGTCGCTCATAATGAGGCATCATATATCCTCTCACTCTCTGGGACACCATAGCC	neural precursor cell expressed, developmentally down-regulated 8
NEU1	NM_000434.3	NEU;sialidase 1 (lysosomal sialidase),neuraminidase 1 (lysosomal sialidase)	CTTTAGACTCCAGCCTTGGCAAAATCACCTTCCCTTTACCAGGGAAATCACTTCCTTTAGGACTGAAAGCTAGGCGTCCTCTCCCACAAAAAAGTCCTGC	neuraminidase 1
NFAT5	NM_173214.1	nuclear factor of activated T-cells 5, tonicity-responsive,nuclear factor of activated T-cells 5	CCCTGACAACTATTCAAACCCAGGACATCTCACAGCCTGGTACTTTTCCAGCAGTTTCTGCTTCTAGTCAGCTGCCCAACAGCGATGCACTATTGCAGCA	nuclear factor of activated T cells 5
NFE2L2	NM_006164.3	nuclear factor (erythroid-derived 2)-like 2,nuclear factor, erythroid 2-like 2	TCCCGGTCACATCGAGAGCCCAGTCTTCATTGCTACTAATCAGGCTCAGTCACCTGAAACTTCTGTTGCTCAGGTAGCCCCTGTTGATTTAGACGGTATG	nuclear factor, erythroid 2 like 2
NFKB1	NM_003998.2	nuclear factor of kappa light polypeptide gene enhancer in B-cells 1	AGGGTATAGCTTCCCACACTATGGATTTCCTACTTATGGTGGGATTACTTTCCATCCTGGAACTACTAAATCTAATGCTGGGATGAAGCATGGAACCATG	nuclear factor kappa B subunit 1
NFKB2	NM_002502.2	nuclear factor of kappa light polypeptide gene enhancer in B-cells 2 (p49/p100)	ATCTCCGGGGGCATCAAACCTGAAGATTTCTCGAATGGACAAGACAGCAGGCTCTGTGCGGGGTGGAGATGAAGTTTATCTGCTTTGTGACAAGGTGCAG	nuclear factor kappa B subunit 2
NFS1	NM_021100.3	nitrogen fixation 1 (S. cerevisiae, homolog),NFS1 nitrogen fixation 1 homolog (S. cerevisiae)	GACCATGATGCTCTACATGGACATTTGAGTCTTCGTCTTCTGCTGCTGCTCGGCTGGACCAGCTTCTTTAACAGCAAGCATAATCCACTTCAATGTAATA	NFS1 cysteine desulfurase
NGFR	NM_002507.3	nerve growth factor receptor (TNFR superfamily, member 16)	TGAAGAAAAGTGGGCCAGTGTGGGAATGCGGCAAGAAGGAATTGACTTCGACTGTGACCTGTGGGGATTTCTCCCAGCTCTAGACAACCCTGCAAAGGAC	nerve growth factor receptor
NKG7	NM_005601.3	natural killer cell group 7 sequence	TGTGGCGGTCCCCGTCCTGGCTATGAAACCTTGTGAGCAGAAGGCAAGAGCGGCAAGATGAGTTTTGAGCGTTGTATTCCAAAGGCCTCATCTGGAGCCT	natural killer cell granule protein 7
NME1	NM_000269.2	non-metastatic cells 1, protein (NM23A) expressed in	CTTGTGGTTTCACCCTGAGGAACTGGTAGATTACACGAGCTGTGCTCAGAACTGGATCTATGAATGACAGGAGGGCAGACCACATTGCTTTTCACATCCA	NME/NM23 nucleoside diphosphate kinase 1
NME2	NM_001018137.2	non-metastatic cells 2, protein (NM23B) expressed in	TTGACTACAAGTCTTGTGCTCATGACTGGGTCTATGAATAAGAGGTGGACACAACAGCAGTCTCCTTCAGCACGGCGTGGTGTGTCCCTGGACACAGCTC	NME/NM23 nucleoside diphosphate kinase 2
NOD2	NM_001293557.1	IBD1,CARD15;caspase recruitment domain family, member 15	TGCCTTCCTTCTACAACATGTTCAGGAATTACCAGTCCCATTGGCCCTGCCTTTGGAAGCTGCCACATGCAAGAAGTATATGGCCAAGCTGAGGACCACG	nucleotide binding oligomerization domain containing 2
NOS1	NM_000620.4	NOS;nitric oxide synthase 1 (neuronal)	CAGCCAATGTGCAGTTCACAGAGATATGCATACAGCAGGGCTGGAAACCGCCTAGAGGCCGCTTCGATGTCCTGCCGCTCCTGCTTCAGGCCAACGGCAA	nitric oxide synthase 1
NOS2	NM_000625.4	NOS2A;nitric oxide synthase 2A (inducible, hepatocytes),nitric oxide synthase 2, inducible	TTGCCTGGGGTCCATTATGACTCCCAAAAGTTTGACCAGAGGACCCAGGGACAAGCCTACCCCTCCAGATGAGCTTCTACCTCAAGCTATCGAATTTGTC	nitric oxide synthase 2
NOS3	NM_000603.4	nitric oxide synthase 3 (endothelial cell)	CCGGACCACCTCGTCCCTGTGGAAAGACAAGGCAGCAGTGGAAATCAACGTGGCCGTGCTGCACAGTTACCAGCTAGCCAAAGTCACCATCGTGGACCAC	nitric oxide synthase 3
NOX1	NM_007052.4		TCATTTTGCAGCCGCACACTGAGAAAGCAATTGGATCACAACCTCACCTTCCACAAGCTGGTGGCCTATATGATCTGCCTACATACAGCTATTCACATCA	NADPH oxidase 1
NOX3	NM_015718.2		TCAGATTTCACAAACTGGTCGCCTATGGGATAGCTGTTAATGCAACCATCCACATCGTGGCGCATTTCTTCAACCTGGAACGCTACCACTGGAGCCAGTC	NADPH oxidase 3
NOX4	NM_001143836.2		ATAGCAAAATATAACAGAGGAAAAACAGTTGGTGTTTTCTGTTGTGGACCCAATTCACTATCCAAGACTCTTCATAAACTGAGTAACCAGAACAACTCAT	NADPH oxidase 4	sub-maximal isoform coverage due to non-overlapping variants
NPM1	NM_002520.6	nucleophosmin (nucleolar phosphoprotein B23, numatrin),nucleophosmin	AAAAGGACAAGAATCCTTCAAGAAACAGGAAAAAACTCCTAAAACACCAAAAGGACCTAGTTCTGTAGAAGACATTAAAGCAAAAATGCAAGCAAGTATA	nucleophosmin 1	CLEC2D (NM_001197317)
NPR1	NM_000906.3	ANPRA,NPRA;atrionatriuretic peptide receptor A,natriuretic peptide receptor A	ACCATGCCGCGCAAAGGCCGAGTTATCTACATCTGCAGCTCCCCTGATGCCTTCAGAACCCTCATGCTCCTGGCCCTGGAAGCTGGCTTGTGTGGGGAGG	natriuretic peptide receptor 1
NPR2	NM_003995.3	ANPRB,NPRB,AMDM;acromesomelic dysplasia, Maroteaux type,atrionatriuretic peptide receptor B,natriuretic peptide receptor B	TCGAATTGTGGAAAAGATGCAGGGACGAAGATATCACGGTGTAACTGGGCTGGTTGTCATGGACAAGAACAATGACCGAGAGACTGACTTTGTCCTCTGG	natriuretic peptide receptor 2
NQO1	NM_000903.2	NMOR1,DIA4;diaphorase (NADH/NADPH) (cytochrome b-5 reductase),NAD(P)H dehydrogenase, quinone 1	CCGAATTCAAATCCTGGAAGGATGGAAGAAACGCCTGGAGAATATTTGGGATGAGACACCACTGTATTTTGCTCCAAGCAGCCTCTTTGACCTAAACTTC	NAD(P)H quinone dehydrogenase 1
NR2F1	NM_005654.4	ERBAL3,TFCOUP1;nuclear receptor subfamily 2, group F, member 1	AAACTCTCATCCGCGATATGTTACTGTCTGGGAGCAGCTTCAACTGGCCTTACATGTCCATCCAGTGCTCCTAGACCTTGGGCGCTTCCCACCTGCCCCG	nuclear receptor subfamily 2 group F member 1
NRAS	NM_002524.3	neuroblastoma RAS viral (v-ras) oncogene homolog,neuroblastoma RAS viral oncogene homolog	ACCCTGGTCCTGACTTCCCTGGAGGAGAAGTATTCCTGTTGCTGTCTTCAGTCTCACAGAGAAGCTCCTGCTACTTCCCCAGCTCTCAGTAGTTTAGTAC	NRAS proto-oncogene, GTPase
NRF1	NM_001040110.1		CAGCTTGCCTCCTCAGAGGTGTTGACTATCTGGGTGTTCTTGGTAACCGTTAACTCTGTCTTTCTCAGCTGCAAGCCCTGAGTCTCCAGTAGCTGAATTC	nuclear respiratory factor 1
NSD1	NM_022455.4	STO;Sotos syndrome	CAAGAGAGACCTCCCTGCTTCTGGTAAAAGTCGTTCAGACTGTGTTACTAGGCGCAACTGTGGACGATCAAAGCCTTCATCCAAATTGCGAGATGCTTTT	nuclear receptor binding SET domain protein 1
NT5E	NM_002526.2	NT5;5' nucleotidase (CD73),5'-nucleotidase, ecto (CD73)	ATTCGGGTTTTGAAATGGATAAACTCATCGCTCAGAAAGTGAGGGGTGTGGACGTCGTGGTGGGAGGACACTCCAACACATTTCTTTACACAGGCAATCC	5'-nucleotidase ecto
NUP205	NM_015135.1	C7orf14;chromosome 7 open reading frame 14,nucleoporin 205kDa	GAACTTGACGTTGATGTAAATGAAGGGTCTCTAATGGAGCTACAGGGACATATTGGAAGATTCCAGCGCCAGTGCTTAGGACTACTAAGTCGCTTTGGTG	nucleoporin 205
NUP62	NM_016553.3	nucleoporin 62kDa	GGCACTGCAAAGACGGCAACAACCACACCTGCTACAGGGTTTTCTTTCTCCACCTCTGGCACTGGAGGGTTTAATTTTGGGGCTCCCTTCCAACCAGCCA	nucleoporin 62
OAT	NM_000274.3		CTGGAGCGTGCTCTTCAGGATCCAAATGTGGCTGCGTTCATGGTAGAACCAATTCAGGGTGAAGCAGGCGTTGTTGTTCCGGATCCAGGTTACCTAATGG	ornithine aminotransferase
ODC1	NM_002539.1		AGACCTTCGTGCAGGCAATCTCTGATGCCCGCTGTGTTTTTGACATGGGGGCTGAGGTTGGTTTCAGCATGTATCTGCTTGATATTGGCGGTGGCTTTCC	ornithine decarboxylase 1
OGDH	NM_001003941.2	oxoglutarate (alpha-ketoglutarate) dehydrogenase (lipoamide)	CATTGACGGCTTCCCAGACTGTTAAGACATTTTCACAAAACAGACCAGCAGCAGCTAGGACATTTCAACAGATTCGGTGCTATTCTGCACCTGTTGCTGC	oxoglutarate dehydrogenase
OGDHL	NM_018245.2		GCGAACCTGCTGGGTGATTTGTTTGCGCTCTGTTTTATGGGGCATTCCTGCGAGATGTGTCAGCTTCTGTGTGAAATGCAGCCACAGCTCATGTGTACCA	oxoglutarate dehydrogenase like
OTC	NM_000531.5		CTTACCACACAAGATATTCATTTGGGTGTGAATGAAAGTCTCACGGACACGGCCCGTGTATTGTCTAGCATGGCAGATGCAGTATTGGCTCGAGTGTATA	ornithine carbamoyltransferase
PAH	NM_000277.1		TTCAAGAGCTGGACAGATTTGCCAATCAGATTCTCAGCTATGGAGCGGAACTGGATGCTGACCACCCTGGTTTTAAAGATCCTGTGTACCGTGCAAGACG	phenylalanine hydroxylase
PCK1	NM_002591.2	phosphoenolpyruvate carboxykinase 1 (soluble)	GGGCACATCAACATGATGGAGCTTTTCAGCATCTCCAAGGAATTCTGGGAGAAGGAGGTGGAAGACATCGAGAAGTATCTGGAGGATCAAGTCAATGCCG	phosphoenolpyruvate carboxykinase 1
PCK2	NM_004563.2	phosphoenolpyruvate carboxykinase 2 (mitochondrial)	GGGGAGCCAGTGAGCCAGTGGCCGTGCAACCCAGAGAAAACCCTGATTGGCCACGTGCCCGACCAGCGGGAGATCATCTCCTTCGGCAGCGGCTATGGTG	phosphoenolpyruvate carboxykinase 2, mitochondrial
PCLAF	NM_014736.5	KIAA0101;KIAA0101	AGGGTTTAAACGGTTGATAATGCCTCTACAACAACAAGAAAAAAGATAAAATACTAGGATAGAATCATGGTGGGCACAGTGGCTTCTCAGGAGGCTGAGG	PCNA clamp associated factor
PDCD1	NM_005018.2	SLEB2;systemic lupus erythematosus susceptibility 2	CTTCCCCGAGGACCGCAGCCAGCCCGGCCAGGACTGCCGCTTCCGTGTCACACAACTGCCCAACGGGCGTGACTTCCACATGAGCGTGGTCAGGGCCCGG	programmed cell death 1
PDCD1LG2	NM_025239.3		TGTGGAGCTGTGGCAAGTCCTCATATCAAATACAGAACATGATCTTCCTCCTGCTAATGTTGAGCCTGGAATTGCAGCTTCACCAGATAGCAGCTTTATT	programmed cell death 1 ligand 2
PDGFB	NM_033016.2	SIS;platelet-derived growth factor beta polypeptide (simian sarcoma viral (v-sis) oncogene homolog),platelet-derived growth factor beta polypeptide	GATTCACCTCTTCCTCTGGTTCCTTTCATCTCTCTACCTCCACCCTGCATTTTCCTCTTGTCCTGGCCCTTCAGTCTGCTCCACCAAGGGGCTCTTGAAC	platelet derived growth factor subunit B
PDGFRB	NM_002609.3	PDGFR;platelet-derived growth factor receptor, beta polypeptide	CCCCTTCCTCCATCCCTCTGTTCTCCTGAGCCTTCAGGAGCCTGCACCAGTCCTGCCTGTCCTTCTACTCAGCTGTTACCCACTCTGGGACCAGCAGTCT	platelet derived growth factor receptor beta
PDHA1	NM_000284.3	PDHA;pyruvate dehydrogenase (lipoamide) alpha 1,pyruvate dehydrogenase alpha 1	TAAGAGTGACCCTATTATGCTTCTCAAGGACAGGATGGTGAACAGCAATCTTGCCAGTGTGGAAGAACTAAAGGAAATTGATGTGGAAGTGAGGAAGGAG	pyruvate dehydrogenase E1 alpha 1 subunit
PDK1	NM_002610.3	pyruvate dehydrogenase kinase, isoenzyme 1,pyruvate dehydrogenase kinase, isozyme 1	TGGATTGCCCATATCACGTCTTTACGCACAATACTTCCAAGGAGACCTGAAGCTGTATTCCCTAGAGGGTTACGGGACAGATGCAGTTATCTACATTAAG	pyruvate dehydrogenase kinase 1
PDK2	NM_002611.3	pyruvate dehydrogenase kinase, isoenzyme 2,pyruvate dehydrogenase kinase, isozyme 2	AGTTCACTGACGCCCTGGTCACCATCCGGAACCGGCACAACGACGTGGTGCCCACCATGGCACAAGGCGTGCTTGAGTACAAGGACACCTACGGCGATGA	pyruvate dehydrogenase kinase 2
PDK3	NM_005391.1	pyruvate dehydrogenase kinase, isoenzyme 3,pyruvate dehydrogenase kinase, isozyme 3	TCCCACCTGTAACGTGGCGGATGTGGTGAAAGATGCATATGAAACAGCCAAGATGCTGTGTGAACAGTATTACCTGGTAGCTCCAGAGCTGGAAGTTGAA	pyruvate dehydrogenase kinase 3
PDK4	NM_002612.3	pyruvate dehydrogenase kinase, isoenzyme 4,pyruvate dehydrogenase kinase, isozyme 4	AATCAGAACACTGATCCAATGAGGAATGGAGCTTGTTTCTGTGACCCAGGAGAACTTAGTGCAAGACTACAGGAGTTAACAGATGGCCAGCTCCTTATTT	pyruvate dehydrogenase kinase 4
PDP1	NM_001161778.1	PPM2C;protein phosphatase 2C, magnesium-dependent, catalytic subunit	GGCTTGATAATGACATCTCCTTGGAGGCGCAAGTTGGTGATCCTAATTCTTTTCTCAACTACCTGGTGCTTCGAGTGGCATTTTCTGGAGCCACTGCTTG	pyruvate dehyrogenase phosphatase catalytic subunit 1
PDPK1	NM_002613.3		TCATTTCTCCACTGTAGTTGGGGTCCATTGATTGTGCAGGGGAACGTGCAGGAGGTTTTTCTAGGCACCGTGTTCAGTGCTGCTTCACTCTACCAGAGAT	3-phosphoinositide dependent protein kinase 1
PEBP1	NM_002567.2	PBP;prostatic binding protein	CAGCGCTCGCTGACAGCTTGGGAGGAAACCTGAGATCTGTGTTTTTTAAATTGATCGTTCTTCATGGGGGTAAGAAAAGCTGGTCTGGAGTTGCTGAATG	phosphatidylethanolamine binding protein 1
PEMT	NM_148173.1		AGCTTCTTTGCACTGGGGTTCGCTGGAACTTTCCTAGGTGATTACTTCGGGATCCTCAAGGAGGCGAGAGTGACCGTGTTCCCCTTCAACATCCTGGACA	phosphatidylethanolamine N-methyltransferase
PFKFB1	NM_002625.2	PFRX	GCATAATTGCAGAAAACATCAGGCAAGTGAAACTTGGCAGCCCTGATTATATAGACTGTGACCGGGAAAAGGTTCTGGAAGACTTTCTAAAGAGAATTGA	6-phosphofructo-2-kinase/fructose-2,6-biphosphatase 1
PFKL	NM_001002021.1		TGCGGAACGAGAAGTGCCATGACTACTACACCACGGAGTTCCTGTACAACCTGTACTCATCAGAGGGCAAGGGCGTCTTCGACTGCAGGACCAATGTCCT	phosphofructokinase, liver type
PFKM	NM_000289.5	PFKX;phosphofructokinase, polypeptide X	TTTGATAGGAATTTTGCCACTAAGATGGGCGCCAAGGCTATGAACTGGATGTCTGGGAAAATCAAAGAGAGTTACCGTAATGGGCGGATCTTTGCCAATA	phosphofructokinase, muscle
PGAM2	NM_000290.3	phosphoglycerate mutase 2 (muscle)	ATGGCCACTCACCGCCTCGTGATGGTCCGGCACGGCGAGAGCACATGGAACCAGGAGAACCGTTTCTGTGGCTGGTTCGATGCAGAGCTGAGTGAAAAGG	phosphoglycerate mutase 2
PGD	NM_002631.2		AGGGCAGTTTATCCACACCAACTGGACAGGCCATGGTGGCACCGTGTCATCCTCGTCATACAATGCCTGATCATGCTGCTCCTGTCACCCTCCACGATTC	phosphogluconate dehydrogenase
PGK1	NM_000291.2		GCAAGAAGTATGCTGAGGCTGTCACTCGGGCTAAGCAGATTGTGTGGAATGGTCCTGTGGGGGTATTTGAATGGGAAGCTTTTGCCCGGGGAACCAAAGC	phosphoglycerate kinase 1
PGM2	NM_018290.3		GACTTGACCATCATCCAGACTACACAGGGATTTTGCAGATACCTGGAAAAACAATTCAGTGACTTAAAGCAGAAAGGCATCGTGATCAGTTTTGACGCCC	phosphoglucomutase 2
PHGDH	NM_006623.3		GAAAATCCACATTCTTGGGCTGAACGCGGGCCTCTGACACTGCTTACACTGCACTCTGACCCTGTAGTACAGCAATAACCGTCTAATAAAGAGCCTACCC	phosphoglycerate dehydrogenase
PIK3C2A	NM_002645.1	phosphoinositide-3-kinase, class 2, alpha polypeptide,phosphatidylinositol-4-phosphate 3-kinase, catalytic subunit type 2 alpha	TGGTAATTTTCAAATGTCTCTCAACTGGCAGAGATCGAGGCATGGTGGAGCTGGTTCCTGCTTCCGATACCCTCAGGAAAATCCAAGTGGAATATGGTGT	phosphatidylinositol-4-phosphate 3-kinase catalytic subunit type 2 alpha
PIK3CA	NM_006218.2	phosphoinositide-3-kinase, catalytic, alpha polypeptide,phosphatidylinositol-4,5-bisphosphate 3-kinase, catalytic subunit alpha	CCTCAGGCTTGAAGAGTGTCGAATTATGTCCTCTGCAAAAAGGCCACTGTGGTTGAATTGGGAGAACCCAGACATCATGTCAGAGTTACTGTTTCAGAAC	phosphatidylinositol-4,5-bisphosphate 3-kinase catalytic subunit alpha
PIK3CB	NM_006219.1	PIK3C1;phosphoinositide-3-kinase, catalytic, beta polypeptide,phosphatidylinositol-4,5-bisphosphate 3-kinase, catalytic subunit beta	CCGCCAGTGTTGTGAGGATGCATATCTGATTTTACGACGGCATGGGAATCTCTTCATCACTCTCTTTGCGCTGATGTTGACTGCAGGGCTTCCTGAACTC	phosphatidylinositol-4,5-bisphosphate 3-kinase catalytic subunit beta
PIK3CD	NM_005026.3	phosphoinositide-3-kinase, catalytic, delta polypeptide,phosphatidylinositol-4,5-bisphosphate 3-kinase, catalytic subunit delta	GAATCAACCGCGAGCGTGTCCCATTCATCCTCACCTACGACTTTGTCCATGTGATTCAGCAGGGGAAGACTAATAATAGTGAGAAATTTGAACGGTTCCG	phosphatidylinositol-4,5-bisphosphate 3-kinase catalytic subunit delta
PIK3R1	NM_181504.2	phosphoinositide-3-kinase, regulatory subunit 1 (alpha)	TCATGATGAGAAGACATGGAATGTTGGAAGCAGCAACCGAAACAAAGCTGAAAACCTGTTGCGAGGGAAGCGAGATGGCACTTTTCTTGTCCGGGAGAGC	phosphoinositide-3-kinase regulatory subunit 1
PIK3R2	NM_005027.2	phosphoinositide-3-kinase, regulatory subunit 2 (beta)	CCAGCCTGGGCACCCTGATTTTTAAGCCATAGACCTGGGGTCAGGGCAGGAAGGAACTTCACTCTGCTGCTTCCGAGAACCTCGGCCGTGACATTCGGGG	phosphoinositide-3-kinase regulatory subunit 2
PIK3R3	NM_003629.3	phosphoinositide-3-kinase, regulatory subunit 3 (gamma)	TGATGGGACCTCCACTTATTTAGGCCTCATGTGCTTTGAAGAAGCTTTGAGAGCCAATGTGTCTTCCACGGGTCTCTTTTTTGCTACAAGTAATCAGCCC	phosphoinositide-3-kinase regulatory subunit 3
PIK3R4	NM_014602.1	phosphoinositide-3-kinase, regulatory subunit 4	GGGAAGACCACCACTACCAGATCTATTCTTACATACAGCCGAATTGGAGGACGAGTCAAGACGCTCACATTCTGCCAAGGCTCCCACTATTTAGCCATAG	phosphoinositide-3-kinase regulatory subunit 4
PKLR	NM_181871.3	pyruvate kinase, liver and RBC	AGCTGCTATGGCAGACACCTTCCTGGAACACCTCTGCCTACTGGACATTGACTCCGAGCCCGTGGCTGCTCGCAGTACCAGCATCATTGCCACCATCGGG	pyruvate kinase L/R
PKM	NM_182471.1	PKM2;pyruvate kinase, muscle	ATGGCAAGAGGGTGACAGCTTCCTTTCCTGTGTGTACTCTGTCCAGTTCCTTTAGAAAAAATGGATGCCCAGAGGACTCCCAACCCTGGCTTGGGGTCAA	pyruvate kinase M1/2
PLA2G15	NM_012320.3	LYPLA3;lysophospholipase 3 (lysosomal phospholipase A2),phospholipase A2, group XV	ACTACACATGGTCACCTGAGAAGGTGTTCGTGCAGACACCCACAATCAACTACACACTGCGGGACTACCGCAAGTTCTTCCAGGACATCGGCTTTGAAGA	phospholipase A2 group XV
PLCG1	NM_002660.2	PLC1;phospholipase C, gamma 1 (formerly subtype 148),phospholipase C, gamma 1	GTGATGCTAGGGAACTCGGAGTTCGACAGCCTTGTTGACCTCATCAGCTACTATGAGAAACACCCGCTATACCGCAAGATGAAGCTGCGCTATCCCATCA	phospholipase C gamma 1
PLK1	NM_005030.3	PLK;polo-like kinase (Drosophila),polo-like kinase 1	GCTTGGCTGCCAGTACCTGCACCGAAACCGAGTTATTCATCGAGACCTCAAGCTGGGCAACCTTTTCCTGAATGAAGATCTGGAGGTGAAAATAGGGGAT	polo like kinase 1
PNOC	NM_001284244.1		CGGGGCCCGGAAGTCGGCCAGGAAGTTGGCCAATCAGAAGCGGTTCAGTGAGTTTATGAGGCAATACTTGGTCCTGAGCATGCAGTCCAGCCAGCGCCGG	prepronociceptin
PNP	NM_000270.2	NP;nucleoside phosphorylase	TTTCTTCTACCAGACCCTTCTGGTGCCAGATCCTCTTCTCAAAGCTGGGATTACAGGTGTGAGCATAGTGAGACCTTGGCGCTACAAAATAAAGCTGTTC	purine nucleoside phosphorylase
POLE	NM_006231.3	polymerase (DNA directed), epsilon,polymerase (DNA) epsilon, catalytic subunit	GCAAGGCAGCCAACATGCCTGACTCTGAGCTATTCGAGCTCATCTCTGAGAACCGTTCCATGTCTCGGAAGCTGGAAGATTACGGGGAGCAGAAGTCTAC	DNA polymerase epsilon, catalytic subunit
PPARG	NM_005037.5	peroxisome proliferative activated receptor, gamma,peroxisome proliferator-activated receptor gamma	CAGATCCAGTGGTTGCAGATTACAAGTATGACCTGAAACTTCAAGAGTACCAAAGTGCAATCAAAGTGGAGCCTGCATCTCCACCTTATTATTCTGAGAA	peroxisome proliferator activated receptor gamma
PPARGC1A	NM_013261.3	PPARGC1;peroxisome proliferative activated receptor, gamma, coactivator 1,peroxisome proliferative activated receptor, gamma, coactivator 1, alpha,peroxisome proliferator-activated receptor gamma, coactivator 1 alpha	GAACAAGCACTTCGGTCATCCCAGTCAAGCTGTTTTTGACGACGAAGCAGACAAGACCGGTGAACTGAGGGACAGTGATTTCAGTAATGAACAATTCTCC	PPARG coactivator 1 alpha	sub-maximal isoform coverage due to non-overlapping variants
PPAT	NM_002703.3		GGAAAGTGTGGACTTCCATATGTGGAGGTGCTGTGTAAAAACCGGTATGTAGGGAGAACCTTCATTCAGCCAAACATGAGGTTAAGACAACTTGGTGTTG	phosphoribosyl pyrophosphate amidotransferase
PPM1A	NM_021003.4	protein phosphatase 1A (formerly 2C), magnesium-dependent, alpha isoform,protein phosphatase, Mg2+/Mn2+ dependent, 1A	TTGAAATGGAGGATGCACATACGGCTGTGATCGGTTTGCCAAGTGGACTTGAATCGTGGTCATTCTTTGCTGTGTATGATGGGCATGCTGGTTCTCAGGT	protein phosphatase, Mg2+/Mn2+ dependent 1A
PRDX1	NM_002574.2	PAGA	GACCCATGAACATTCCTTTGGTATCAGACCCGAAGCGCACCATTGCTCAGGATTATGGGGTCTTAAAGGCTGATGAAGGCATCTCGTTCAGGGGCCTTTT	peroxiredoxin 1
PRDX5	NM_012094.4		GGAAGGAGACAGACTTATTACTAGATGATTCGCTGGTGTCCATCTTTGGGAATCGACGTCTCAAGAGGTTCTCCATGGTGGTACAGGATGGCATAGTGAA	peroxiredoxin 5
PRF1	NM_005041.3	perforin 1 (pore forming protein)	ACTGTTTTTCAGGGAGGTGGCTGGGTTTACACGCTAATCCCGATTCACCCTGTCCAAACTGCCTAAGCCCTCCGCCATTCTCAAGCCCTGCAGTCACAGC	perforin 1
PRIM1	NM_000946.2	primase, DNA, polypeptide 1 (49kDa),primase (DNA) subunit 1	ACGCATCATTGACAGAGCATTGAAGGAGGACTTTGGATTTAAGCATCGTCTCTGGGTATATTCTGGAAGGAGAGGTGTTCATTGTTGGGTCTGTGATGAA	DNA primase subunit 1
PRIM2	NM_001282488.1	PRIM2A;primase, polypeptide 2A (58kD),primase, polypeptide 2A, 58kDa,primase, DNA, polypeptide 2 (58kDa),primase (DNA) subunit 2	GATGGAGTTTTCTGGAAGAAAGTGGAGGAAGCTGAGGTTGGCAGGTGACCAGAGGAATGCTTCCTACCCTCATTGCCTTCAGTTTTACTTGCAGCCACCT	DNA primase subunit 2
PRKAA1	NM_006251.5	protein kinase, AMP-activated, alpha 1 catalytic subunit	AGGCTGGATGAAAAAGAAAGTCGGCGTCTGTTCCAACAGATCCTTTCTGGTGTGGATTATTGTCACAGGCATATGGTGGTCCATAGAGATTTGAAACCTG	protein kinase AMP-activated catalytic subunit alpha 1
PRKAA2	NM_006252.2	PRKAA;protein kinase, AMP-activated, alpha 2 catalytic subunit	ATAGTGGTGACCCTCAAGACCAGCTTGCAGTGGCTTATCATCTTATCATTGACAATCGGAGAATAATGAACCAAGCCAGTGAGTTCTACCTCGCCTCTAG	protein kinase AMP-activated catalytic subunit alpha 2
PRKAB1	NM_006253.4	protein kinase, AMP-activated, beta 1 non-catalytic subunit	TGAGGCCTGGCTATGGAACTAAATACAGTGTTGGTCTTGCCTGTCCTTCAAAATCAACAACAGATTGTCTCTCGGCTCCAGGGAGGTGTCATTTCTATAG	protein kinase AMP-activated non-catalytic subunit beta 1
PRKAB2	NM_005399.3	protein kinase, AMP-activated, beta 2 non-catalytic subunit	AAGTGACTTTGAAAAGTTTTGTGGCACCTGACCCACCCCAGACACTAGGGCTATCAGAAGGTCTCCTTTTTAGCCCAGCACAGGCCCAGGCCACTTTGTC	protein kinase AMP-activated non-catalytic subunit beta 2
PRKAG1	NM_002733.3	protein kinase, AMP-activated, gamma 1 non-catalytic subunit	AAGACCTACAACAACCTAGATGTATCTGTGACTAAAGCCTTGCAACATCGATCACATTACTTTGAGGGTGTTCTCAAGTGCTACCTGCATGAGACTCTGG	protein kinase AMP-activated non-catalytic subunit gamma 1
PRKAG2	NM_016203.3	protein kinase, AMP-activated, gamma 2 non-catalytic subunit	GGAATAGGAACGTACCACAACATTGCCTTCATACATCCAGACACTCCCATCATCAAAGCCTTGAACATATTTGTGGAAAGACGAATATCAGCTCTGCCTG	protein kinase AMP-activated non-catalytic subunit gamma 2
PRKCG	NM_002739.3	PKCG,SCA14;protein kinase C, gamma	TCATCTGGGGTATCGGAAAGCAGGGCCTGCAATGTCAAGTCTGCAGCTTTGTGGTTCATCGACGATGCCACGAATTTGTGACCTTCGAGTGTCCAGGCGC	protein kinase C gamma
PRKN	NM_004562.2	PARK2;Parkinson disease (autosomal recessive, juvenile) 2, parkin,parkinson protein 2, E3 ubiquitin protein ligase (parkin)	CTTAGTGTCACTGGCAGTCCCACTAAATTACACTTCCTTACACTGGCCCGATGCGACAAATCAGGTGGCTCCCTTCTGTCACGTGGAGCACACAGTGTTT	parkin RBR E3 ubiquitin protein ligase
PRODH2	NM_021232.1	proline dehydrogenase (oxidase) 2	CTGGTCTCGGCGACTCCTGGGCTCCCGGCTCTCAGGCGCATTTCTCCGAGCATCCGTCTATGGGCAGTTTGTGGCTGGTGAGACAGCAGAGGAGGTGAAG	proline dehydrogenase 2
PRPS1	NM_002764.3	DFN2;deafness, X-linked 2, perceptive, congenital	TCTATGATCCTTGCAGAAGCCATCAGGAGAACTCACAATGGAGAATCCGTTTCTTACCTATTCAGCCATGTCCCTTTATAATAGAGTAACTTCTGAGGCT	phosphoribosyl pyrophosphate synthetase 1
PRR5	NM_015366.3	proline rich 5 (renal)	GTCCATGTGGCGTGTGTGTGAGTGAGACTTTTTTACTGCGTCCCGTCCCGCCAGCCCTATCGGCCTCGTCACTGGCCTTGGTCACTTTGTATTTCTGTCT	proline rich 5
PSAT1	NM_021154.3		TGGGGTCTCCTGGGTTCAGCGGCTGTTGATTCAAGGTCAACATTGACCATTGGAGGAGTGGTTTAAGAGTGCCAGGCGAAGGGCAAACTGTAGATCGATC	phosphoserine aminotransferase 1
PSMA3	NM_152132.1	proteasome (prosome, macropain) subunit, alpha type, 3	GCAACTCTACATGATTGACCCATCAGGTGTTTCATACGGTTATTGGGGCTGTGCCATCGGCAAAGCCAGGCAAGCTGCAAAGACGGAAATAGAGAAGCTT	proteasome subunit alpha 3
PSMA7	NM_002792.2	proteasome (prosome, macropain) subunit, alpha type, 7	CTATACTGACGAAGCCATTGAAACAGATGATCTGACCATTAAGCTGGTGATCAAGGCACTCCTGGAAGTGGTTCAGTCAGGTGGCAAAAACATTGAACTT	proteasome subunit alpha 7
PSMB1	NM_002793.2	proteasome (prosome, macropain) subunit, beta type, 1	AAGGCAGCCATCTCGCCGTGAGACAGCAAGTGTCGCGCAGCCGTGCGATGTTGTCCTCTACAGCCATGTATTCGGCTCCTGGCAGAGACTTGGGGATGGA	proteasome subunit beta 1
PSMB10	NM_002801.3	MECL1;proteasome (prosome, macropain) subunit, beta type, 10	CCATCGCGGGCCTGGTGTTCCAAGACGGGGTCATTCTGGGCGCCGATACGCGAGCCACTAACGATTCGGTCGTGGCGGACAAGAGCTGCGAGAAGATCCA	proteasome subunit beta 10
PSMB3	NM_002795.3	proteasome (prosome, macropain) subunit, beta type, 3	AGAGACAGCAGTGAGAGCGGTTGCGCAGTGAAGGCTAGACCCGGTTTACTGGAATTGCTCTGGCGATCGAGGGATCCTAGTACACCGCAATCATGTCTAT	proteasome subunit beta 3
PSMC1	NM_002802.2	proteasome (prosome, macropain) 26S subunit, ATPase, 1	GTCAGAGTGGTGGTCATGGTCCTGGAGGTGGCAAGAAGGATGACAAGGACAAGAAAAAGAAATATGAACCTCCTGTACCAACTAGAGTGGGGAAAAAGAA	proteasome 26S subunit, ATPase 1
PSMD13	NM_175932.2	proteasome (prosome, macropain) 26S subunit, non-ATPase, 13	ATGCTCAACAACCTTCCTGGTGTGACATCGGTTCACAGTCGTTTCTATGATCTCTCCAGTAAATACTATCAAACAATCGGAAACCACGCGTCCTACTACA	proteasome 26S subunit, non-ATPase 13
PSME2	NM_002818.2	proteasome (prosome, macropain) activator subunit 2 (PA28 beta)	AGAAGAAAGAAGTCCATAAGTGTGGATTTCTCCCTGGGAATGAGAAAGTCCTGTCCCTGCTTGCCCTGGTTAAGCCAGAAGTCTGGACTCTCAAAGAGAA	proteasome activator subunit 2
PSPH	NM_004577.3	PSP	GCTGTGAGGCCTAGCGAAGATGAAGATAGAATGCAAGGTAGAAAGTGCTGGATACCTTTAGAAAGCTGCAGGACTGGTGCGATGGGAGTTGAGACGTAAG	phosphoserine phosphatase
PTEN	NM_000314.3	BZS,MHAM	TGTGGTCTGCCAGCTAAAGGTGAAGATATATTCCTCCAATTCAGGACCCACACGACGGGAAGACAAGTTCATGTACTTTGAGTTCCCTCAGCCGTTACCT	phosphatase and tensin homolog
PTGER4	NM_000958.2	prostaglandin E receptor 4 (subtype EP4)	CACTACGTGGACAAGCGATTGGCGGGCCTCACGCTCTTTGCAGTCTATGCGTCCAACGTGCTCTTTTGCGCGCTGCCCAACATGGGTCTCGGTAGCTCGC	prostaglandin E receptor 4
PTGES	NM_004878.4	MGST1L1	TCCTGGGCTTCGTCTACTCCTTTCTGGGTCCTAACCCTTTTGTCGCCTGGATGCACTTCCTGGTCTTCCTCGTGGGCCGTGTGGCACACACCGTGGCCTA	prostaglandin E synthase
PTGS1	NM_000962.2	prostaglandin-endoperoxide synthase 1 (prostaglandin G/H synthase and cyclooxygenase)	ACCCCCAAGGCACCAACCTCATGTTTGCCTTCTTTGCACAACACTTCACCCACCAGTTCTTCAAAACTTCTGGCAAGATGGGTCCTGGCTTCACCAAGGC	prostaglandin-endoperoxide synthase 1
PTGS2	NM_000963.1	prostaglandin-endoperoxide synthase 2 (prostaglandin G/H synthase and cyclooxygenase)	GCTACAAAAGCTGGGAAGCCTTCTCTAACCTCTCCTATTATACTAGAGCCCTTCCTCCTGTGCCTGATGATTGCCCGACTCCCTTGGGTGTCAAAGGTAA	prostaglandin-endoperoxide synthase 2
PTK2	NM_005607.4	PTK2 protein tyrosine kinase 2	TAGGAGCACGTCTTGCTACCCTCTTTTGAAGATGTTCTCTAGCCTTCCACCAGCAGCGAGGAATTAACCCTGTGTCCTCAGTCGCCAGCACTTACAGCTC	protein tyrosine kinase 2	sub-maximal isoform coverage due to non-overlapping variants
PTK6	NM_001256358.1	PTK6 protein tyrosine kinase 6	GACACGCAGGCTGTGCGGCACTACAAGATCTGGCGGCGTGCCGGGGGCCGGCTGCACCTGAACGAGGCGGTGTCCTTCCTCAGCCTGCCCGAGCTTGTGA	protein tyrosine kinase 6
PTPN5	NM_001039970.1	protein tyrosine phosphatase, non-receptor type 5 (striatum-enriched)	CACTTTGTGTCCTGCTGCAATGTGTTCTGTCTGTCCATCCATCTCTGCCCTCTGTACCGGACACTGTGTCTCCTCAGCCAGGAAGGGGTAATGAGCTCCA	protein tyrosine phosphatase non-receptor type 5
PTPRC	NM_080923.2	CD45	GACACGGCTGACTTCCAGATATGACCATGTATTTGTGGCTTAAACTCTTGGCATTTGGCTTTGCCTTTCTGGACACAGAAGTATTTGTGACAGGGCAAAG	protein tyrosine phosphatase receptor type C
PUDP	NM_001178135.1	FAM16AX,HDHD1A,HDHD1;family with sequence similarity 16, member A, X-linked,haloacid dehalogenase-like hydrolase domain containing 1A,haloacid dehalogenase-like hydrolase domain containing 1	TCCGCGTCGTTCGATATGAAGACAAGCCGCCACAAGGAGTTCTTCAGCTTGTTTTCCCACATTGTGCTGGGAGATGACCCCGAAGTGCAGCATGGCAAGC	pseudouridine 5'-phosphatase
PYCR1	NM_006907.2		TGGATGAAATAGGCGCCGACATTGAGGACAGACACATTGTGGTGTCCTGCGCGGCCGGCGTCACCATCAGCTCCATTGAGAAGAAGCTGTCAGCGTTTCG	pyrroline-5-carboxylate reductase 1
PYCR2	NM_013328.2	pyrroline-5-carboxylate reductase family member 2	AGGTCCTTGTGATAAAACCTCCTTAAATCTGTTCAGACCAAGCAATGCGAGCTTCCTCTCCTGTCCCATGTTGGAAGTTGCTCTGAAGGGGTGGTAGATG	pyrroline-5-carboxylate reductase 2
PYCR3	NM_023078.2	PYCRL;pyrroline-5-carboxylate reductase-like	CTGAGGGGCCCAAGAGATGGCGTCTTGGTCATTTGCCCGCATGGTTGGGCAGTTGGTTGAGGCCATGAACAGAACTTACGGTAACAGGCACGGCTGGCCC	pyrroline-5-carboxylate reductase 3
RAD51	NM_133487.2	RAD51A,RECA;RAD51 (S. cerevisiae) homolog (E coli RecA homolog),RAD51 homolog (RecA homolog, E. coli) (S. cerevisiae),RAD51 homolog (S. cerevisiae)	AGACCACCAGACCCAGCTCCTTTATCAAGCATCAGCCATGATGGTAGAATCTAGGTATGCACTGCTTATTGTAGACAGTGCCACCGCCCTTTACAGAACA	RAD51 recombinase
RAD51AP1	NM_001130862.1		TCTGTGAAGTCTCCCAATCAGAGTCTCCGCCTTGGCTTGTCCAGATTAGCACGAGTTAAACCTTTGCATCCAAATGCCACTAGCACCTGAGTGTGGTACA	RAD51 associated protein 1
RANBP2	NM_006267.4	ANE1;acute necrotizing encephalopathy 1 (autosomal dominant)	AAATCAAACAACTGCAATTTCAACACCTGCCTCTTCGGAGATAAGCAAGGCTCCAAAGAGTGGATTTGAAGGAATGTTCATCAGGAAAGGACAGTGGGAT	RAN binding protein 2
RB1CC1	NM_001083617.1		CAGAAGTGTACCACTGCCAAACAAGAACTAGCAAATAACCTACATGTCAGACTGAAGTGGTGTTGCTTTGTAATGCTTCATGCTGATCAAGATGGAGAGA	RB1 inducible coiled-coil 1
RBBP5	NM_005057.2	retinoblastoma-binding protein 5,retinoblastoma binding protein 5	ATCCATCCAGTGTGTTCTTTATGCTGGAGCCGAGATGGTCATAAACTCGTGAGTGCTTCCACTGATAACATAGTGTCACAGTGGGATGTTCTTTCAGGCG	RB binding protein 5, histone lysine methyltransferase complex subunit
RBKS	NM_022128.2		AGACATGCTCAACAGATCCAATTTCATTGCAGCAGTCAGTGTCCAGGCTGCAGGAACACAGTCATCTTACCCTTACAAAAAAGACCTTCCGCTTACTCTG	ribokinase
RBP4	NM_006744.3	retinol-binding protein 4, plasma	TCAGTTCCCATAAAACCTTCATTACACATAAAGATACACGTGGGGGTCAGTGAATCTGCTTGCCTTTCCTGAAAGTTTCTGGGGCTTAAGATTCCAGACT	retinol binding protein 4
RELA	NM_021975.3	NFKB3;nuclear factor of kappa light polypeptide gene enhancer in B-cells 3,v-rel avian reticuloendotheliosis viral oncogene homolog A	GAAGCATTAACTTCTCTGGAAAGGGGGGAGCTGGGGAAACTCAAACTTTTCCCCTGTCCTGATGGTCAGCTCCCTTCTCTGTAGGGAACTCTGGGGTCCC	RELA proto-oncogene, NF-kB subunit
REST	NM_001193508.1	DFNA27;RE1-silencing transcription factor,deafness, autosomal dominant 27	TCAGTGCAGTTATGTGGCCTCTAATCAACATGAAGTAACCCGCCATGCAAGACAGGTTCACAATGGGCCTAAACCTCTTAATTGCCCACACTGTGATTAC	RE1 silencing transcription factor
RGN	NM_152869.3	regucalcin (senescence marker protein-30)	AGGCTATGTTGCCACCATTGGAACAAAGTTCTGTGCTTTGAACTGGAAAGAACAATCAGCAGTTGTCTTGGCCACGGTGGATAACGACAAGAAAAACAAT	regucalcin
RICTOR	NM_152756.3	RPTOR independent companion of MTOR, complex 2	ACTCGGAGTCAACCAGCTCTAGACATAATAGTGAAAGTGAATCTGTGCCATCGAGTATGTTCATATTGGAGGATGACCGGTTTGGCAGCAGCTCTACTAG	RPTOR independent companion of MTOR complex 2
RIMKLA	NM_173642.3	FAM80A;family with sequence similarity 80, member A	CCCTTGAAACTCTACTTTTATCTAAGATCCAGACACCTGTCCTTACCCACTTTTCCAAACGGGGAAGACTCAGGTATCAGGAATTACCCATTGCACATTT	ribosomal modification protein rimK like family member A
RIMKLB	NM_020734.2	FAM80B;family with sequence similarity 80, member B	GAAGTATGTTAAAGAGTCTCATGGACGGGATGTACGTGTCATTGTCGTGGGAGGCCGTGTGGTTGGCACCATGTTACGTTGTTCAACAGATGGGAGAATG	ribosomal modification protein rimK like family member B
RPIA	NM_144563.2		TGCTAAGATCTGGGGGTTTCTTCATATTCCTGCTGTTGGAAGCAGTTGACCAGAAATGCTTGCCAGTACTGCCAAAGCACTGCTGTGAAATGTGAAGTAC	ribose 5-phosphate isomerase A
RPL23	NM_000978.3		CTTTTTTCCGGCGTTCAAGATGTCGAAGCGAGGACGTGGTGGGTCCTCTGGTGCGAAATTCCGGATTTCCTTGGGTCTTCCGGTAGGAGCTGTAATCAAT	ribosomal protein L23
RPLP0	NM_001002.3	ribosomal protein, large, P0	CGAAATGTTTCATTGTGGGAGCAGACAATGTGGGCTCCAAGCAGATGCAGCAGATCCGCATGTCCCTTCGCGGGAAGGCTGTGGTGCTGATGGGCAAGAA	ribosomal protein lateral stalk subunit P0
RPS6KA1	NM_002953.3	ribosomal protein S6 kinase, 90kD, polypeptide 1	CATTTGCCAACGGTCCCAGTGACACACCAGAGGAAATCCTAACCCGGATCGGCAGTGGGAAGTTTACCCTCAGTGGGGGAAATTGGAACACAGTTTCAGA	ribosomal protein S6 kinase A1
RPS6KB1	NM_003161.2	STK14A;ribosomal protein S6 kinase, 70kD, polypeptide 1	GAGAAATTTGAAATCTCAGAAACTAGTGTGAACAGAGGGCCAGAAAAAATCAGACCAGAATGTTTTGAGCTACTTCGGGTACTTGGTAAAGGGGGCTATG	ribosomal protein S6 kinase B1
RPS6KB2	NM_003952.2	ribosomal protein S6 kinase, 70kD, polypeptide 2	TCAAAAAGTTTCTGAAACGGAATCCCAGCCAGCGGATTGGGGGTGGCCCAGGGGATGCTGCTGATGTGCAGAGACATCCCTTTTTCCGGCACATGAATTG	ribosomal protein S6 kinase B2
RPTOR	NM_020761.2	regulatory associated protein of MTOR, complex 1	GGCTGTCTTCACAGGTCTGATGTGAAAATTCAATCACGACGTTAACCGGCTCGAGAGAGCGCCGGCCTAGAGGCTCATTATCTATTTATTTTACCAAACG	regulatory associated protein of MTOR complex 1
RRAGC	NM_022157.2	Ras-related GTP binding C	GCACGCCACGAAACGCCATCTAGTCTGAATCCCAGCGTCGGGGCTCTGTGCCAGCTTACTCTTCACTCCAGGGTCGGATGCCACGTGCTACAGGACATGG	Ras related GTP binding C
RRM1	NM_001033.3	ribonucleotide reductase M1 polypeptide	ACATCCACATTGCTGAGCCTAACTATGGCAAACTCACTAGTATGCACTTCTACGGCTGGAAGCAGGGTTTGAAGACTGGGATGTATTATTTAAGGACAAG	ribonucleotide reductase catalytic subunit M1
RRM2	NM_001034.1	ribonucleotide reductase M2 polypeptide	AGGGGTGACCCTTTAGTGAGCTTAGCACAGCGGGATTAAACAGTCCTTTAACCAGCACAGCCAGTTAAAAGATGCAGCCTCACTGCTTCAACGCAGATTT	ribonucleotide reductase regulatory subunit M2
RUNX1	NM_001754.4	AML1,CBFA2;acute myeloid leukemia 1,runt-related transcription factor 1	CAGCCATGAAGAACCAGGTTGCAAGATTTAATGACCTCAGGTTTGTCGGTCGAAGTGGAAGAGGGAAAAGCTTCACTCTGACCATCACTGTCTTCACAAA	runt related transcription factor 1
RUNX2	NM_001024630.3	CCD,CBFA1,CCD1;runt-related transcription factor 2	AGAACCACAAGTGCGGTGCAAACTTTCTCCAGGAGGACAGCAAGAAGTCTCTGGTTTTTAAATGGTTAATCTCCGCAGGTCACTACCAGCCACCGAGACC	runt related transcription factor 2	sub-maximal isoform coverage due to non-overlapping variants
S100A1	NM_006271.1	S100A;S100 calcium-binding protein A1	CTGCTGCAGACGGAGCTCTCTGGCTTCCTGGATGCCCAGAAGGATGTGGATGCTGTGGACAAGGTGATGAAGGAGCTAGACGAGAATGGAGACGGGGAGG	S100 calcium binding protein A1
S100A12	NM_005621.1	S100 calcium-binding protein A12 (calgranulin C)	CAAGATGAACAGGTCGACTTTCAAGAATTCATATCCCTGGTAGCCATTGCGCTGAAGGCTGCCCATTACCACACCCACAAAGAGTAGGTAGCTCTCTGAA	S100 calcium binding protein A12
SCD	NM_005063.4	SCDOS;stearoyl-CoA desaturase opposite strand,stearoyl-CoA desaturase (delta-9-desaturase)	GTTGATTATCTTCAGCCCAGGCTTTTGCTAGATGGAATGGAAAAGCAACTTCATTTGACACAAAGCTTCTAAAGCAGGTAAATTGTCGGGGGAGAGAGTT	stearoyl-CoA desaturase
SDHB	NM_003000.2	SDH1,SDH;succinate dehydrogenase complex, subunit B, iron sulfur (Ip),succinate dehydrogenase complex subunit B, iron sulfur (Ip)	CTGCAGCCACAGCTCCCCGTATCAAGAAATTTGCCATCTATCGATGGGACCCAGACAAGGCTGGAGACAAACCTCATATGCAGACTTATGAAGTTGACCT	succinate dehydrogenase complex iron sulfur subunit B
SDHC	NM_001035511.1	PGL3;succinate dehydrogenase complex, subunit C, integral membrane protein, 15kD,succinate dehydrogenase complex, subunit C, integral membrane protein, 15kDa	TTGCCTACTCTCGGCCTAGAAGCAGTTATTCTCTCTCCATATTGGGCTTTGATTTGTGCTGAGGGTCAGCTTTTGGCTCCTTCTTCCTGAGACAGTGGAA	succinate dehydrogenase complex subunit C
SDS	NM_006843.2		GGAGTTTTATCCAGCGCCTCGTCGTATGTTTGGCTGAGCACCTGTGGCCTGGGTGCAGGTTAACTTCTTGTTATCAGGAGCCCACTATGCAGAGGCCAAA	serine dehydratase
SDSL	NM_138432.2	serine dehydratase-like	ATGCCTGTCTTCCTCAAGTGTGAGAATGTGCAGCCCAGCGGCTCCTTCAAGATTCGGGGCATTGGGCATTTCTGCCAGGAGATGGCCAAGAAGGGATGCA	serine dehydratase like
SEC13	NM_001136026.2	D3S1231E,SEC13L1;SEC13 (S. cerevisiae)-like 1,SEC13-like 1 (S. cerevisiae),SEC13 homolog (S. cerevisiae)	AACCTGCTCATCAGACAGGTCCGTCAAAATCTTTGATGTGCGCAATGGAGGGCAGATCCTTATCGCCGACCTCAGGGGTCATGAGGGTCCTGTGTGGCAA	SEC13 homolog, nuclear pore and COPII coat complex component
SELENOK	NM_021237.3		GCCCACCTTCGTCCTCGTCAGCATTTTGTCTAATCGCGGCCTGTGACGCTCGAAGGGCGGGGAGCAGAGGGAGATACAGAAACCGACAGGGGCCAGGCGC	selenoprotein K
SEM1	NM_001201451.1	SHFD1,SHFM1,C7orf76;split hand/foot malformation (ectrodactyly) type 1,chromosome 7 open reading frame 76,SEM1, 26S proteasome complex subunit	TGGTTCCAGAGTGAAAATAGAGCCCAGTAGAGTCTGTAGCTGATGCAATATGGACATGTAGGGTGAGTGAGAAAATGCTTTTGTTGGGTTAAGCATCTGA	SEM1 26S proteasome complex subunit	sub-maximal isoform coverage due to non-overlapping variants
SERINC1	NM_020755.2	TDE2;tumor differentially expressed 2	CCATGGCGAGCTGGATACCATGTTTGTGTGGAAGTGCCCCGTGTTTGCTATGCCGATGCTGTCCTAGTGGAAACAACTCCACTGTAACTAGATTGATCTA	serine incorporator 1
SERINC2	NM_018565.3	TDE2L;tumor differentially expressed 2-like	GAGTGCGATTCCCGTGCCTGGTACGCAGGCCTCTTCTTCTTCACTCTCCTCTTCTACTTGCTGTCGATCGCGGCCGTGGCGCTGATGTTCATGTACTACA	serine incorporator 2
SERINC3	NM_006811.2	TDE1;tumor differentially expressed 1	TGCAGCGGTGCCTCATGTTTGCTGTGTAGTTGCTGTCCTAACAGTAAGAATTCCACGGTGACTCGCCTCATTTATGCTTTCATTCTCCTCCTGAGCACTG	serine incorporator 3
SERINC5	NM_001174071.2	C5orf12;chromosome 5 open reading frame 12	CACAATGGCTTTTGGTTCTTTAAACTTCTGCTGTTGGGGGCCATGTGCTCAGGAGCTTTCTTCATTCCAGATCAGGACACCTTTCTGAACGCCTGGCGCT	serine incorporator 5
SH2D1A	NM_002351.4	IMD5,LYP;lymphoproliferative syndrome,SH2 domain protein 1A	GCTGTATCACGGTTACATTTATACATACCGAGTGTCCCAGACAGAAACAGGTTCTTGGAGTGCTGAGACAGCACCTGGGGTACATAAAAGATATTTCCGG	SH2 domain containing 1A
SHMT1	NM_148918.1	serine hydroxymethyltransferase 1 (soluble)	TCGCCACTTGGTCATAATCATTTAGATGGTGGTGTAGGGCAAAGCTGTTAGAAAGATTGTAGCGTTTTACTCTCCCTGGGCTTTCCTCCGCCTTGCTGCA	serine hydroxymethyltransferase 1
SHMT2	NM_001166356.1	SHMT;serine hydroxymethyltransferase 2 (mitochondrial)	CCAGCCTTAACTTCTCGACAGTTCCGTGAGGATGACTTCCGGAGAGTTGTGGACTTTATAGATGAAGGGGTCAACATTGGCTTAGAGGTGAAGAGCAAGA	serine hydroxymethyltransferase 2
SIGLEC5	NM_003830.3	CD33L2;sialic acid binding Ig-like lectin 5	GTCCTGCTGCTGCAAGGGAGATCGAACCTCGGGACAGGAGTGGTTCCTGCAGCCCTTGGTGGTGCTGGTGTCATGGCCCTGCTCTGTATCTGTCTGTGCC	sialic acid binding Ig like lectin 5
SLC16A1	NM_003051.3	solute carrier family 16 (monocarboxylic acid transporters), member 1,solute carrier family 16, member 1 (monocarboxylic acid transporter 1),solute carrier family 16 (monocarboxylate transporter), member 1	TGGTGGCTGCTTGTCAGGCTGTGGCTTGATTGCAGCTTCTTTCTGTAACACCGTACAGCAACTATACGTCTGTATTGGAGTCATTGGAGGTCTTGGGCTT	solute carrier family 16 member 1
SLC16A11	NM_153357.1	solute carrier family 16 (monocarboxylic acid transporters), member 11,solute carrier family 16, member 11	CGGCCTGAGTCTGTTCACACGCCGGGCCTTCTCAATCTTTGCTCTAGGCACAGCCCTGGTTGGGGGCGGGTACTTCGTTCCTTACGTGCACTTGGCTCCC	solute carrier family 16 member 11
SLC16A13	NM_201566.2	solute carrier family 16 (monocarboxylic acid transporters), member 13,solute carrier family 16, member 13	GGTGCTCTCAGCGTTCTTCCAGTCGGCGCTTGTGTTTGGGGTGCTCCGCTCCTTTGGGGTCTTCTTCGTGGAGTTTGTGGCGGCGTTTGAGGAGCAGGCA	solute carrier family 16 member 13
SLC16A2	NM_006517.3	DXS128,AHDS,MRX22;solute carrier family 16 (monocarboxylic acid transporters), member 2 (putative transporter),Allan-Herndon-Dudley syndrome,solute carrier family 16 (monocarboxylic acid transporters), member 2,mental retardation, X-linked 22,solute carrier family 16, member 2 (monocarboxylic acid transporter 8),solute carrier family 16, member 2 (thyroid hormone transporter)	GAGGCAAAATGAGACAAGTAGCCTTGGTTAGTCTTAGAGTTGCTGATGACTGTGGCTTCCCAAGAACTGGGTACAAGCAGTGCCCTTATTGTATGGTTGG	solute carrier family 16 member 2
SLC16A3	NM_004207.2	solute carrier family 16 (monocarboxylic acid transporters), member 3,solute carrier family 16, member 3 (monocarboxylic acid transporter 4),solute carrier family 16 (monocarboxylate transporter), member 3	GCTTTGGCTGCCGGCCCGTCATGCTTGTGGGGGGTCTCTTTGCGTCGCTGGGCATGGTGGCTGCGTCCTTTTGCCGGAGCATCATCCAGGTCTACCTCAC	solute carrier family 16 member 3
SLC16A6	NM_001174166.1	solute carrier family 16 (monocarboxylic acid transporters), member 6,solute carrier family 16, member 6 (monocarboxylic acid transporter 7),solute carrier family 16, member 6	CAGCCTCCTCTTCGTGGGCCTACTACAGTTAAACATTGTCATCTTCGGAGCACTGCTCAGACCCATCTTTATCAGAGGACCAGCGTCACCGAAAATAGTC	solute carrier family 16 member 6
SLC16A7	NM_001270623.1	solute carrier family 16 (monocarboxylic acid transporters), member 7,solute carrier family 16 (monocarboxylate transporter), member 7	AAACAAGCTCAGCAGACTACCCAAAGTTAAAAGGTAGTATGAACCAAAATTAAAACTCAGGTTTACGTAACCAGAAAGATCCCCGAGGTGTTCACTACCG	solute carrier family 16 member 7
SLC16A8	NM_013356.2	solute carrier 16 (monocarboxylic acid transporters), member 8,solute carrier family 16 (monocarboxylate transporter), member 8	CGAGGCCGAGGCTGGCTGCCGAGTCTGTATAACTCAGGGTGCTCTGGGTGGGGTGGCCCAGTGACTTGGGAACACAGCTTCTTGTCTCAGAGAGCCTGGT	solute carrier family 16 member 8
SLC1A5	NM_001145144.1	RDRC,M7V1;solute carrier family 1 (neutral amino acid transporter), member 5	GGCTTGGTAGTGTTTGCCATCGTCTTTGGTGTGGCGCTGCGGAAGCTGGGGCCTGAAGGGGAGCTGCTTATCCGCTTCTTCAACTCCTTCAATGAGGCCA	solute carrier family 1 member 5
SLC25A1	NM_005984.2	SLC20A3;solute carrier family 20 (mitochondrial citrate transporter), member 3,solute carrier family 25 (mitochondrial carrier; citrate transporter), member 1	GGCCGGGTCTGCCTGGATGTGGCCATAGTGTTTGTCATCTATGATGAAGTGGTGAAGCTGCTCAACAAAGTGTGGAAGACGGACTAAGCCTAGAGAGGCC	solute carrier family 25 member 1
SLC27A1	NM_198580.1	solute carrier family 27 (fatty acid transporter), member 1	CCACTACCTGCCCTTAAATGAGGCAGTCTACACTCGCATCTGCTCGGGCGCCTTCGCCCTCTGAAGCTGTTCCTCTACTGGCCACAAACTCTGGGCCTGG	solute carrier family 27 member 1
SLC2A1	NM_006516.2	GLUT1,GLUT,HTLVR,CSE;human T-cell leukemia virus (I and II) receptor,choreoathetosis/spasticity, episodic (paroxysmal choreoathetosis/spasticity),solute carrier family 2 (facilitated glucose transporter), member 1	AGGCTCCATTAGGATTTGCCCCTTCCCATCTCTTCCTACCCAACCACTCAAATTAATCTTTCTTTACCTGAGACCAGTTGGGAGCACTGGAGTGCAGGGA	solute carrier family 2 member 1
SLC2A14	NM_001286234.1	SLC2A3P3;solute carrier family 2 (facilitated glucose transporter), member 3 pseudogene 3,solute carrier family 2 (facilitated glucose transporter), member 14	GCTGCCTTATGGGACTGTGTAAAATAGCTGAGTCAGTTGAAATGCTGATCCTGGGCCGCTTGGTTATTGGCCTCTTCTGCGGACTCTGCACAGGTTTTGT	solute carrier family 2 member 14
SLC2A3	NM_006931.2	GLUT3;solute carrier family 2 (facilitated glucose transporter), member 3	GGCTGGGGGCTTGTCGCCCTTTCAGGCTCCACCCTTTGCGGAGATTATAAATAGTCATGATCCCAGCGAGACCCAGAGATGCTGTAATGGTAAGACTTTG	solute carrier family 2 member 3
SLC2A5	NM_003039.2	GLUT5;solute carrier family 2 (facilitated glucose/fructose transporter), member 5	TGTATCTTCCAACGTGGTCCCCATGTACTTAGGGGAGCTGGCCCCTAAAAACCTGCGGGGGGCTCTCGGGGTGGTGCCCCAGCTCTTCATCACTGTTGGC	solute carrier family 2 member 5
SLC2A6	NM_001145099.1	solute carrier family 2 (facilitated glucose transporter), member 6	GGGCGCGGGTCGGGACCCTGCAGAACAAAAGGGTGTTCCTGGCCACCTTCGCCGCAGTGCTCGGCAATTTCAGCTTTGGGTATGCCCTGGTCTACACATC	solute carrier family 2 member 6
SLC2A8	NM_014580.3	solute carrier family 2 (facilitated glucose transporter) member 8,solute carrier family 2 (facilitated glucose transporter), member 8	TTGTCTTCTGGCTGGAGGTGCTTTTGGAGGTTGGGTGCTGGGCATTCAGTCGCTCCTCTCACGCGGCTGCCTTATCGGGAAGGAAATTTGTTTGCCAAAT	solute carrier family 2 member 8
SLC3A1	NM_000341.3	solute carrier family 3 (cystine, dibasic and neutral amino acid transporters, activator of cystine, dibasic and neutral amino acid transport), member 1,solute carrier family 3 (amino acid transporter heavy chain), member 1	TAGTTTGGATGCTGTTAAATTCCTCCTAGAAGCAAAGCACCTGAGAGATGAGATCCAAGTAAATAAGACCCAAATCCCGGACACGGTCACACAATACTCG	solute carrier family 3 member 1
SLC3A2	NM_001012662.2	MDU1;solute carrier family 3 (activators of dibasic and neutral amino acid transport), member 2,solute carrier family 3 (amino acid transporter heavy chain), member 2	AAAATCCCTAGTCACACAGTATTTGAATGCCACTGGCAATCGCTGGTGCAGCTGGAGTTTGTCTCAGGCAAGGCTCCTGACTTCCTTCTTGCCGGCTCAA	solute carrier family 3 member 2
SLC6A12	NM_003044.3	solute carrier family 6 (neurotransmitter transporter, betaine/GABA), member 12,solute carrier family 6 (neurotransmitter transporter), member 12	TACCTGTTCAGCTCCTTCACTTCTGAGCTGCCCTGGACGACCTGCAACAACTTTTGGAACACAGAGCATTGCACGGACTTTCTGAACCACTCAGGAGCCG	solute carrier family 6 member 12
SLC6A18	NM_182632.2	solute carrier family 6 (neurotransmitter transporter), member 18,solute carrier family 6, member 18,solute carrier family 6 (neutral amino acid transporter), member 18	GCTGCAGTCTGGGAACTACTGGCTGGAGATTTTCGACAATTTTGCCGCTTCCCCGAACCTGCTCATGTTGGCCTTTCTCGAGGTTGTGGGTGTCGTTTAT	solute carrier family 6 member 18
SLC6A19	NM_001003841.2	solute carrier family 6 (neutral amino acid transporter), member 19	GCTATGCCGGCTCCATTCCCCTGCTCATCATCGCCTTCTGCGAGATGTTCTCTGTGGTCTACGTGTACGGTGTGGACAGGTTCAATAAGGACATCGAGTT	solute carrier family 6 member 19
SLC7A11	NM_014331.3	solute carrier family 7 (anionic amino acid transporter light chain, xc- system), member 11	TCCATTACCAGCTTTTGTACGAGTCTGGGTGGAACTCCTCATAATACGCCCTGCAGCTACTGCTGTGATATCCCTGGCATTTGGACGCTACATTCTGGAA	solute carrier family 7 member 11
SLC7A5	NM_003486.5	solute carrier family 7 (amino acid transporter light chain, L system), member 5	GGATGTGGGGAACATTGTGCTGGCATTATACAGCGGCCTCTTTGCCTATGGAGGATGGAATTACTTGAATTTCGTCACAGAGGAAATGATCAACCCCTAC	solute carrier family 7 member 5
SLC7A9	NM_014270.4	CSNU3;solute carrier family 7 (amino acid transporter light chain, bo,+ system), member 9	TACCTCTTCTCCTGGGCCAGCCTGATCGTCATTAAGCCCACGTCCTTCGCCATCATCTGCCTCAGCTTCTCCGAGTATGTGTGTGCGCCCTTCTATGTGG	solute carrier family 7 member 9
SMAD2	NM_005901.5	MADH2;MAD, mothers against decapentaplegic homolog 2 (Drosophila),SMAD, mothers against DPP homolog 2 (Drosophila)	TGCTCAAGCATGTCATAAAGCTTCACCAATCAAGTCCCATGAAAAGACTTAATGTAACAACTCTTCTGTCATAGCATTGTGTGTGGTCCCTATGGACTGT	SMAD family member 2
SMAD3	NM_005902.3	MADH3;MAD, mothers against decapentaplegic homolog 3 (Drosophila),SMAD, mothers against DPP homolog 3 (Drosophila)	TTAAAGGACAGTTGAAAAGGGCAAGAGGAAACCAGGGCAGTTCTAGAGGAGTGCTGGTGACTGGATAGCAGTTTTAAGTGGCGTTCACCTAGTCAACACG	SMAD family member 3
SMAD4	NM_005359.3	MADH4;MAD, mothers against decapentaplegic homolog 4 (Drosophila),SMAD, mothers against DPP homolog 4 (Drosophila)	AGGTTGCACATAGGCAAAGGTGTGCAGTTGGAATGTAAAGGTGAAGGTGATGTTTGGGTCAGGTGCCTTAGTGACCACGCGGTCTTTGTACAGAGTTACT	SMAD family member 4
SNF8	NM_001317192.1	SNF8, ESCRT-II complex subunit, homolog (S. cerevisiae)	TTCAAGACCAACCTGGAGGAATTTGCCAGCAAACACAAGCAGGAGATCCGGAAGAATCCTGAGTTCCGTGTGCAGTTCCAGGACATGTGTGCAACCATTG	SNF8 subunit of ESCRT-II
SOD1	NM_000454.4	ALS,ALS1;amyotrophic lateral sclerosis 1 (adult),superoxide dismutase 1, soluble	GGGGAAGCATTAAAGGACTGACTGAAGGCCTGCATGGATTCCATGTTCATGAGTTTGGAGATAATACAGCAGGCTGTACCAGTGCAGGTCCTCACTTTAA	superoxide dismutase 1
SOD2	NM_000636.2	superoxide dismutase 2, mitochondrial	TTTGGGGTATCTGGGCTCCAGGCAGAAGCACAGCCTCCCCGACCTGCCCTACGACTACGGCGCCCTGGAACCTCACATCAACGCGCAGATCATGCAGCTG	superoxide dismutase 2
SOD3	NM_003102.2	superoxide dismutase 3, extracellular	GGTGCAGCTCTCTTTTCAGGAGAGAAAGCTCTCTTGGAGGAGCTGGAAAGGTGCCCGACTCCAGCCATGCTGGCGCTACTGTGTTCCTGCCTGCTCCTGG	superoxide dismutase 3
SOS1	NM_005633.2	GINGF;gingival fibromatosis, hereditary, 1,son of sevenless homolog 1 (Drosophila)	TACCGGAGTACACTGGAAAGGATGCTTGATGTAACAATGCTACAGGAAGAGAAAGAGGAGCAGATGAGGCTGCCTAGTGCTGATGTTTATAGATTTGCAG	SOS Ras/Rac guanine nucleotide exchange factor 1
SOS2	NM_006939.2	son of sevenless (Drosophilia) homolog 2,son of sevenless homolog 2 (Drosophila)	AGAGACATTAGTACGTGTCCAAATTCGCCAAGCACTCCTCCTAGCACACCCTCTCCAAGGGTACCGCGTCGATGCTATGTGCTCAGTTCTAGTCAGAATA	SOS Ras/Rho guanine nucleotide exchange factor 2
SOX2	NM_003106.2	SRY (sex determining region Y)-box 2,SRY box 2	CTTAAGCCTTTCCAAAAAATAATAATAACAATCATCGGCGGCGGCAGGATCGGCCAGAGGAGGAGGGAAGCGCTTTTTTTGATCCTGATTCCAGTTTGCC	SRY-box 2
SPIB	NM_003121.3	Spi-B transcription factor (Spi-1/PU.1 related)	CTTTGTCATGTACAGACTCCCTGGGATCCTCATGTTTTGGGTGACAGGACCTATGGACCACTATACTCGGGGAGGCAGGGTAGCAGTTCTTCCAGAATCC	Spi-B transcription factor
SQSTM1	NM_003900.3	PDB3,OSIL;Paget disease of bone 3,oxidative stress induced like	GGGCCAGTTTCTCTGCCTTCTTCCAGGATCAGGGGTTAGGGTGCAAGAAGCCATTTAGGGCAGCAAAACAAGTGACATGAAGGGAGGGTCCCTGTGTGTG	sequestosome 1
SREBF1	NM_001005291.1		TTCGCTTTCTGCAACACAGCAACCAGAAACTCAAGCAGGAGAACCTAAGTCTGCGCACTGCTGTCCACAAAAGCAAATCTCTGAAGGATCTGGTGTCGGC	sterol regulatory element binding transcription factor 1
SREBF2	NM_004599.2		AGCAGCCTTTGATATACCAGAATGCAGCTACTAGCTTTCAAGTCCTTCAGCCTCAAGTCCAAAGCCTGGTGACATCCTCCCAGGTACAGCCGGTCACCAT	sterol regulatory element binding transcription factor 2
SRM	NM_003132.2	SRML1	GCAGTAAGACCTATGGCAACGTGCTGGTGTTGGACGGTGTCATCCAGTGCACGGAGAGAGACGAGTTCTCCTACCAGGAGATGATCGCCAACCTGCCTCT	spermidine synthase
SRR	NM_021947.1		ACAATTGCCCTGGAAGTGCTGAACCAGGTTCCTTTGGTGGATGCACTGGTGGTACCTGTAGGTGGAGGAGGAATGCTTGCTGGAATAGCAATTACAGTTA	serine racemase
STAM2	NM_005843.4	signal transducing adaptor molecule (SH3 domain and ITAM motif) 2	CAGTGTACTCAGTCTATTCAAAGCTCCACCCTCCAGCACATTACCCACCTGCATCATCTGGGGTTCCAATGCAGACATATCCAGTTCAATCACATGGTGG	signal transducing adaptor molecule 2
STAT1	NM_007315.3	signal transducer and activator of transcription 1, 91kD,signal transducer and activator of transcription 1, 91kDa	TCATTTGCTGTATGCCATCCTCGAGAGCTGTCTAGGTTAACGTTCGCACTCTGTGTATATAACCTCGACAGTCTTGGCACCTAACGTGCTGTGCGTAGCT	signal transducer and activator of transcription 1
STAT3	NM_003150.3	signal transducer and activator of transcription 3 (acute-phase response factor)	AAAGAAGGAGGCGTCACTTTCACTTGGGTGGAGAAGGACATCAGCGGTAAGACCCAGATCCAGTCCGTGGAACCATACACAAAGCAGCAGCTGAACAACA	signal transducer and activator of transcription 3
STAT5A	NM_003152.2	STAT5	GAGACAGAGAGAGAGAAAGAGAGAGTGTGTGGGTCTATGTAAATGCATCTGTCCTCATGTGTTGATGTAACCGATTCATCTCTCAGAAGGGAGGCTGGGG	signal transducer and activator of transcription 5A
STAT6	NM_003153.3	signal transducer and activator of transcription 6, interleukin-4 induced	AGAACATCCAGCCATTCTCTGCCAAAGACCTGTCCATTCGCTCACTGGGGGACCGAATCCGGGATCTTGCTCAGCTCAAAAATCTCTATCCCAAGAAGCC	signal transducer and activator of transcription 6
STK11	NM_000455.4	serine/threonine kinase 11 (Peutz-Jeghers syndrome)	GCTGAAGCACCAGTGCCCATCCCACCGAGCCCAGACACCAAGGACCGGTGGCGCAGCATGACTGTGGTGCCGTACTTGGAGGACCTGCACGGCGCGGACG	serine/threonine kinase 11
STK3	NM_006281.3	serine/threonine kinase 3 (Ste20, yeast homolog)	ACCACAAGTACAAAGACCATCTTTCATGGACTACTTTGATAAGCAAGACTTCAAGAATAAGAGTCACGAAAACTGTAATCAGAACATGCATGAACCCTTC	serine/threonine kinase 3
TALDO1	NM_006755.1		GCTGGGCGGGTCACAAGAGGACCAGATTAAAAATGCTATTGATAAACTTTTTGTGTTGTTTGGAGCAGAAATACTAAAGAAGATTCCGGGCCGAGTATCC	transaldolase 1
TBK1	NM_013254.2	TANK-binding kinase 1	ACCAGTCTTCAGGATATCGACAGCAGATTATCTCCAGGTGGATCACTGGCAGACGCATGGGCACATCAAGAAGGCACTCATCCGAAAGACAGAAATGTAG	TANK binding kinase 1
TBX21	NM_013351.1		ACACAGGAGCGCACTGGATGCGCCAGGAAGTTTCATTTGGGAAACTAAAGCTCACAAACAACAAGGGGGCGTCCAACAATGTGACCCAGATGATTGTGCT	T-box 21
TBXAS1	NM_001130966.2	thromboxane A synthase 1 (platelet, cytochrome P450, subfamily V),thromboxane A synthase 1 (platelet)	GCTCATTTAAAACGCTATGCGGAATCTGGGGACGCATTTGACATCCAGAGGTGCTACTGCAATTACACCACAGATGTGGTTGCCAGCGTCGCCTTTGGCA	thromboxane A synthase 1
TCL1A	NR_049726.1	T-cell leukemia/lymphoma 1A	CCCACCCAGATAGGCCCAAGCCTGCTGCCTATCATGTGGCAGCTCTACCCTGATGGACGATACCGATCCTCAGACTCCAGTTTCTGGCGCTTAGTGTACC	T cell leukemia/lymphoma 1A
TDO2	NM_005651.2		AGAGTACTTATCTCCAGCATCAGGCTTCCAGAGTTTGCAATTCCGACTATTAGAAAACAAGATAGGTGTTCTTCAGAACATGAGAGTCCCTTATAACAGA	tryptophan 2,3-dioxygenase
TECR	NR_038104.1	SC2,GPSN2;glycoprotein, synaptic 2	TGCACCTCGCCTGCATCTGTCACTCATTCCACTACATCAAGCGCCTGCTGGAGACGCTCTTCGTGCACCGCTTCTCCCATGGCACTATGCCTTTGCGCAA	trans-2,3-enoyl-CoA reductase
TELO2	NM_016111.3	TEL2, telomere maintenance 2, homolog (S. cerevisiae)	GAGCCAGCACCCTCAGAGGTTCGACTCGCCGTCCGGGAAGCCATTCATGCCCTCTCGTCTTCGGAGGATGGCGGCCACATCTTCTGCACCCTGGAGTCCC	telomere maintenance 2
TET2	NM_001127208.2	KIAA1546;KIAA1546,tet oncogene family member 2	CTCATAATGTCCAAATGGGACTGGAGGAAGTACAGAATATAAATCGTAGAAATTCCCCTTATAGTCAGACCATGAAATCAAGTGCATGCAAAATACAGGT	tet methylcytosine dioxygenase 2
TF	NM_001063.2		CTGCTCCACCCTTAACCAATACTTCGGCTACTCGGGAGCCTTCAAGTGTCTGAAGGATGGTGCTGGGGATGTGGCCTTTGTCAAGCACTCGACTATATTT	transferrin
TFAM	NM_003201.1	TCF6,TCF6L2	AGGCTCTCCGAGATTGGGGTCGGGTCACTGCCTCATCCACCGGAGCGATGGCGTTTCTCCGAAGCATGTGGGGCGTGCTGAGTGCCCTGGGAAGGTCTGG	transcription factor A, mitochondrial
TFRC	NM_003234.1	transferrin receptor (p90, CD71)	CAGTTTCCACCATCTCGGTCATCAGGATTGCCTAATATACCTGTCCAGACAATCTCCAGAGCTGCTGCAGAAAAGCTGTTTGGGAATATGGAAGGAGACT	transferrin receptor
TH	NM_000360.3		GTCTACTTCGTGTCTGAGAGCTTCAGTGACGCCAAGGACAAGCTCAGGAGCTATGCCTCACGCATCCAGCGCCCCTTCTCCGTGAAGTTCGACCCGTACA	tyrosine hydroxylase
THBS1	NM_003246.2		ACCCTCGTCACATAGGCTGGAAAGATTTCACCGCCTACAGATGGCGTCTCAGCCACAGGCCAAAGACGGGTTTCATTAGAGTGGTGATGTATGAAGGGAA	thrombospondin 1
THBS2	NM_003247.2		AAACATCCTTGCAAATGGGTGTGACGCGGTTCCAGATGTGGATTTGGCAAAACCTCATTTAAGTAAAAGGTTAGCAGAGCAAAGTGCGGTGCTTTAGCTG	thrombospondin 2
TIGAR	NM_020375.2	C12orf5;chromosome 12 open reading frame 5	GCTATGTCATACTCAGCAAGGACATGCTCATATTAGGGGAAGCACATAAAGTAAGATATCCCTGAGAGAACAGTGCATCTCACACCCATTCCATGGCTTA	TP53 induced glycolysis regulatory phosphatase
TIGIT	NM_173799.2	VSIG9,VSTM3;VSIG9, VSTM3	TGGATCTTAGAAGACTTTTATCCTTCCACCATCTCTCTCAGAGGAATGAGCGGGGAGGTTGGATTTACTGGTGACTGATTTTCTTTCATGGGCCAAGGAA	T cell immunoreceptor with Ig and ITIM domains
TIMELESS	NM_003920.2	timeless (Drosophila) homolog,timeless homolog (Drosophila)	AGAACTGTTACAACCGGCTCATGGGATCAGTAAAGGATCACCTGCTTCGGGAGAAAGCTCAGCAGCATGATGAGACCTATTATATGTGGGCCTTGGCTTT	timeless circadian regulator
TK1	NM_003258.1	thymidine kinase 1, soluble	GGATGGCCTGGATTCACGCCCTCTTGTTTCCTTTTGGGCTCAAAGCCCTTCCTACCTCTGGTGATGGTTTCCACAGGAACAACAGCATCTTTCACCAAGA	thymidine kinase 1
TK2	NM_004614.3	thymidine kinase 2, mitochondrial	AGTGTTATTTCATCCAGGGAAATGCCTCGAGCCATAGAGCCTGAAATCATCTTTGTTGGCTCAGAAAATACCTTAGCTTCACTCAGCTGGACTGCATTGA	thymidine kinase 2
TKT	NM_001064.2		TGTGCCACCCGCAACAGGACGGTGCCCTTCTGCAGCACTTTTGCAGCCTTCTTCACGCGGGCCTTTGACCAGATTCGCATGGCCGCCATCTCCGAGAGCA	transketolase
TLR10	NM_030956.2	toll-like receptor 10	TGGTTGGATGGTCAGATTCATACACCTGTGAATACCCTTTAAACCTAAGGGGAACTAGGTTAAAAGACGTTCATCTCCACGAATTATCTTGCAACACAGC	toll like receptor 10
TLR2	NM_003264.3	toll-like receptor 2	CAATGATGCTGCCATTCTCATTCTTCTGGAGCCCATTGAGAAAAAAGCCATTCCCCAGCGCTTCTGCAAGCTGCGGAAGATAATGAACACCAAGACCTAC	toll like receptor 2
TLR4	NM_138554.2	toll-like receptor 4	ACTCAGAAAAGCCCTGCTGGATGGTAAATCATGGAATCCAGAAGGAACAGTGGGTACAGGATGCAATTGGCAGGAAGCAACATCTATCTGAAGAGGAAAA	toll like receptor 4
TLR7	NM_016562.3	toll-like receptor 7	TGTGGGCACCACACAGGTGGTTGCTGCTTCAGTGCTTCCTGCTCTTTTTCCTTGGGCCTGCTTCTGGGTTCCATAGGGAAACAGTAAGAAAGAAAGACAC	toll like receptor 7
TNF	NM_000594.2	TNFA;tumor necrosis factor (TNF superfamily, member 2)	AGCAACAAGACCACCACTTCGAAACCTGGGATTCAGGAATGTGTGGCCTGCACAGTGAAGTGCTGGCAACCACTAAGAATTCAAACTGGGGCCTCCAGAA	tumor necrosis factor
TNFRSF17	NM_001192.2	BCMA;tumor necrosis factor receptor superfamily, member 17	TCTGACCATTGCTTTCCACTCCCAGCTATGGAGGAAGGCGCAACCATTCTTGTCACCACGAAAACGAATGACTATTGCAAGAGCCTGCCAGCTGCTTTGA	TNF receptor superfamily member 17
TNFRSF4	NM_003327.3	TXGP1L;tumor necrosis factor receptor superfamily, member 4	CAACTCTGCACCGTTCTAGGTGCCGATGGCTGCCTCCGGCTCTCTGCTTACGTATGCCATGCATACCTCCTGCCCCGCGGGACCACAATAAAAACCTTGG	TNF receptor superfamily member 4
TP53	NM_000546.2		GGGGAGCAGGGCTCACTCCAGCCACCTGAAGTCCAAAAAGGGTCAGTCTACCTCCCGCCATAAAAAACTCATGTTCAAGACAGAAGGGCCTGACTCAGAC	tumor protein p53
TP63	NM_003722.4	TP73L,TP53L,TP53CP;tumor protein p73-like,tumor protein p53-like,tumor protein p53-competing protein	TTACCAGTGAGGGGCCGTGAGACTTATGAAATGCTGTTGAAGATCAAAGAGTCCCTGGAACTCATGCAGTACCTTCCTCAGCACACAATTGAAACGTACA	tumor protein p63
TPH1	NM_004179.1	TPRH,TPH;tryptophan hydroxylase (tryptophan 5-monooxygenase)	TTCTGACCTGGACCATTGTGCCAACAGAGTTCTGATGTATGGATCTGAACTAGATGCAGACCATCCTGGCTTCAAAGACAATGTCTACCGTAAACGTCGA	tryptophan hydroxylase 1
TPR	NM_003292.2	translocated promoter region (to activated MET oncogene)	TCTAGTCACTCTGATCTTGGCCAGCTTGCTTCTCAAGGAGGTTTAGGAATGTATGAAACACCCCTGTTCCTAGCTCATGAAGAAGAGTCAGGTGGCCGAA	translocated promoter region, nuclear basket protein
TPSAB1/B2	NM_003294.3	TPSB1,TPS1,TPS2;tryptase beta 1	GCAGGTGAAGGTCCCCATAATGGAAAACCACATTTGTGACGCAAAATACCACCTTGGCGCCTACACGGGAGACGACGTCCGCATCGTCCGTGACGACATG	tryptase alpha/beta 1
TPX2	NM_012112.4	C20orf2,C20orf1;chromosome 20 open reading frame 1,TPX2, microtubule-associated, homolog (Xenopus laevis),TPX2, microtubule-associated	TGGGACCTGCTCTTAACCTCAAACCTAGGACCGTCTTGCTTTGTCATTGGGCATGGAGAGAACCCATTTCTCCAGACTTTTACCTACCCGTGCCTGAGAA	TPX2 microtubule nucleation factor
TRAF1	NM_005658.3		CGAGTGATGGGTCTAGGCCCTGAAACTGATGTCCTAGCAATAACCTCTTGATCCCTACTCACCGAGTGTTGAGCCCAAGGGGGGATTTGTAGAACAAGCC	TNF receptor associated factor 1
TRAF6	NM_145803.2	TNF receptor-associated factor 6, E3 ubiquitin protein ligase	TTGCAAAACGTGAGATTCTTTCTCTGATGGTGAAATGTCCAAATGAAGGTTGTTTGCACAAGATGGAACTGAGACATCTTGAGGATCATCAAGCACATTG	TNF receptor associated factor 6
TRAT1	NM_016388.2	TCRIM;TCRIM	ACAGAGGACACAGAAGGACTTGGCAGCAGGGTGATGACCTGATCATTTGTTGATGGGATGGTGGCTTACCTCTTATTCACAGCTTACACTTATGCATGCC	T cell receptor associated transmembrane adaptor 1
TTPA	NM_000370.3	AVED;ataxia (Friedreich-like) with vitamin E deficiency,tocopherol (alpha) transfer protein	ATTACAGTCGTGAGCCATCGCGCCTGGCCGTGATAGAAACTTTCAGCTGAGGAGTCTATATGCCATACTACTCTATGTGGCATCTTTAGGTCTCTGTGAA	alpha tocopherol transfer protein
TTR	NM_000371.3	PALB,CTS1;prealbumin, amyloidosis type I,carpal tunnel syndrome 1	CCTACGGGCACCGGTGAATCCAAGTGTCCTCTGATGGTCAAAGTTCTAGATGCTGTCCGAGGCAGTCCTGCCATCAATGTGGCCGTGCATGTGTTCAGAA	transthyretin
TXN	NM_003329.2		CAGCCAAGATGGTGAAGCAGATCGAGAGCAAGACTGCTTTTCAGGAAGCCTTGGACGCTGCAGGTGATAAACTTGTAGTAGTTGACTTCTCAGCCACGTG	thioredoxin
TXN2	NM_012473.3		CTGGTGGCCTGACTGTAACACCCAACCCAGCCCGGACAATATACACCACGAGGATCTCCTTGACAACCTTTAATATCCAGGATGGACCTGACTTTCAAGA	thioredoxin 2
TXNRD1	NM_001093771.1		AGTGATGATCTTTTCTCCTTGCCTTACTGCCCGGGTAAGACCCTGGTTGTTGGAGCATCCTATGTCGCTTTGGAGTGCGCTGGATTTCTTGCTGGTATTG	thioredoxin reductase 1
TYMP	NM_001953.3	MNGIE,ECGF1;endothelial cell growth factor 1 (platelet-derived)	GCTGGACCAGGCGGGCTGCTGTATCGTGGGTCAGAGTGAGCAGCTGGTTCCTGCGGACGGAATCCTATATGCAGCCAGAGATGTGACAGCCACCGTGGAC	thymidine phosphorylase
TYMS	NM_001071.2	TS	GTCAGTCTTTAGGGGTTGGGCTGGATGCCGAGGTAAAAGTTCTTTTTGCTCTAAAAGAAAAAGGAACTAGGTCAAAAATCTGTCCGTGACCTATCAGTTA	thymidylate synthetase	ENOSF1 (NM_017512)
UBE2C	NM_007019.2	ubiquitin-conjugating enzyme E2C	CTTTTAAGAAGTACCTGCAAGAAACCTACTCAAAGCAGGTCACCAGCCAGGAGCCCTGACCCAGGCTGCCCAGCCTGTCCTTGTGTCGTCTTTTTAATTT	ubiquitin conjugating enzyme E2 C
UBE2T	NM_014176.3	ubiquitin-conjugating enzyme E2T	AAACAAAAGGCTGATGAGGAAGAGATGCTTGATAATCTACCAGAGGCTGGTGACTCCAGAGTACACAACTCAACACAGAAAAGGAAGGCCAGTCAGCTAG	ubiquitin conjugating enzyme E2 T
UCK1	NM_031432.3		GGAGTTGCTGGGACAGAACGAGGTGGAACAGCGGCAGCGGAAGGTGGTCATCCTGAGCCAGGACAGGTTCTACAAGGTCCTGACGGCAGAGCAGAAGGCC	uridine-cytidine kinase 1
UCK2	NM_012474.3	UMPK;uridine monophosphate kinase	CAGTACATTACGTTCGTCAAGCCTGCCTTTGAGGAATTCTGCTTGCCAACAAAGAAGTATGCTGATGTGATCATCCCTAGAGGTGCAGATAATCTGGTGG	uridine-cytidine kinase 2
UCKL1	NM_001193379.1	URKL1;uridine kinase-like 1,uridine-cytidine kinase 1-like 1	GGGAAGAGTGTCAAGGTGCCCATTTATGACTTCACCACGCACAGCCGGAAGAAGGACTGGAAAACACTGTATGGTGCAAACGTCATCATCTTTGAGGGCA	uridine-cytidine kinase 1 like 1
UMPS	NM_000373.2		ACCGGAGTTGGGGTTTGGGCTCATTTTTTCCCCTAGCCAGCAATTATGGACCAGTAGTAACACAAGTGACAGCTTCCTGTGACTGACTTCACAATTAGGA	uridine monophosphate synthetase
UPP1	NM_003364.2	UP;uridine phosphorylase	TCATAACAGAGCAGGCAGTGGATACCTGCTTCAAGGCAGAGTTTGAGCAGATTGTCCTGGGGAAGCGGGTCATCCGGAAAACGGACCTTAACAAGAAGCT	uridine phosphorylase 1
UPP2	NM_001135098.1		CACGGTGCTGCGATGTCACCATTATTAGAATCGGTACATCAGGGGGAATAGGGATTGCACCAGGGACTGTTGTAATAACGGATATAGCTGTAGACTCCTT	uridine phosphorylase 2
UQCR10	NM_001003684.1		CGACGTTGACTTCGAAATTGTACTCCCTGCTGTTCCGCAGGACCTCCACCTTCGCCCTCACCATCATCGTGGGCGTCATGTTCTTCGAGCGCGCCTTCGA	ubiquinol-cytochrome c reductase, complex III subunit X
UQCR11	NM_006830.2	UQCR;ubiquinol-cytochrome c reductase, 6.4kDa subunit	CACGTTGCATTAAACCTCACTGAAACCTGCTCCGTGCCCGGATGTTGATCATGCTGGTGGCTTGGTTACTGTGACTGTAGCTGGAGTGGCACAGGTGACC	ubiquinol-cytochrome c reductase, complex III subunit XI
UQCRQ	NM_014402.4	ubiquinol-cytochrome c reductase, complex III subunit VII, 9.5kDa	AGGAATCCCCAATGTTCTGCGCCGCATTCGGGAGTCTTTCTTTCGCGTGGTGCCGCAGTTTGTAGTGTTTTATCTTATCTACACATGGGGGACTGAAGAG	ubiquinol-cytochrome c reductase complex III subunit VII
USP8	NM_001128610.1	ubiquitin specific protease 8	CGGAGTCTGAAAGATGCACTTTTCAAGTGGGAAAGTAAAACTGTCCTGCGCAATGAGCCTTTGGTTTTAGAGGGAGGCTATGAAAACTGGCTCCTTTGTT	ubiquitin specific peptidase 8
VEGFA	NM_001025366.1	VEGF;vascular endothelial growth factor	GAGTCCAACATCACCATGCAGATTATGCGGATCAAACCTCACCAAGGCCAGCACATAGGAGAGATGAGCTTCCTACAGCACAACAAATGTGAATGCAGAC	vascular endothelial growth factor A
VHL	NM_000551.2	von Hippel-Lindau syndrome,von Hippel-Lindau tumor suppressor, E3 ubiquitin protein ligase	GGAAGACTGAGGCATCCGTGAGGCAGGGACAAGTCTTTCTCCTCTTTGAGACCCCAGTGCCTGCACATCATGAGCCTTCAGTCAGGGTTTGTCAGAGGAA	von Hippel-Lindau tumor suppressor
VPS28	NM_016208.3	vacuolar protein sorting 28 (yeast),vacuolar protein sorting 28 homolog (S. cerevisiae),VPS28, ESCRT-I subunit	GCCCGCTGGCCATGGAGCGGATCAAGGAGGACCGGCCCATCACCATCAAGGACGACAAGGGCAACCTCAACCGCTGCATCGCAGACGTGGTCTCGCTCTT	VPS28 subunit of ESCRT-I
WASHC4	NM_015275.1	KIAA1033;KIAA1033	CCAATGACCAAAACCTCAGTTAAGGCATTGTGCAGGCTTGTTGAACTTCTCAAGGCAATAGAGCATATGTTCTACAGGAGAAGCATGGTTGTGGCTGATT	WASH complex subunit 4
WDR45	NM_007075.3	WDRX1;WD repeat domain, X-linked 1	TCCAAGAACGTCAACTCTGTCATTGCCATCTGCGTAGATGGGACCTTCCACAAATATGTCTTCACTCCTGATGGAAACTGCAACAGAGAGGCTTTCGACG	WD repeat domain 45
WNT1	NM_005430.2	INT1;wingless-type MMTV integration site family, member 1	GAGTCTGCAACTGGTACTCGAGCCCAGTCTGCAGCTGTTGAGCCGCAAACAGCGGCGTCTGATACGCCAAAATCCGGGGATCCTGCACAGCGTGAGTGGG	Wnt family member 1
WNT2	NM_003391.2	INT1L1;wingless-type MMTV integration site family member 2	GATGTAACAAGGTGGGGACGTGTGTCCTTTGGTACTATGGTGTGTTGTATCTTTGTAAGAGCAAAAGCCTCAGAAAGGGATTGCTTTGCATTACTGTCCC	Wnt family member 2
WRN	NM_000553.4	Werner syndrome	TCTGAGAAATCCTCAGATCACCTGTACTGGTTTTGATCGACCAAACCTGTATTTAGAAGTTAGGCGAAAAACAGGGAATATCCTTCAGGATCTGCAGCCA	Werner syndrome RecQ like helicase
XCL1/2	NM_003175.3	LTN,SCYC1;small inducible cytokine subfamily C, member 1 (lymphotactin),chemokine (C motif) ligand 1	GTAGTCTCTGGCACCCTGTCCGTCTCCAGCCAGCCAGCTCATTTCACTTTACACCCTCATGGACTGAGATTATACTCACCTTTTATGAAAGCACTGCATG	X-C motif chemokine ligand 1/2
XDH	NM_000379.3	xanthene dehydrogenase	AGTATTTCTCAGCATTCAAGCAGGCCTCCCGGAGAGAAGATGACATTGCCAAGGTAACCAGTGGCATGAGAGTTTTATTCAAGCCAGGAACCACAGAGGT	xanthine dehydrogenase
XRCC2	NM_005431.1	X-ray repair complementing defective repair in Chinese hamster cells 2	CTCTGAGGAAATGTTCTCAGTGCTTAGAGAAGCTTGTAAATGACTATCGCCTGGTTCTTTTTGCAACGACACAAACTATAATGCAGAAAGCCTCGAGCTC	X-ray repair cross complementing 2
YWHAZ	NM_003406.2	YWHAD;tyrosine 3-monooxygenase/tryptophan 5-monooxygenase activation protein, delta polypeptide,tyrosine 3-monooxygenase/tryptophan 5-monooxygenase activation protein, zeta polypeptide	CTTGGTGGCCATGTACTTGGAAAAAGGCCGCATGATCTTTCTGGCTCCACTCAGTGTCTAAGGCACCCTGCTTCCTTTGCTTGCATCCCACAGACTATTT	tyrosine 3-monooxygenase/tryptophan 5-monooxygenase activation protein zeta
ZAP70	NM_001079.3	SRK;SRK	GGAGCTCAAGGACAAGAAGCTCTTCCTGAAGCGCGATAACCTCCTCATAGCTGACATTGAACTTGGCTGCGGCAACTTTGGCTCAGTGCGCCAGGGCGTG	zeta chain of T cell receptor associated protein kinase 70
ZNF100	NM_173531.3	zinc finger protein 100 (Y1)	CGGGTTTGGCGGGGTCTTTGTCTCTCGCTGTAGCCGGAGCTCCAGGTTTTGCTCTCACTTCTCTGTGTCTTCTGCTCCTAGGGGCCTAGCCTGTGTGGCC	zinc finger protein 100
ZNF136	NM_003437.2	zinc finger protein 136 (clone pHZ-20)	ATCCCTGGAGTGAAACTCTGTGAAAGCATTGTATATGGAGAAGTCAGCATGGGTCAGTCATCCCTTAATAGACACATCAAAGATCACAGTGGACATGAAC	zinc finger protein 136
ZNF253	NM_021047.2	ZNF411;zinc finger protein 411	CAAACATAAAAGAACTCATACTGGAGAGAAACCCTACAAATGTGAAGAATGTGGCAAATCCTTTACTGCATCCTCAACTCTAACTACACATAAGAGAATT	zinc finger protein 253
ZNF254	NM_203282.3	ZNF91L,ZNF539;zinc finger protein 539	GTCCTCAACCCTAACTAAACATAAGAGAATTCATACTGGAGAGCAACCCTACAAATGGGAAAAATTTGGCAAAGCCTTTAATCGGTCCTCGCACCTCACC	zinc finger protein 254
ZNF43	NM_003423.2	ZNF39L1;zinc finger protein 39-like 1 (KOX 27),zinc finger protein 43 (HTF6)	TTTACCAGGCACCTATAATCCCAGCTACTTCAAAGGCTGAAGCAGGAGAATCACTTGAACCTGGAAAGTGGAGGTCTCAGTGAGCCGAAATCATACCATT	zinc finger protein 43
ZNF610	NM_001161427.1		ACTGACTCATCCAGAGCAATTTCTAGTCCTGCAAGCGCCATTCATGGATTGACTTATAAACAGTCATGCTATGTGATGAAGAAGCCCAGAAGAGGAAAGC	zinc finger protein 610
ZNF675	NM_138330.2		TGTGAGAAACTCTACAAATGTCAAGAATGTGACAGAACTTTTAACCAATTCTCAAACCTTACTGAATATAAAAAAGATTATGCTCGAGAGAAACCATACA	zinc finger protein 675
ZNF682	NM_001077349.1		TAAACGGTGCTCACATCTTAATGAACATAAGAGAGTTCAAAGAGGAGAGAAATCCTGCAAGTATAAAAAATGTGGGGAAGCTTTTAATCACTGCTCAAAC	zinc finger protein 682
ZNF708	NM_021269.2	ZNF15,ZNF15L1;ZNF15, ZNF15L1	AGTGATACTGAGAAGATATGGAAAATGTGGATATCAGAAAGGCTGTAAAAGTGTGGATGAGCATAAGTTGCACAAAGGAGGTCACAAGGGACTTAACCGG	zinc finger protein 708
ZNF85	NM_001256171.1	zinc finger protein 85 (HPF4, HTF1)	TGGGTATTACTGTTTCTAAGCCAGACCTGATCACTTGTCTGGAGCAAGGGAAAGAGGCCTGGAGTATGAAGAGACATGAGATCATGGTGGCCAAACCCAC	zinc finger protein 85
ZNF91	NM_003430.2	zinc finger protein 91 (HPF7, HTF10)	AACAAATATAGACAAAAAGCCATTAATACCTGCTCACATCGTACTCAAATTCAGAGCGTTCATACTAAATAAGAAGTGTAATTACTGTCAAACGACTGAT	zinc finger protein 91
ZNF93	NM_031218.3	ZNF505;zinc finger protein 505,zinc finger protein 93 (HTF34)	CACAGTTAACCTGAGGAAATGCTCTCTGGTACTCACTGAAAGCCACACTCATCCACATCCTGATACAAGGCCCACCATATGCAGACCTGACTGCCAAAAC	zinc finger protein 93
Internal Reference Genes	Columna1	Columna2	Columna3	Columna4	Columna5
ABCF1	NM_001090.2	ABC50;ATP-binding cassette, sub-family F (GCN20), member 1	TCCCGCCAAGCCATGTTAGAAAATGCATCTGACATCAAGCTGGAGAAGTTCAGCATCTCCGCTCATGGCAAGGAGCTGTTCGTCAATGCAGACCTGTACA	ATP binding cassette subfamily F member 1
AGK	NM_018238.3	MULK;multiple substrate lipid kinase	GATGCTGGCGTCAAAGTTAGCAAGTACTGGTATCTTGGGCCTCTAAAAATCAAAGCAGCCCACTTTTTCAGCACTCTTAAGGAGTGGCCTCAGACTCATC	acylglycerol kinase
COG7	NM_153603.3		TGTGTCTGATTTCACCAGCACTCTCCAGTCCATACGAAAGAAGTGCAAACTGGACCACATTCCTCCCAACTCCCTCTTCCAGGAAGATTGGACGGCTTTT	component of oligomeric golgi complex 7
DHX16	NM_001164239.1	DDX16;DEAD/H (Asp-Glu-Ala-Asp/His) box polypeptide 16,DEAH (Asp-Glu-Ala-His) box polypeptide 16	CCCGTGTCAACTTCTTTCTCCCTGGCGGTGACCACCTGGTTCTGCTAAATGTTTACACACAGTGGGCTGAGAGTGGTTACTCTTCCCAGTGGTGCTATGA	DEAH-box helicase 16
DNAJC14	NM_032364.5	DnaJ (Hsp40) homolog, subfamily C, member 14	TCGTTTTCTTAAGCTGCTGGGTGCTTTGCTGCTCCTGGCTCTGGCCCTCTTTTTGGGCTTTCTACAGTTGGGATGGCGGTTTCTGGTGGGACTAGGTGAC	DnaJ heat shock protein family (Hsp40) member C14
EDC3	NM_001142443.1	YJDC;yjeF domain containing (E.coli),enhancer of mRNA decapping 3 homolog (S. cerevisiae)	AAAGAATGGCCAGATGAAGAATAAAGATGACGAGTGCTTCGGGGATGATATTGAGGAGATCCCAGACACAGATTTTGATTTTGAAGGGAACCTGGCTCTT	enhancer of mRNA decapping 3
FCF1	NM_015962.4	C14orf111;chromosome 14 open reading frame 111,FCF1 small subunit (SSU) processome component homolog (S. cerevisiae)	CAGCTAGAGAAACAGGGTATTTACAATGCCTGGGAAAGGAGGAGAGATAAGGCTCACTAGCCACAGAAAAACAGGCAGTTAATTTTTAAAGGACTCCAGC	FCF1 rRNA-processing protein
G6PD	NM_000402.4		ACATCGCCTGCGTTATCCTCACCTTCAAGGAGCCCTTTGGCACTGAGGGTCGCGGGGGCTATTTCGATGAATTTGGGATCATCCGGGACGTGATGCAGAA	glucose-6-phosphate dehydrogenase
MRPS5	NM_031902.3		ATCCCTACGCCAGCTTGAGCCGTGCACTGCAGACACAATGCTGTATTTCTTCTCCCAGTCACCTGATGAGCCAGCAGTATAGACCATATAGTTTCTTCAC	mitochondrial ribosomal protein S5
NRDE2	NM_017970.3	C14orf102;chromosome 14 open reading frame 102	TGGAGGTCCTATGTACAGATTCAGAATAAGTCCCACAGTGCCAGCAAAACCAGGAGATTTTTTGACACAATCACCAGGTCTGCCAAACCCTTGGAGCCTT	NRDE-2, necessary for RNA interference, domain containing
OAZ1	NM_004152.2	OAZ	GGTGGGCGAGGGAATAGTCAGAGGGATCACAATCTTTCAGCTAACTTATTCTACTCCGATGATCGGCTGAATGTAACAGAGGAACTAACGTCCAACGACA	ornithine decarboxylase antizyme 1
POLR2A	NM_000937.2	POLR2;polymerase (RNA) II (DNA directed) polypeptide A, 220kDa	TTCCAAGAAGCCAAAGACTCCTTCGCTTACTGTCTTCCTGTTGGGCCAGTCCGCTCGAGATGCTGAGAGAGCCAAGGATATTCTGTGCCGTCTGGAGCAT	RNA polymerase II subunit A
SAP130	NM_024545.3	sin3A-associated protein, 130kDa	GATCTCCACCGAATAAACGAACTGATACAGGGAAATATGCAGAGGTGTAAACTTGTGATGGATCAAATCAGTGAAGCCAGAGACTCCATGCTTAAGGTTT	Sin3A associated protein 130
SDHA	NM_004168.3	SDH2;succinate dehydrogenase complex, subunit A, flavoprotein (Fp),succinate dehydrogenase complex subunit A, flavoprotein (Fp)	AGGGGCAGGCTTGCGAGCTGCATTTGGCCTTTCTGAGGCAGGGTTTAATACAGCATGTGTTACCAAGCTGTTTCCTACCAGGTCACACACTGTTGCAGCA	succinate dehydrogenase complex flavoprotein subunit A
STK11IP	NM_052902.2		GCTCTGCTTTCTGCCAACTTCAGCTACAATGCACTGACCGCCTTAGACAGCTCCCTGCGCCTCTTGTCAGCTCTGCGTTTCTTGAACCTAAGCCACAATC	serine/threonine kinase 11 interacting protein
TBC1D10B	NM_015527.3	TBC1 domain family, member 10B	GCGTTGGCCTGGGGTGGGGGTGCTCGCTTTGTCTTCTGTCCTTTGGTTCTCCTTCCATAATGCTCCTGTACCCAGTTTATTTAAGGGGACATGCACTGGA	TBC1 domain family member 10B
TBP	NM_001172085.1	GTF2D1,SCA17	ACAGTGAATCTTGGTTGTAAACTTGACCTAAAGACCATTGCACTTCGTGCCCGAAACGCCGAATATAATCCCAAGCGGTTTGCTGCGGTAATCATGAGGA	TATA-box binding protein
TLK2	XM_011524223.1	tousled-like kinase 2	GCGTCGGATCCTTGAGTGATAAAGAAGTAGAGACTCCCGAGAAAAAGCAGAATGACCAGCGAAATCGGAAAAGAAAAGCTGAACCATATGAAACTAGCCA	tousled like kinase 2
UBB	NM_018955.3		ACCTGGTCCTGCGCCTGAGGGGTGGCTGTTAATTCTTCAGTCATGGCATTCGCAGTGCCCAGTGATGGCATTACTCTGCACTATAGCCATTTGCCCCAAC	ubiquitin B
USP39	NM_001256725.1	ubiquitin specific protease 39	TATGCCAACGCTGTCCTTCAGGCTCTATCTAATGTTCCTCCTCTCCGGAACTACTTTCTGGAAGAAGACAATTATAAGAACATCAAACGTCCTCCAGGGG	ubiquitin specific peptidase 39
© 2019 NanoString Technologies, all rights reserved					LBL-10725-01

## Sheet: Table S2
Table S2: Additional code-sets covering immune and inflammation response and lipid metabolism related mRNAs
Official Symbol	Accession	Target Sequence	Official Full Name	Total isoforms	Isoforms Hit By Probe	# Hit	Isoforms Not Hit By Probe	# Not Hit
ABCA1	NM_005502.3:4048	GGGAGCCTTTGTGGAACTCTTTCATGAGATTGATGACCGGCTCTCAGACCTGGGCATTTCTAGTTATGGCATCTCAGAGACGACCCTGGAAGAAATATTC	ATP binding cassette subfamily A member 1	14	XM_005251776.3;XM_017014381.2;NM_005502.4;XM_017014380.2;XM_011518342.3;XR_001746223.1;XM_017014378.2;XM_011518344.2;XM_011518341.3;XM_017014379.2;XM_011518339.3;XM_005251773.3;XM_011518340.3;XM_017014382.2	14		0
ABCG1	NM_207174.1:943	ACTCTTCGAGCTGTTCGACCAGCTTTACGTCCTGAGTCAAGGACAATGTGTGTACCGGGGAAAAGTCTGCAATCTTGTGCCATATTTGAGGGATTTGGGT	ATP binding cassette subfamily G member 1	9	NM_207627.1;NM_207629.1;NM_016818.2;XM_011529806.1;XM_011529807.3;NM_207174.1;XM_024452141.1;NM_207628.1;NM_004915.3	9		0
AHR	NM_001621.3:1900	CTGCTACCACATCCACTCTAAGCAAGGACTCTCTCAATCCTAGTTCCCTCCTGGCTGCCATGATGCAACAAGATGAGTCTATTTATCTCTATCCTGCTTC	aryl hydrocarbon receptor	1	NM_001621.5	1		0
ALKBH3	NM_139178.3:690	CACCCACAGGTGTATCTAGGGTCTGTTTGTATCCTGGCTTTGTTGACGTGAAAGAAGCTGACTGGATATTGGAACAGCTTTGTCAAGATGTTCCCTGGAA	alkB homolog 3, alpha-ketoglutarate dependent dioxygenase	1	NM_139178.4	1		0
APOBR	NM_018690.2:2962	GACGTCTCTGTCCCAAGGAGTCGCGTGCACCTCTCGAGAAGCTCCTCACAGCGTCGCTCCCGGCCCTCTTTTCGTCGGACTCCGGCCTGGGAGCAGCAGG	apolipoprotein B receptor	1	NM_018690.4	1		0
ARNT	NM_178426.1:2235	TTCTGCATGGAAACTCAACTTCTTGGATTAGCCGTCCCAGTGAAAATCCTCATTGTTGGAGTGTAAACCAAATACGAAGCCCTCTTGCAAAGTAGCCTCT	aryl hydrocarbon receptor nuclear translocator	24	NM_001350225.2;XM_011509547.2;XM_017001291.1;NM_001286035.2;NM_001350224.2;NM_001197325.2;XM_011509543.3;XM_017001289.1;XM_011509545.3;NM_001668.4;NM_001350226.2;XM_017001293.1;XM_017001296.1;XM_005245153.1;XM_005245151.2;XM_011509546.2;XM_017001290.2;XM_005245157.1;XM_017001288.2;XM_017001292.1;XM_017001294.1;XM_017001295.1;NM_178427.3;NM_001286036.2	24		0
CLIP1	NM_002956.2:1775	ATAAGCTCTTTGCAAGAAAAGTTAGAAGTCACCCGTACTGACCACCAGAGAGAAATAACTTCTCTGAAGGAGCATTTTGGAGCCCGGGAAGAAACTCATC	CAP-Gly domain containing linker protein 1	12	XM_017019788.2;XM_017019790.1;XM_005253593.3;XM_017019786.1;XM_006719552.4;XM_017019787.2;XM_017019791.2;NM_198240.2;XM_017019789.1;XM_017019792.2;NM_001247997.1;NM_002956.2	12		0
CLIP4	NM_024692.4:1708	AGTGTTAGTGGTAGGACAGAGACTGGGCACCATTAGGTTCTTTGGGACAACAAACTTCGCTCCAGGATATTGGTATGGTATAGAGCTTGAAAAACCCCAT	CAP-Gly domain containing linker protein family member 4	17	XM_017004959.2;XM_005264563.1;XM_011533110.1;XR_001738944.2;NM_001287527.2;XR_939718.3;XR_939719.3;XM_017004958.1;XM_011533109.1;XM_005264562.2;XM_006712105.4;XR_939717.3;NM_001287528.1;XM_006712104.2;XR_002959339.1;NM_024692.6;NR_109844.1	17		0
CYP2B6	NM_000767.4:573	CTACCAAGATCAAGAGTTCCTGAAGATGCTGAACTTGTTCTACCAGACTTTTTCACTCATCAGCTCTGTATTCGGCCAGCTGTTTGAGCTCTTCTCTGGC	cytochrome P450 family 2 subfamily B member 6	1	NM_000767.5	1		0
CYP3A4	NM_017460.3:2151	TGTAATCACTGTTGGCGTGGGGCCTTTGTCAGAACTAGAATTTGATTATTAACATAGGTGAAAGTTAATCCACTGTGACTTTGCCCATTGTTTAGAAAGA	cytochrome P450 family 3 subfamily A member 4	2	NM_001202855.3;NM_017460.6	2		0
HMGCR	NM_000859.2:555	CTTTCCAGAGCAAGCACATTAGCAAAGTTTGCCCTCAGTTCCAACTCACAGGATGAAGTAAGGGAAAATATTGCTCGTGGAATGGCAATTTTAGGTCCTA	3-hydroxy-3-methylglutaryl-CoA reductase	6	XM_011543358.1;NM_001364187.1;XM_011543359.1;NM_000859.3;XM_011543357.1;NM_001130996.1	6		0
IGF1	NM_000618.3:491	CGTGGATGAGTGCTGCTTCCGGAGCTGTGATCTAAGGAGGCTGGAGATGTATTGCGCACCCCTCAAGCCTGCCAAGTCAGCTCGCTCTGTCCGTGCCCAG	insulin like growth factor 1	8	NM_001111284.2;NM_000618.5;XM_017019263.2;NM_001111285.3;XM_017019261.1;XM_017019259.1;NM_001111283.3;XM_017019262.2	8		0
IGF1R	NM_000875.4:4580	TCTCCTGAGTCCCTCAAGGATGGAGTCTTCACCACTTACTCGGACGTCTGGTCCTTCGGGGTCGTCCTCTGGGAGATCGCCACACTGGCCGAGCAGCCCT	insulin like growth factor 1 receptor	9	XM_017022137.1;XM_017022138.1;XM_011521517.2;XM_024449913.1;XM_011521516.2;NM_000875.5;NM_001291858.2;XM_017022139.1;XM_017022136.1	9		0
INSIG1	NM_005542.3:1120	AAAACTCTTCACCTAGTCTAGAATAGGGAGGTGGAGAATGATGACTTACCCTGAAGTCTTCCCTTGACTGCCCGCACTGGCGCCTGTCTGTGCCCTGGAG	insulin induced gene 1	8	NM_001346592.1;NM_001346591.1;NM_198337.3;NM_005542.6;NM_001346594.1;NM_198336.3;NM_001346590.1;NM_001346593.1	8		0
LCAT	NM_000229.1:845	TCTCGCATGGCGTGGCCTGAGGACCACGTGTTCATTTCCACACCCAGCTTCAACTACACAGGCCGTGACTTCCAACGCTTCTTTGCAGACCTGCACTTTG	lecithin-cholesterol acyltransferase	1	NM_000229.2	1		0
LDLR	NM_000527.2:4625	TTTCTGAAATCGCCGTGTTACTGTTGCACTGATGTCCGGAGAGACAGTGACAGCCTCCGTCAGACTCCCGCGTGAAGATGTCACAAGGGATTGGCAATTG	low density lipoprotein receptor	8	XR_001753686.2;XR_001753685.2;NM_001195800.2;NM_001195799.2;NM_000527.5;XM_011528010.2;NM_001195798.2;NM_001195803.2	8		0
MACROD1	NM_014067.3:1	AGCAGGTCGCCGCTGGCTGGCAGTCGCCACCCGGTCCCAGAGTAAATAAGGGAGAGACACTCCCGAGCGCCGTAAATAGAGTCCAAGTGGGCGGAGAGCC	mono-ADP ribosylhydrolase 1	6	NM_014067.4;XM_005273939.4;XM_006718521.3;XM_011544970.2;XM_005273940.2;XM_006718522.2	6		0
MACROD2	NM_080676.5:4065	TTTCCAACCAAACTCCAATACAGCTATGTGGCATGAAGAGTTACAGGAGGGAGGGAGGAAAATAGCCCTATGTTAGTCATGTTTGCATACAGAGGATCAA	mono-ADP ribosylhydrolase 2	8	XM_017027675.1;NM_080676.6;NM_001351664.2;NM_001351663.2;XM_017027676.1;XM_024451834.1;NM_001351661.2;NM_001033087.2	8		0
NEIL3	NM_018248.2:842	CTCTAAACACTATAAGGTTTACAAGCGTCCTAATTGTGGTCAGTGCCACTGCAGAATAACTGTGTGCCGCTTTGGGGACAATAACAGAATGACATATTTC	nei like DNA glycosylase 3	2	XM_017008360.1;NM_018248.3	2		0
NR1H3	NM_005693.2:1575	CCCATATTTTCTGTTTTCTTGGCCGGATGGCTGAGGCCTGGTGGCTGCCTCCTAGAAGTGGAACAGACTGAGAAGGGCAAACATTCCTGGGAGCTGGGCA	nuclear receptor subfamily 1 group H member 3	33	NM_001363595.2;XM_024448295.1;NM_005693.4;XM_024448293.1;XM_024448302.1;XM_024448290.1;XM_005252706.1;XM_024448298.1;NM_001130101.3;XM_024448300.1;XM_024448292.1;XM_024448289.1;XM_024448291.1;XM_024448294.1;XM_011519808.2;XM_024448296.1;NM_001251934.1;XM_024448285.1;XM_024448299.1;XM_005252713.3;XM_011519805.2;XM_024448287.1;XM_024448297.1;XM_024448288.1;NM_001251935.1;XM_011519806.1;XM_011519807…	31	XM_017017056.1;XM_017017057.1	2
NR1H4	NM_001206977.1:984	GGGCGCGTCAGCAGGGAGGATCAAAGGGGATGAGCTGTGTGTTGTTTGTGGAGACAGAGCCTCTGGATACCACTATAATGCACTGACCTGTGAGGGGTGT	nuclear receptor subfamily 1 group H member 4	11	NR_135146.2;XM_011539042.1;NM_001206978.2;NM_001206979.2;NM_005123.4;XM_011539040.2;XM_006719719.2;NM_001206992.2;XM_011539041.2;NM_001206993.2;NM_001206977.2	11		0
PARP1	NM_001618.3:3016	AAGGTTTGGGCAAAACTACCCCTGATCCTTCAGCTAACATTAGTCTGGATGGTGTAGACGTTCCTCTTGGGACCGGGATTTCATCTGGTGTGAATGACAC	poly(ADP-ribose) polymerase 1	1	NM_001618.4	1		0
PLIN2	NM_001122.3:418	AGAAGCTAGAGCCGCAAATTGCAGTTGCCAATACCTATGCCTGTAAGGGGCTAGACAGGATTGAGGAGAGACTGCCTATTCTGAATCAGCCATCAACTCA	perilipin 2	3	XM_017014259.2;NR_038064.1;NM_001122.4	3		0
POMC	NM_000939.2:1092	GCCGCCTCCCAGCCTGGGGGGTCGTGGCAGATAATCAGCCTCTTAAAGCTGCCTGTAGTTAGGAAATAAAACCTTTCAAATTTCACATCCACCTCTGACT	proopiomelanocortin	4	NM_001035256.2;NM_000939.4;NM_001319204.2;NM_001319205.2	4		0
PPARA	NM_001001928.2:266	CAAGAAATGGGAAACATCCAAGAGATTTCGCAATCCATCGGCGAGGATAGTTCTGGAAGCTTTGGCTTTACGGAATACCAGTATTTAGGAAGCTGTCCTG	peroxisome proliferator activated receptor alpha	19	NM_005036.6;XM_011530239.2;XM_011530242.2;XM_011530241.2;XM_011530243.2;XM_017028839.1;NM_001001928.3;XR_937869.2;NM_001362873.1;XM_011530244.2;NM_001362872.2;XR_937870.2;XM_024452253.1;XM_005261656.3;XM_011530240.2;XM_006724270.3;XM_024452252.1;XM_011530245.2;XR_001755253.1	19		0
PPARD	NM_006238.4:895	AGGCCCGCAGCATCCTCACCGGCAAAGCCAGCCACACGGCGCCCTTTGTGATCCACGACATCGAGACATTGTGGCAGGCAGAGAAGGGGCTGGTGTGGAA	peroxisome proliferator activated receptor delta	14	NM_001171819.1;NM_006238.5;XM_017010972.1;XM_011514707.1;XM_024446474.1;XM_017010973.1;XM_017010974.1;XM_006715120.1;XM_005249193.1;NM_177435.3;XM_011514710.1;NM_001171818.2;NM_001171820.1;XM_006715123.1	14		0
SIRT1	NM_012238.4:840	GGGTGTCTGTTTCATGTGGAATACCTGACTTCAGGTCAAGGGATGGTATTTATGCTCGCCTTGCTGTAGACTTCCCAGATCTTCCAGATCCTCAAGCGAT	sirtuin 1	3	NM_001314049.1;NM_012238.5;NM_001142498.1	3		0
TEP1	NM_007110.3:3115	TCTCATCTACTTCCGGGATTCCAGCTTCCTCAGCTCTGTGCCAGATGCCTGGAAATCTGACTTTGTTTCTGAGTCTGAAGAGGCCGCACGTCGGATCTCA	telomerase associated protein 1	6	NM_001319035.2;NM_007110.5;XM_011537110.2;XR_245720.3;XM_005268027.5;XR_001750531.1	6		0
TIPARP	NM_015508.3:835	CCAATACATTCTGGACACCAGTGATAAGCTGAGTACTGAGCTCTTTCAGGACAAAAGTGAAGAGGCTTCCCTTGACCTCGTGTTTGAGCTGGTGAACCAG	TCDD inducible poly(ADP-ribose) polymerase	3	NM_001184718.1;NM_015508.5;NM_001184717.1	3		0
VDR	NM_000376.2:983	CCAATGAGTCCTTCACCATGGACGACATGTCCTGGACCTGTGGCAACCAAGACTACAAGTACCGCGTCAGTGACGTGACCAAAGCCGGACACAGCCTGGA	vitamin D receptor	8	XM_024449178.1;NM_001374662.1;NM_001374661.1;NM_001017536.2;NM_001017535.2;XM_011538720.2;NM_000376.3;NM_001364085.2	8		0

## Sheet: Table S3
Table S3: Metabolomic analysis before the intervention. Low insuliniAUC vs. high insuliniAUC
Name	Description	Subgroup	logFC	AveExpr	t	P.Value	adj.P.Val	B
Glycoprotein acetyls	Glycoprotein acetyls	Inflammation	0.760916	-6.78951e-16	2.61136	0.00902653	0.999205	-4.29153
Acetate	Acetate	Ketone bodies	-0.713256	-9.50725e-17	-2.4478	0.0143837	0.999205	-4.33513
Glycine	Glycine	Amino acids	-0.652831	-2.01059e-16	-2.24042	0.0250767	0.999205	-4.38635
MUFA %	Ratio of monounsaturated fatty acids to total fatty acids	Fatty acid ratios	0.597633	-1.80816e-15	2.05099	0.0402834	0.999205	-4.42917
PUFA/MUFA	Ratio of polyunsaturated fatty acids to monounsaturated fatty acids	Fatty acid ratios	-0.559154	-5.46691e-16	-1.91894	0.0550095	0.999205	-4.45679
Acetone	Acetone	Ketone bodies	-0.551943	3.74652e-17	-1.89419	0.0582172	0.999205	-4.46176
Valine	Valine	Branched-chain amino acids	0.488828	-3.48101e-16	1.67759	0.0934464	0.999205	-4.50252
Total BCAA	Total concentration of branched-chain amino acids (leucine + isoleucine + valine)	Branched-chain amino acids	0.469698	2.64594e-16	1.61194	0.106995	0.999205	-4.5139
LA %	Ratio of linoleic acid to total fatty acids	Fatty acid ratios	-0.467651	1.48088e-15	-1.60491	0.108532	0.999205	-4.51509
XXL-VLDL-PL %	Phospholipids to total lipids ratio in chylomicrons and extremely large VLDL	Chylomicrons and extremely large VLDL ratios	0.512	9.17725e-18	1.64582	0.0998204	0.999205	-4.51745
DHA %	Ratio of docosahexaenoic acid to total fatty acids	Fatty acid ratios	-0.456141	-4.99697e-16	-1.56541	0.117505	0.999205	-4.52169
PUFA %	Ratio of polyunsaturated fatty acids to total fatty acids	Fatty acid ratios	-0.447573	3.06309e-15	-1.53601	0.124555	0.999205	-4.52649
XL-VLDL-C %	Cholesterol to total lipids ratio in very large VLDL	Very large VLDL ratios	-0.428475	1.56381e-15	-1.47047	0.141454	0.999205	-4.53687
Leucine	Leucine	Branched-chain amino acids	0.428311	8.37365e-17	1.4699	0.141607	0.999205	-4.53696
XL-VLDL-TG %	Triglycerides to total lipids ratio in very large VLDL	Very large VLDL ratios	0.426709	-1.85024e-15	1.4644	0.143103	0.999205	-4.53781
Omega-6 %	Ratio of omega-6 fatty acids to total fatty acids	Fatty acid ratios	-0.423933	-3.51727e-16	-1.45488	0.145721	0.999205	-4.53928
XL-HDL-FC %	Free cholesterol to total lipids ratio in very large HDL	Very large HDL ratios	0.41133	-4.96312e-16	1.41163	0.158079	0.999205	-4.54581
XL-VLDL-CE %	Cholesteryl esters to total lipids ratio in very large VLDL	Very large VLDL ratios	-0.411207	4.438e-16	-1.41121	0.158203	0.999205	-4.54587
L-HDL-P	Concentration of large HDL particles	Large HDL	-0.410089	6.604e-17	-1.40737	0.159337	0.999205	-4.54644
Lactate	Lactate	Glycolysis related metabolites	0.398616	-8.86155e-17	1.368	0.171332	0.999205	-4.5522
L-HDL-FC	Free cholesterol in large HDL	Large HDL	-0.397878	-1.17275e-16	-1.36546	0.172126	0.999205	-4.55256
XL-HDL-CE	Cholesteryl esters in very large HDL	Very large HDL	-0.394117	-1.69051e-16	-1.35256	0.176216	0.999205	-4.55441
XL-HDL-PL	Phospholipids in very large HDL	Very large HDL	-0.393681	-6.11972e-17	-1.35106	0.176696	0.999205	-4.55462
L-HDL-CE	Cholesteryl esters in large HDL	Large HDL	-0.390298	-6.91962e-17	-1.33945	0.180443	0.999205	-4.55627
XL-HDL-L	Total lipids in very large HDL	Very large HDL	-0.389219	-1.01192e-17	-1.33574	0.181651	0.999205	-4.55679
L-HDL-C	Cholesterol in large HDL	Large HDL	-0.388445	8.3845e-17	-1.33309	0.182521	0.999205	-4.55717
XL-HDL-P	Concentration of very large HDL particles	Very large HDL	-0.386441	-2.69051e-16	-1.32621	0.184788	0.999205	-4.55813
XL-HDL-C	Cholesterol in very large HDL	Very large HDL	-0.379679	-7.70988e-17	-1.30301	0.19259	0.999205	-4.56134
L-HDL-PL	Phospholipids in large HDL	Large HDL	-0.378971	-6.35583e-17	-1.30058	0.193422	0.999205	-4.56168
L-HDL-L	Total lipids in large HDL	Large HDL	-0.377357	1.74653e-16	-1.29504	0.195325	0.999205	-4.56243
XL-HDL-C %	Cholesterol to total lipids ratio in very large HDL	Very large HDL ratios	0.374248	-1.03218e-15	1.28437	0.199032	0.999205	-4.56388
S-LDL-FC %	Free cholesterol to total lipids ratio in small LDL	Small LDL ratios	-0.371044	3.0594e-15	-1.27337	0.202905	0.999205	-4.56537
S-LDL-PL %	Phospholipids to total lipids ratio in small LDL	Small LDL ratios	-0.36884	-4.85376e-15	-1.26581	0.2056	0.999205	-4.56638
S-LDL-TG %	Triglycerides to total lipids ratio in small LDL	Small LDL ratios	0.365855	-7.71807e-16	1.25556	0.209292	0.999205	-4.56774
HDL particle size	Average diameter for HDL particles	Lipoprotein particle sizes	-0.358181	-1.01689e-14	-1.22923	0.219004	0.999205	-4.57119
Isoleucine	Isoleucine	Branched-chain amino acids	0.357671	-2.31056e-16	1.22748	0.219661	0.999205	-4.57141
S-LDL-CE %	Cholesteryl esters to total lipids ratio in small LDL	Small LDL ratios	0.354015	9.33763e-16	1.21493	0.22441	0.999205	-4.57303
L-VLDL-CE %	Cholesteryl esters to total lipids ratio in large VLDL	Large VLDL ratios	-0.347362	-1.08926e-15	-1.1921	0.233239	0.999205	-4.57592
MUFA	Monounsaturated fatty acids	Fatty acids	0.345363	-4.31753e-17	1.18524	0.23594	0.999205	-4.57678
XXL-VLDL-TG %	Triglycerides to total lipids ratio in chylomicrons and extremely large VLDL	Chylomicrons and extremely large VLDL ratios	-0.360855	1.54158e-15	-1.15996	0.24608	0.999205	-4.58128
HDL-FC	Free cholesterol in HDL	Free cholesterol	-0.330061	6.51292e-16	-1.13273	0.257346	0.999205	-4.58319
XL-HDL-TG %	Triglycerides to total lipids ratio in very large HDL	Very large HDL ratios	0.322844	7.81288e-17	1.10796	0.267897	0.999205	-4.58612
M-LDL-FC %	Free cholesterol to total lipids ratio in medium LDL	Medium LDL ratios	-0.319131	-3.89836e-15	-1.09521	0.27344	0.999205	-4.5876
L-VLDL-PL %	Phospholipids to total lipids ratio in large VLDL	Large VLDL ratios	0.317944	-2.37108e-15	1.09114	0.275227	0.999205	-4.58807
L-LDL-FC %	Free cholesterol to total lipids ratio in large LDL	Large LDL ratios	-0.313566	-5.15094e-15	-1.07611	0.281892	0.999205	-4.58978
XL-VLDL-PL %	Phospholipids to total lipids ratio in very large VLDL	Very large VLDL ratios	0.31302	4.8206e-16	1.07424	0.28273	0.999205	-4.58999
Tyrosine	Tyrosine	Aromatic amino acids	0.308351	-2.12263e-17	1.05822	0.289971	0.999205	-4.59179
DHA	Docosahexaenoic acid	Fatty acids	-0.307624	-2.3944e-16	-1.05572	0.29111	0.999205	-4.59207
M-VLDL-TG %	Triglycerides to total lipids ratio in medium VLDL	Medium VLDL ratios	0.297918	-4.77049e-18	1.02241	0.3066	0.999205	-4.59572
XL-HDL-FC	Free cholesterol in very large HDL	Very large HDL	-0.297679	-1.28659e-16	-1.02159	0.306988	0.999205	-4.59581
HDL-C	HDL cholesterol	Cholesterol	-0.297386	1.83447e-16	-1.02059	0.307464	0.999205	-4.59592
VLDL particle size	Average diameter for VLDL particles	Lipoprotein particle sizes	0.297179	8.93093e-16	1.01988	0.307802	0.999205	-4.59599
HDL-CE	Cholesteryl esters in HDL	Cholesteryl esters	-0.294255	-4.27224e-16	-1.00984	0.312585	0.999205	-4.59706
L-HDL-TG	Triglycerides in large HDL	Large HDL	-0.291784	2.95144e-17	-1.00136	0.316667	0.999205	-4.59796
IDL-FC %	Free cholesterol to total lipids ratio in IDL	IDL ratios	-0.291141	4.44798e-15	-0.999157	0.317734	0.999205	-4.5982
S-HDL-TG %	Triglycerides to total lipids ratio in small HDL	Small HDL ratios	0.287563	4.69195e-16	0.986876	0.323718	0.999205	-4.59948
L-VLDL-C %	Cholesterol to total lipids ratio in large VLDL	Large VLDL ratios	-0.286489	7.64549e-16	-0.983192	0.325528	0.999205	-4.59986
Alanine	Alanine	Amino acids	0.281238	7.80264e-17	0.965169	0.334474	0.999205	-4.60171
XXL-VLDL-L	Total lipids in chylomicrons and extremely large VLDL	Chylomicrons and extremely large VLDL	0.278287	-9.73373e-18	0.955042	0.339571	0.999205	-4.60274
XL-HDL-CE %	Cholesteryl esters to total lipids ratio in very large HDL	Very large HDL ratios	0.276292	3.05143e-16	0.948195	0.343044	0.999205	-4.60342
M-HDL-FC	Free cholesterol in medium HDL	Medium HDL	-0.272176	-3.13455e-16	-0.93407	0.350282	0.999205	-4.60483
M-VLDL-CE %	Cholesteryl esters to total lipids ratio in medium VLDL	Medium VLDL ratios	-0.270916	6.75964e-16	-0.929747	0.352516	0.999205	-4.60525
XXL-VLDL-TG	Triglycerides in chylomicrons and extremely large VLDL	Chylomicrons and extremely large VLDL	0.268933	-3.66219e-18	0.922939	0.356052	0.999205	-4.60591
XXL-VLDL-PL	Phospholipids in chylomicrons and extremely large VLDL	Chylomicrons and extremely large VLDL	0.267524	2.89121e-17	0.918105	0.358577	0.999205	-4.60638
M-HDL-P	Concentration of medium HDL particles	Medium HDL	-0.266686	2.97083e-16	-0.915228	0.360085	0.999205	-4.60666
HDL-L	Total lipids in HDL	Total lipids	-0.265644	-2.47584e-16	-0.911655	0.361964	0.999205	-4.607
XS-VLDL-TG %	Triglycerides to total lipids ratio in very small VLDL	Very small VLDL ratios	0.264778	-3.45065e-16	0.908681	0.363532	0.999205	-4.60729
TG/PG	Ratio of triglycerides to phosphoglycerides	Other lipids	0.264239	1.47837e-16	0.906831	0.36451	0.999205	-4.60747
HDL-PL	Phospholipids in HDL	Phospholipids	-0.259212	5.02973e-16	-0.889578	0.373705	0.999205	-4.6091
M-VLDL-C %	Cholesterol to total lipids ratio in medium VLDL	Medium VLDL ratios	-0.25899	3.62124e-16	-0.888819	0.374113	0.999205	-4.60917
XXL-VLDL-FC	Free cholesterol in chylomicrons and extremely large VLDL	Chylomicrons and extremely large VLDL	0.257967	5.71013e-17	0.885306	0.376004	0.999205	-4.6095
XS-VLDL-C %	Cholesterol to total lipids ratio in very small VLDL	Very small VLDL ratios	-0.254619	7.60929e-15	-0.873817	0.382231	0.999205	-4.61056
S-VLDL-PL %	Phospholipids to total lipids ratio in small VLDL	Small VLDL ratios	-0.251618	-3.81919e-15	-0.86352	0.387864	0.999205	-4.61151
XXL-VLDL-P	Concentration of chylomicrons and extremely large VLDL particles	Chylomicrons and extremely large VLDL	0.249295	-3.42126e-18	0.855547	0.392261	0.999205	-4.61223
XS-VLDL-CE %	Cholesteryl esters to total lipids ratio in very small VLDL	Very small VLDL ratios	-0.2488	-9.04803e-16	-0.853846	0.393203	0.999205	-4.61238
XXL-VLDL-C	Cholesterol in chylomicrons and extremely large VLDL	Chylomicrons and extremely large VLDL	0.246586	7.28584e-17	0.846249	0.397426	0.999205	-4.61306
M-HDL-TG %	Triglycerides to total lipids ratio in medium HDL	Medium HDL ratios	0.243021	-5.67158e-17	0.834016	0.404284	0.999205	-4.61414
M-HDL-C	Cholesterol in medium HDL	Medium HDL	-0.241065	-1.19021e-16	-0.827301	0.408079	0.999205	-4.61473
IDL-C %	Cholesterol to total lipids ratio in IDL	IDL ratios	-0.238217	1.53879e-14	-0.817529	0.413638	0.999205	-4.61558
M-HDL-CE	Cholesteryl esters in medium HDL	Medium HDL	-0.237848	-2.38091e-16	-0.816262	0.414362	0.999205	-4.61569
M-LDL-CE %	Cholesteryl esters to total lipids ratio in medium LDL	Medium LDL ratios	0.235245	-1.807e-16	0.807327	0.41949	0.999205	-4.61645
ApoA1	Apolipoprotein A1	Apolipoproteins	-0.233802	3.71291e-16	-0.802376	0.422347	0.999205	-4.61687
IDL-TG %	Triglycerides to total lipids ratio in IDL	IDL ratios	0.22831	1.49728e-16	0.78353	0.433327	0.999205	-4.61845
XXL-VLDL-CE	Cholesteryl esters in chylomicrons and extremely large VLDL	Chylomicrons and extremely large VLDL	0.22665	-3.90313e-18	0.777832	0.436679	0.999205	-4.61892
VLDL-TG	Triglycerides in VLDL	Triglycerides	0.226386	-1.25388e-16	0.776924	0.437215	0.999205	-4.61899
Total triglycerides	Total triglycerides	Triglycerides	0.220927	5.09816e-17	0.758191	0.448347	0.999205	-4.62051
XL-VLDL-L	Total lipids in very large VLDL	Very large VLDL	0.219104	7.90745e-17	0.751935	0.452101	0.999205	-4.621
M-VLDL-FC %	Free cholesterol to total lipids ratio in medium VLDL	Medium VLDL ratios	-0.216594	6.35969e-16	-0.74332	0.457298	0.999205	-4.62168
XL-VLDL-TG	Triglycerides in very large VLDL	Very large VLDL	0.216544	-1.03071e-16	0.74315	0.457402	0.999205	-4.6217
S-VLDL-FC %	Free cholesterol to total lipids ratio in small VLDL	Small VLDL ratios	-0.216421	-1.96419e-15	-0.742727	0.457658	0.999205	-4.62173
Total fatty acids	Total fatty acids	Fatty acids	0.211015	1.13694e-15	0.724175	0.468969	0.999205	-4.62316
M-HDL-L	Total lipids in medium HDL	Medium HDL	-0.208411	-2.21033e-16	-0.715236	0.474473	0.999205	-4.62384
S-HDL-PL %	Phospholipids to total lipids ratio in small HDL	Small HDL ratios	-0.20788	-6.49402e-15	-0.713416	0.475598	0.999205	-4.62398
XXL-VLDL-C %	Cholesterol to total lipids ratio in chylomicrons and extremely large VLDL	Chylomicrons and extremely large VLDL ratios	0.203427	-2.98666e-16	0.653914	0.513176	0.999205	-4.62426
XL-VLDL-PL	Phospholipids in very large VLDL	Very large VLDL	0.201255	-4.84759e-17	0.690679	0.489777	0.999205	-4.62566
S-HDL-TG	Triglycerides in small HDL	Small HDL	0.200067	2.43102e-16	0.686601	0.492344	0.999205	-4.62595
L-HDL-TG %	Triglycerides to total lipids ratio in large HDL	Large HDL ratios	0.199527	-9.21331e-17	0.684749	0.493512	0.999205	-4.62609
SFA	Saturated fatty acids	Fatty acids	0.198828	-7.1926e-16	0.68235	0.495027	0.999205	-4.62626
M-HDL-PL	Phospholipids in medium HDL	Medium HDL	-0.197948	-3.86747e-16	-0.679332	0.496937	0.999205	-4.62648
HDL-P	Concentration of HDL particles	Lipoprotein particle concentrations	-0.195944	8.66639e-17	-0.672454	0.501304	0.999205	-4.62697
VLDL-L	Total lipids in VLDL	Total lipids	0.195472	2.30236e-16	0.670833	0.502337	0.999205	-4.62708
S-VLDL-TG %	Triglycerides to total lipids ratio in small VLDL	Small VLDL ratios	0.192088	-9.9072e-17	0.659221	0.509763	0.999205	-4.6279
XL-VLDL-FC	Free cholesterol in very large VLDL	Very large VLDL	0.191153	3.64051e-17	0.656011	0.511826	0.999205	-4.62812
XL-VLDL-P	Concentration of very large VLDL particles	Very large VLDL	0.189921	-6.7076e-17	0.651784	0.514549	0.999205	-4.62841
L-VLDL-TG %	Triglycerides to total lipids ratio in large VLDL	Large VLDL ratios	0.188667	-1.58115e-15	0.647479	0.517331	0.999205	-4.6287
M-HDL-FC %	Free cholesterol to total lipids ratio in medium HDL	Medium HDL ratios	-0.18789	2.54792e-15	-0.644814	0.519057	0.999205	-4.62889
Total-P	Total concentration of lipoprotein particles	Lipoprotein particle concentrations	-0.187537	-5.66929e-16	-0.643602	0.519843	0.999205	-4.62897
XXL-VLDL-CE %	Cholesteryl esters to total lipids ratio in chylomicrons and extremely large VLDL	Chylomicrons and extremely large VLDL ratios	0.177792	-2.76115e-16	0.571512	0.567661	0.999205	-4.62899
3-Hydroxybutyrate	3-Hydroxybutyrate	Ketone bodies	-0.181144	3.7417e-17	-0.621661	0.534173	0.999205	-4.63043
L-VLDL-L	Total lipids in large VLDL	Large VLDL	0.180731	-8.48569e-17	0.620245	0.535105	0.999205	-4.63052
XL-VLDL-C	Cholesterol in very large VLDL	Very large VLDL	0.178819	-6.17754e-17	0.613682	0.539434	0.999205	-4.63095
IDL-CE %	Cholesteryl esters to total lipids ratio in IDL	IDL ratios	-0.175467	2.42557e-15	-0.602179	0.547063	0.999205	-4.63169
L-VLDL-TG	Triglycerides in large VLDL	Large VLDL	0.173915	2.20695e-17	0.596852	0.550614	0.999205	-4.63202
L-LDL-TG %	Triglycerides to total lipids ratio in large LDL	Large LDL ratios	0.171979	-4.59413e-16	0.59021	0.555058	0.999205	-4.63244
XL-HDL-PL %	Phospholipids to total lipids ratio in very large HDL	Very large HDL ratios	-0.169826	-5.03407e-16	-0.582819	0.560023	0.999205	-4.6329
M-LDL-TG %	Triglycerides to total lipids ratio in medium LDL	Medium LDL ratios	0.169542	-3.21285e-16	0.581845	0.560679	0.999205	-4.63296
L-HDL-PL %	Phospholipids to total lipids ratio in large HDL	Large HDL ratios	0.168867	-5.76073e-16	0.579528	0.562241	0.999205	-4.6331
M-VLDL-PL %	Phospholipids to total lipids ratio in medium VLDL	Medium VLDL ratios	-0.168299	2.45096e-15	-0.57758	0.563556	0.999205	-4.63322
LDL particle size	Average diameter for LDL particles	Lipoprotein particle sizes	-0.165299	5.54449e-14	-0.567282	0.57053	0.999205	-4.63384
Glutamine	Glutamine	Amino acids	-0.165036	-7.40113e-16	-0.566381	0.571143	0.999205	-4.63389
S-LDL-TG	Triglycerides in small LDL	Small LDL	0.163897	-1.342e-17	0.562473	0.573801	0.999205	-4.63412
L-VLDL-PL	Phospholipids in large VLDL	Large VLDL	0.163733	1.60173e-16	0.561909	0.574186	0.999205	-4.63416
M-HDL-C %	Cholesterol to total lipids ratio in medium HDL	Medium HDL ratios	-0.16213	-1.3562e-15	-0.556408	0.57794	0.999205	-4.63448
M-HDL-PL %	Phospholipids to total lipids ratio in medium HDL	Medium HDL ratios	0.162069	-4.18979e-15	0.556198	0.578083	0.999205	-4.63449
S-HDL-FC %	Free cholesterol to total lipids ratio in small HDL	Small HDL ratios	-0.158311	-4.17784e-15	-0.543301	0.58693	0.999205	-4.63524
IDL-FC	Free cholesterol in IDL	IDL	-0.157511	-6.35583e-17	-0.540556	0.588821	0.999205	-4.6354
ApoB/ApoA1	Ratio of apolipoprotein B to apolipoprotein A1	Apolipoproteins	0.155512	1.22322e-16	0.533696	0.593559	0.999205	-4.63578
XL-VLDL-CE	Cholesteryl esters in very large VLDL	Very large VLDL	0.152581	-1.78773e-16	0.523638	0.600537	0.999205	-4.63635
XXL-VLDL-FC %	Free cholesterol to total lipids ratio in chylomicrons and extremely large VLDL	Chylomicrons and extremely large VLDL ratios	0.127898	-6.90112e-17	0.411126	0.680986	0.999205	-4.63637
L-VLDL-FC	Free cholesterol in large VLDL	Large VLDL	0.150149	-1.81279e-16	0.515291	0.606357	0.999205	-4.6368
Glucose	Glucose	Glycolysis related metabolites	-0.148692	-4.27417e-16	-0.510289	0.609856	0.999205	-4.63707
VLDL-PL	Phospholipids in VLDL	Phospholipids	0.142166	-8.69289e-17	0.487893	0.625632	0.999205	-4.63825
L-VLDL-P	Concentration of large VLDL particles	Large VLDL	0.141354	1.60341e-16	0.485108	0.627606	0.999205	-4.63839
L-LDL-C %	Cholesterol to total lipids ratio in large LDL	Large LDL ratios	-0.14003	-5.06433e-15	-0.480563	0.630833	0.999205	-4.63862
S-HDL-CE	Cholesteryl esters in small HDL	Small HDL	0.137217	7.98069e-16	0.47091	0.637711	0.999205	-4.63911
IDL-CE	Cholesteryl esters in IDL	IDL	-0.134718	-2.0477e-16	-0.462335	0.643847	0.999205	-4.63953
L-VLDL-C	Cholesterol in large VLDL	Large VLDL	0.134055	2.32742e-17	0.46006	0.645479	0.999205	-4.63964
IDL-PL %	Phospholipids to total lipids ratio in IDL	IDL ratios	0.133727	2.69407e-15	0.458932	0.646289	0.999205	-4.63969
IDL-C	Cholesterol in IDL	IDL	-0.133311	9.15549e-17	-0.457506	0.647313	0.999205	-4.63976
M-LDL-PL %	Phospholipids to total lipids ratio in medium LDL	Medium LDL ratios	-0.132664	-2.36318e-15	-0.455285	0.64891	0.999205	-4.63987
M-VLDL-TG	Triglycerides in medium VLDL	Medium VLDL	0.132332	-1.39934e-16	0.454144	0.649731	0.999205	-4.63992
IDL-PL	Phospholipids in IDL	IDL	-0.129923	1.19551e-16	-0.445878	0.655691	0.999205	-4.64032
L-VLDL-FC %	Free cholesterol to total lipids ratio in large VLDL	Large VLDL ratios	0.128017	-2.9207e-15	0.439336	0.660424	0.999205	-4.64062
S-VLDL-C %	Cholesterol to total lipids ratio in small VLDL	Small VLDL ratios	-0.127668	-1.14007e-15	-0.43814	0.661291	0.999205	-4.64068
Creatinine	Creatinine	Fluid balance	-0.127283	1.05799e-15	-0.436817	0.66225	0.999205	-4.64074
XS-VLDL-CE	Cholesteryl esters in very small VLDL	Very small VLDL	-0.125552	3.37693e-16	-0.430878	0.666563	0.999205	-4.64101
Omega-6/Omega-3	Ratio of omega-6 fatty acids to omega-3 fatty acids	Fatty acid ratios	-0.12417	-9.86034e-16	-0.426135	0.670015	0.999205	-4.64122
VLDL-FC	Free cholesterol in VLDL	Free cholesterol	0.122878	-1.22057e-16	0.421702	0.673248	0.999205	-4.64142
Histidine	Histidine	Amino acids	0.116173	-6.67122e-16	0.398691	0.690126	0.999205	-4.64242
IDL-L	Total lipids in IDL	IDL	-0.115075	2.36501e-16	-0.394922	0.692906	0.999205	-4.64257
IDL-P	Concentration of IDL particles	IDL	-0.114457	-1.97566e-17	-0.392799	0.694473	0.999205	-4.64266
M-HDL-CE %	Cholesteryl esters to total lipids ratio in medium HDL	Medium HDL ratios	-0.112995	9.57351e-16	-0.387784	0.698181	0.999205	-4.64287
Acetoacetate	Acetoacetate	Ketone bodies	-0.109879	6.80638e-17	-0.377091	0.706111	0.999205	-4.6433
XS-VLDL-C	Cholesterol in very small VLDL	Very small VLDL	-0.109775	-7.38221e-17	-0.376732	0.706378	0.999205	-4.64331
S-HDL-C	Cholesterol in small HDL	Small HDL	0.106409	6.36041e-16	0.365182	0.71498	0.999205	-4.64376
L-HDL-C %	Cholesterol to total lipids ratio in large HDL	Large HDL ratios	-0.103391	1.68104e-15	-0.354824	0.722726	0.999205	-4.64416
L-LDL-CE %	Cholesteryl esters to total lipids ratio in large LDL	Large LDL ratios	0.100372	2.49121e-15	0.344463	0.730502	0.999205	-4.64454
M-VLDL-L	Total lipids in medium VLDL	Medium VLDL	0.0996457	2.11251e-16	0.34197	0.732378	0.999205	-4.64463
L-VLDL-CE	Cholesteryl esters in large VLDL	Large VLDL	0.0980491	2.92494e-17	0.336491	0.736505	0.999205	-4.64483
S-VLDL-TG	Triglycerides in small VLDL	Small VLDL	0.097508	1.33935e-16	0.334634	0.737906	0.999205	-4.64489
VLDL-C	VLDL cholesterol	Cholesterol	0.0971221	-5.05961e-18	0.33331	0.738905	0.999205	-4.64494
L-LDL-FC	Free cholesterol in large LDL	Large LDL	-0.0971157	-9.79155e-17	-0.333288	0.738921	0.999205	-4.64494
L-HDL-CE %	Cholesteryl esters to total lipids ratio in large HDL	Large HDL ratios	-0.0949748	2.02674e-16	-0.325941	0.744473	0.999205	-4.64519
S-LDL-C %	Cholesterol to total lipids ratio in small LDL	Small LDL ratios	0.0946409	-1.66993e-14	0.324795	0.745341	0.999205	-4.64523
S-HDL-CE %	Cholesteryl esters to total lipids ratio in small HDL	Small HDL ratios	0.0917273	-1.67237e-15	0.314796	0.752921	0.999205	-4.64557
XS-VLDL-PL %	Phospholipids to total lipids ratio in very small VLDL	Very small VLDL ratios	0.0912607	4.73594e-15	0.313194	0.754137	0.999205	-4.64562
S-HDL-L	Total lipids in small HDL	Small HDL	0.0905504	3.60413e-16	0.310756	0.75599	0.999205	-4.6457
XS-VLDL-FC	Free cholesterol in very small VLDL	Very small VLDL	-0.0884759	2.92373e-17	-0.303637	0.761408	0.999205	-4.64593
XS-VLDL-P	Concentration of very small VLDL particles	Very small VLDL	-0.0870626	2.2455e-16	-0.298787	0.765107	0.999205	-4.64609
Albumin	Albumin	Fluid balance	-0.0862953	-9.94189e-16	-0.296154	0.767117	0.999205	-4.64617
S-VLDL-L	Total lipids in small VLDL	Small VLDL	0.0841421	-1.17985e-16	0.288764	0.772766	0.999205	-4.6464
M-LDL-TG	Triglycerides in medium LDL	Medium LDL	0.0826095	4.17153e-16	0.283504	0.776794	0.999205	-4.64656
Total-PL	Total phospholipids in lipoprotein particles	Phospholipids	-0.0799976	1.59137e-16	-0.274541	0.783673	0.999205	-4.64682
XS-VLDL-PL	Phospholipids in very small VLDL	Very small VLDL	-0.0799852	1.08697e-16	-0.274498	0.783705	0.999205	-4.64682
XL-HDL-TG	Triglycerides in very large HDL	Very large HDL	-0.0778311	2.18557e-16	-0.267106	0.789391	0.999205	-4.64703
SFA %	Ratio of saturated fatty acids to total fatty acids	Fatty acid ratios	0.0774875	4.20613e-15	0.265926	0.790299	0.999205	-4.64707
M-LDL-CE	Cholesteryl esters in medium LDL	Medium LDL	0.0763784	-2.70713e-16	0.26212	0.793232	0.999205	-4.64717
XS-VLDL-L	Total lipids in very small VLDL	Very small VLDL	-0.0678118	-4.29826e-17	-0.232721	0.815981	0.999205	-4.64794
S-HDL-P	Concentration of small HDL particles	Small HDL	0.0673509	-3.1416e-16	0.231139	0.81721	0.999205	-4.64798
M-LDL-L	Total lipids in medium LDL	Medium LDL	0.0645003	-4.51691e-16	0.221356	0.824818	0.999205	-4.64821
Total-CE	Total esterified cholesterol	Cholesteryl esters	-0.0629878	-6.57219e-16	-0.216166	0.828861	0.999205	-4.64833
LDL-FC	Free cholesterol in LDL	Free cholesterol	-0.0619911	3.64105e-16	-0.212745	0.831528	0.999205	-4.64841
XS-VLDL-FC %	Free cholesterol to total lipids ratio in very small VLDL	Very small VLDL ratios	-0.0613232	-1.0117e-14	-0.210453	0.833317	0.999205	-4.64846
Unsaturation	Degree of unsaturation	Fatty acids	0.0602267	-1.32887e-16	0.20669	0.836255	0.999205	-4.64854
M-VLDL-PL	Phospholipids in medium VLDL	Medium VLDL	0.0588337	1.3049e-16	0.201909	0.83999	0.999205	-4.64864
M-LDL-C	Cholesterol in medium LDL	Medium LDL	0.0582173	1.34706e-16	0.199794	0.841644	0.999205	-4.64869
LDL-TG	Triglycerides in LDL	Triglycerides	0.0577166	1.11119e-16	0.198075	0.842989	0.999205	-4.64872
S-VLDL-CE %	Cholesteryl esters to total lipids ratio in small VLDL	Small VLDL ratios	-0.0568585	-1.69627e-15	-0.195131	0.845293	0.999205	-4.64878
S-LDL-CE	Cholesteryl esters in small LDL	Small LDL	0.0558862	1.20467e-17	0.191794	0.847906	0.999205	-4.64885
VLDL-CE	Cholesteryl esters in VLDL	Cholesteryl esters	0.0527977	-2.40934e-20	0.181194	0.856217	0.999205	-4.64906
M-VLDL-CE	Cholesteryl esters in medium VLDL	Medium VLDL	-0.050682	-5.22345e-17	-0.173934	0.86192	0.999205	-4.6492
M-VLDL-P	Concentration of medium VLDL particles	Medium VLDL	0.0503651	8.21102e-17	0.172846	0.862775	0.999205	-4.64922
S-VLDL-CE	Cholesteryl esters in small VLDL	Small VLDL	0.0498958	-1.09023e-16	0.171235	0.864041	0.999205	-4.64925
S-VLDL-P	Concentration of small VLDL particles	Small VLDL	0.0485624	-4.3344e-17	0.166659	0.86764	0.999205	-4.64933
L-HDL-FC %	Free cholesterol to total lipids ratio in large HDL	Large HDL ratios	-0.0468509	-2.31081e-15	-0.160786	0.872264	0.999205	-4.64943
S-LDL-FC	Free cholesterol in small LDL	Small LDL	-0.045968	-8.80372e-17	-0.157756	0.874651	0.999205	-4.64948
Total-C	Total cholesterol	Cholesterol	-0.0454196	6.16694e-16	-0.155874	0.876135	0.999205	-4.64951
VLDL-P	Concentration of VLDL particles	Lipoprotein particle concentrations	0.0446547	1.88892e-16	0.153249	0.878204	0.999205	-4.64955
S-VLDL-C	Cholesterol in small VLDL	Small VLDL	0.0445614	5.34632e-17	0.152928	0.878457	0.999205	-4.64956
L-LDL-P	Concentration of large LDL particles	Large LDL	-0.0442231	1.39838e-16	-0.151768	0.879372	0.999205	-4.64958
S-HDL-PL	Phospholipids in small HDL	Small HDL	0.0438625	7.22127e-16	0.15053	0.880348	0.999205	-4.6496
L-LDL-PL	Phospholipids in large LDL	Large LDL	-0.0437769	6.96781e-17	-0.150236	0.88058	0.999205	-4.6496
PUFA	Polyunsaturated fatty acids	Fatty acids	0.0401256	-9.85058e-17	0.137706	0.890475	0.999205	-4.64979
M-LDL-PL	Phospholipids in medium LDL	Medium LDL	0.0384984	-2.09371e-16	0.132121	0.89489	0.999205	-4.64987
M-VLDL-FC	Free cholesterol in medium VLDL	Medium VLDL	0.0383656	6.45703e-18	0.131665	0.895251	0.999205	-4.64988
XS-VLDL-TG	Triglycerides in very small VLDL	Very small VLDL	0.0377258	1.37814e-16	0.12947	0.896988	0.999205	-4.64991
Phosphoglycerides	Phosphoglycerides	Other lipids	0.0363244	-3.78603e-16	0.12466	0.900794	0.999205	-4.64997
S-HDL-C %	Cholesterol to total lipids ratio in small HDL	Small HDL ratios	0.0361285	7.24401e-15	0.123988	0.901326	0.999205	-4.64998
M-LDL-P	Concentration of medium LDL particles	Medium LDL	0.0359458	5.45474e-17	0.123361	0.901823	0.999205	-4.64999
Pyruvate	Pyruvate	Glycolysis related metabolites	0.0354808	1.85423e-16	0.121765	0.903086	0.999205	-4.65001
Omega-6	Omega-6 fatty acids	Fatty acids	0.0332416	-1.01499e-16	0.114081	0.909175	0.999205	-4.65011
S-VLDL-PL	Phospholipids in small VLDL	Small VLDL	0.0327794	-7.05755e-17	0.112495	0.910433	0.999205	-4.65012
S-LDL-C	Cholesterol in small LDL	Small LDL	0.0322426	-2.42861e-16	0.110652	0.911894	0.999205	-4.65015
S-LDL-P	Concentration of small LDL particles	Small LDL	0.0318879	2.68786e-16	0.109435	0.912859	0.999205	-4.65016
Total-L	Total lipids in lipoprotein particles	Total lipids	0.0318641	8.14308e-16	0.109353	0.912924	0.999205	-4.65016
S-LDL-L	Total lipids in small LDL	Small LDL	0.0314867	-8.25078e-17	0.108058	0.913951	0.999205	-4.65018
L-LDL-C	Cholesterol in large LDL	Large LDL	-0.031331	8.94346e-17	-0.107524	0.914375	0.999205	-4.65018
Total-FC	Total free cholesterol	Free cholesterol	-0.029793	3.87566e-16	-0.102245	0.918563	0.999205	-4.65024
LDL-CE	Cholesteryl esters in LDL	Cholesteryl esters	0.0289989	1.62727e-16	0.0995201	0.920727	0.999205	-4.65027
LA	Linoleic acid	Fatty acids	-0.025794	-2.49222e-16	-0.0885213	0.929463	0.999205	-4.65038
Phosphatidylcholines	Phosphatidylcholines	Other lipids	0.0250562	3.15527e-16	0.0859893	0.931476	0.999205	-4.6504
Citrate	Citrate	Glycolysis related metabolites	-0.0221715	4.02143e-16	-0.0760894	0.939349	0.999205	-4.65049
L-LDL-L	Total lipids in large LDL	Large LDL	-0.0209377	3.355e-16	-0.0718554	0.942718	0.999205	-4.65052
M-HDL-TG	Triglycerides in medium HDL	Medium HDL	0.0208213	-2.23587e-17	0.0714558	0.943036	0.999205	-4.65052
S-LDL-PL	Phospholipids in small LDL	Small LDL	-0.0206607	3.40379e-16	-0.0709048	0.943474	0.999205	-4.65053
HDL-TG	Triglycerides in HDL	Triglycerides	0.0204813	-9.29161e-17	0.0702892	0.943964	0.999205	-4.65053
Omega-3 %	Ratio of omega-3 fatty acids to total fatty acids	Fatty acid ratios	-0.0204629	-1.37615e-16	-0.070226	0.944015	0.999205	-4.65053
LDL-L	Total lipids in LDL	Total lipids	0.0202077	-3.80507e-16	0.0693501	0.944712	0.999205	-4.65054
M-LDL-FC	Free cholesterol in medium LDL	Medium LDL	-0.0201706	6.91902e-17	-0.0692226	0.944813	0.999205	-4.65054
IDL-TG	Triglycerides in IDL	IDL	-0.0196305	-2.30092e-16	-0.0673693	0.946289	0.999205	-4.65055
L-LDL-CE	Cholesteryl esters in large LDL	Large LDL	-0.0173017	7.86167e-17	-0.0593769	0.952653	0.999205	-4.6506
S-VLDL-FC	Free cholesterol in small VLDL	Small VLDL	0.0170582	-2.39416e-16	0.0585413	0.953318	0.999205	-4.65061
Omega-3	Omega-3 fatty acids	Fatty acids	0.0170517	-1.92892e-16	0.0585192	0.953336	0.999205	-4.65061
non-HDL-C	Total cholesterol minus HDL-C	Cholesterol	0.0155967	3.11383e-16	0.0535259	0.957314	0.999205	-4.65064
Sphingomyelins	Sphingomyelins	Other lipids	-0.0151942	8.91455e-18	-0.0521443	0.958414	0.999205	-4.65065
ApoB	Apolipoprotein B	Apolipoproteins	0.0146659	2.63895e-16	0.0503312	0.959859	0.999205	-4.65066
L-LDL-PL %	Phospholipids to total lipids ratio in large LDL	Large LDL ratios	0.0141325	-7.84054e-15	0.0485007	0.961318	0.999205	-4.65067
XL-VLDL-FC %	Free cholesterol to total lipids ratio in very large VLDL	Very large VLDL ratios	-0.0124988	-2.6151e-16	-0.042894	0.965787	0.999205	-4.65069
LDL-C	LDL cholesterol	Cholesterol	0.0114009	2.30766e-16	0.0391262	0.96879	0.999205	-4.65071
LDL-P	Concentration of LDL particles	Lipoprotein particle concentrations	-0.0105359	1.52632e-16	-0.0361578	0.971157	0.999205	-4.65072
Phenylalanine	Phenylalanine	Aromatic amino acids	-0.0100367	-5.12225e-16	-0.0344446	0.972523	0.999205	-4.65073
Total cholines	Total cholines	Other lipids	0.00958112	-3.05119e-16	0.0328811	0.97377	0.999205	-4.65073
L-LDL-TG	Triglycerides in large LDL	Large LDL	0.00885376	-2.97433e-17	0.0303849	0.97576	0.999205	-4.65074
Remnant-C	Remnant cholesterol (non-HDL, non-LDL -cholesterol)	Cholesterol	0.0059289	5.82217e-16	0.0203472	0.983767	0.999205	-4.65077
LDL-PL	Phospholipids in LDL	Phospholipids	-0.00489879	1.2808e-16	-0.016812	0.986587	0.999205	-4.65078
M-VLDL-C	Cholesterol in medium VLDL	Medium VLDL	-0.00373787	-9.61808e-17	-0.0128279	0.989765	0.999205	-4.65078
S-HDL-FC	Free cholesterol in small HDL	Small HDL	0.00045262	7.26656e-17	0.00155333	0.998761	0.999205	-4.65079
Clinical LDL-C	Clinical LDL cholesterol	Cholesterol	-0.000450758	-4.55365e-17	-0.00154694	0.998766	0.999205	-4.65079
M-LDL-C %	Cholesterol to total lipids ratio in medium LDL	Medium LDL ratios	0.000290247	-2.38736e-14	0.000996087	0.999205	0.999205	-4.65079

## Sheet: Table S4
Table S4: Gene expression analysis before the intervention. Low insuliniAUC vs. high insuliniAUC
Official symbol	Accession	entrez	logFC	AveExpr	t	P.Value	adj.P.Val	B
CPT1A	NM_001876.3	1374	0.240523	8.87318	3.72601	0.000425297	0.330881	-0.598901
HSPE1	NM_002157.2	3336	-0.134854	10.8698	-3.01199	0.00376438	0.802665	-2.09711
NME2	NM_001018137.2	4831	-0.117739	12.1141	-2.80495	0.00672871	0.802665	-2.49256
COX7C	NM_001867.2	1350	-0.0944061	9.38665	-2.75918	0.00762442	0.802665	-2.57729
DERA	NM_015954.2	51071	0.137059	7.56911	2.58569	0.0121042	0.802665	-2.88919
SLC6A18	NM_182632.2	348932	-0.197166	3.6666	-2.5218	0.0142822	0.802665	-3.00021
PDK4	NM_002612.3	5166	0.31085	9.2013	2.52132	0.0143001	0.802665	-3.00105
PGAM2	NM_000290.3	5224	-0.253405	3.96634	-2.49871	0.0151531	0.802665	-3.03983
PPM1A	NM_021003.4	5494	0.108048	9.89643	2.45976	0.0167305	0.802665	-3.10599
TPR	NM_003292.2	7175	-0.122371	9.44572	-2.44888	0.0171969	0.802665	-3.12434
RPIA	NM_144563.2	22934	-0.0918607	9.67742	-2.44165	0.0175133	0.802665	-3.1365
ITGB5	NM_002213.3	3693	0.476978	7.85613	2.41903	0.0185369	0.802665	-3.17433
TP53	NM_000546.2	7157	-0.0823086	9.75269	-2.41031	0.0189455	0.802665	-3.18885
OTC	NM_000531.5	5009	-0.155116	3.63944	-2.39877	0.0194989	0.802665	-3.20799
STK3	NM_006281.3	6788	0.138777	7.16109	2.37633	0.0206164	0.802665	-3.24502
RPLP0	NM_001002.3	6175	-0.105467	14.2789	-2.36344	0.0212835	0.802665	-3.26615
MAPK1	NM_138957.2	5594	0.0531203	11.3326	2.32983	0.0231154	0.802665	-3.32085
RPL23	NM_000978.3	9349	-0.101355	14.4103	-2.32616	0.0233241	0.802665	-3.32679
MAT2A	NM_005911.4	4144	-0.0671518	10.3559	-2.31833	0.0237737	0.802665	-3.33942
GPX1	NM_000581.2	2876	0.173488	9.78094	2.30715	0.0244294	0.802665	-3.3574
BCL2L1	NM_138578.1	598	0.176017	8.068	2.297	0.0250391	0.802665	-3.37368
PRKAA1	NM_006251.5	5562	0.0739384	10.0232	2.28744	0.0256255	0.802665	-3.38895
SDSL	NM_138432.2	113675	-0.22624	3.81917	-2.25222	0.0278912	0.802665	-3.44476
ALOX12	NM_000697.1	239	0.455369	6.89195	2.16275	0.0344599	0.802665	-3.58338
FOLR1	NM_000802.2	2348	-0.15702	3.70255	-2.15806	0.0348386	0.802665	-3.59051
NPM1	NM_002520.6	4869	-0.100962	13.6741	-2.14563	0.0358609	0.802665	-3.60937
RIMKLA	NM_173642.3	284716	-0.190777	3.73935	-2.14235	0.0361348	0.802665	-3.61433
MYC	NM_002467.3	4609	-0.189543	10.1146	-2.13981	0.0363481	0.802665	-3.61817
ADH6	NM_000672.3	130	-0.190821	3.96401	-2.12912	0.0372587	0.802665	-3.63428
ATP5F1D	NM_001687.4	513	-0.0714827	8.84833	-2.12617	0.0375133	0.802665	-3.63871
TECR	NR_038104.1	9524	-0.0957049	8.85921	-2.10136	0.0397163	0.802665	-3.6758
ADH4	NM_000670.3	127	-0.153828	3.62975	-2.09686	0.0401279	0.802665	-3.68249
PDCD1	NM_005018.2	5133	-0.153995	3.66358	-2.06937	0.042723	0.802665	-3.7231
IMPDH2	NM_000884.2	3615	-0.104243	9.14066	-2.0674	0.0429145	0.802665	-3.72599
CD36	NM_000072.3	948	0.183019	11.4714	2.05745	0.0438923	0.802665	-3.74056
NR1H4	NM_001206977.1	9971	-0.133539	3.6376	-2.05701	0.0439359	0.802665	-3.74121
ACAT1	NM_000019.3	38	-0.123999	7.61026	-2.04614	0.0450276	0.802665	-3.75706
TK2	NM_004614.3	7084	0.142294	7.53775	2.01683	0.0480873	0.802665	-3.79944
APOC2	NM_000483.3	344	-0.189401	4.56128	-2.01401	0.0483919	0.802665	-3.8035
SLC7A11	NM_014331.3	23657	-0.190323	3.76742	-1.99131	0.0508962	0.802665	-3.83592
AR	NM_000044.2	367	-0.163935	3.74647	-1.98819	0.0512498	0.802665	-3.84037
PTGS1	NM_000962.2	5742	0.334206	9.42516	1.98613	0.0514836	0.802665	-3.84329
GSK3B	NM_002093.2	2932	0.0551685	9.04829	1.9694	0.0534194	0.802665	-3.86694
ARNT	NM_178426.1	405	0.0684323	9.58263	1.96642	0.0537705	0.802665	-3.87113
NME1	NM_000269.2	4830	-0.176732	7.70754	-1.94918	0.0558417	0.802665	-3.8953
MPO	NM_000250.1	4353	0.208157	3.88258	1.93759	0.0572714	0.802665	-3.91143
SLC16A6	NM_001174166.1	9120	0.131123	8.44593	1.91808	0.0597502	0.802665	-3.93843
GCLC	NM_001498.2	2729	0.0797562	8.35332	1.90801	0.0610643	0.802665	-3.95226
APRT	NM_000485.2	353	-0.0698532	9.84361	-1.90552	0.0613934	0.802665	-3.95568
TH	NM_000360.3	7054	-0.153368	3.66172	-1.88062	0.0647644	0.802665	-3.98958
CTSA	NM_001127695.1	5476	0.148607	10.9965	1.87671	0.0653078	0.802665	-3.99487
IDH3A	NM_005530.2	3419	-0.0741533	9.52181	-1.84228	0.0702598	0.802665	-4.04104
COX4I1	NM_001318797.1	1327	-0.0644215	12.0137	-1.83343	0.0715824	0.802665	-4.05278
PDK2	NM_002611.3	5164	-0.0822471	7.53359	-1.82375	0.073053	0.802665	-4.06557
SRM	NM_003132.2	6723	-0.0921343	8.33921	-1.80754	0.0755718	0.802665	-4.08685
THBS1	NM_003246.2	7057	0.418791	9.41075	1.80684	0.0756834	0.802665	-4.08778
CACNA1E	NM_000721.2	777	-0.124851	3.65569	-1.80259	0.0763567	0.802665	-4.09333
GOT1	NM_002079.2	2805	-0.131112	6.51005	-1.79941	0.0768631	0.802665	-4.09747
AP2S1	NM_021575.2	1175	0.0775621	10.0822	1.78939	0.0784792	0.802665	-4.1105
GMPR	NM_006877.3	2766	0.299284	7.64734	1.78859	0.0786087	0.802665	-4.11153
SREBF2	NM_004599.2	6721	0.080181	8.78886	1.78117	0.0798256	0.802665	-4.12113
NFKB1	NM_003998.2	4790	-0.0779532	8.64083	-1.766	0.0823622	0.802665	-4.14065
ITGB2	NM_000211.2	3689	0.0990578	12.4522	1.76341	0.0828011	0.802665	-4.14396
PEMT	NM_148173.1	10400	-0.0826549	6.97932	-1.76172	0.0830895	0.802665	-4.14613
LDHB	NM_001174097.1	3945	-0.122374	12.863	-1.76133	0.0831555	0.802665	-4.14662
DGUOK	NM_080916.2	1716	-0.0442553	10.1163	-1.7595	0.0834694	0.802665	-4.14897
PCLAF	NM_014736.5	9768	-0.233965	4.13243	-1.75452	0.0843252	0.802665	-4.15532
SLC6A19	NM_001003841.2	340024	-0.163931	4.18963	-1.75221	0.084725	0.802665	-4.15826
SLC16A8	NM_013356.2	23539	-0.114769	3.60351	-1.74965	0.08517	0.802665	-4.16152
ALDH2	NM_000690.2	217	0.136925	8.71417	1.74843	0.0853834	0.802665	-4.16308
ATP5ME	NM_007100.3	521	-0.0469735	10.0002	-1.74672	0.0856822	0.802665	-4.16525
LTB	NM_002341.1	4050	-0.157247	10.5839	-1.73601	0.0875727	0.802665	-4.1788
CLOCK	NM_004898.2	9575	0.105887	6.09064	1.73102	0.0884663	0.802665	-4.1851
FNIP1	NM_001008738.2	96459	0.0647667	8.44824	1.73065	0.0885321	0.802665	-4.18556
LTA	NM_000595.2	4049	-0.150542	6.83525	-1.7236	0.0898075	0.802665	-4.19442
CD63	NM_001780.4	967	0.076476	11.1966	1.71974	0.0905116	0.802665	-4.19926
HLA-DQA1	NM_002122.3	3117	1.39416	9.06791	1.71754	0.0909165	0.802665	-4.20202
CD209	NM_001144899.1	30835	-0.222449	4.06401	-1.69856	0.0944594	0.802665	-4.22563
CS	NM_004077.2	1431	-0.0484669	9.85264	-1.67843	0.0983413	0.802665	-4.25043
GDA	NM_001242506.2	9615	-0.156748	3.7825	-1.67838	0.0983517	0.802665	-4.2505
NDUFB8	NM_001284367.1	4714	-0.0476867	9.55021	-1.67379	0.099254	0.802665	-4.25611
NDUFA3	NM_004542.3	4696	-0.0665334	9.62324	-1.65027	0.103989	0.802665	-4.28468
FPR1	NM_002029.3	2357	-0.284357	8.82624	-1.64311	0.105467	0.802665	-4.29331
PSMB1	NM_002793.2	5689	-0.0992464	9.68111	-1.64067	0.105975	0.802665	-4.29624
TLR4	NM_138554.2	7099	0.136362	9.73136	1.63779	0.106575	0.802665	-4.29969
NOX4	NM_001143836.2	50507	-0.104121	3.59119	-1.63355	0.107466	0.802665	-4.30477
ACOX1	NM_004035.5	51	0.0807007	9.07724	1.63352	0.107474	0.802665	-4.30481
DMGDH	NM_013391.2	29958	-0.109867	3.59937	-1.62528	0.10922	0.802665	-4.31464
PLA2G15	NM_012320.3	23659	0.109309	6.5141	1.61452	0.111537	0.802665	-4.32741
RRM1	NM_001033.3	6240	-0.132688	7.34016	-1.61099	0.112306	0.802665	-4.33158
ADH1C	NM_000669.3	126	-0.0966065	3.6166	-1.60977	0.112574	0.802665	-4.33303
ITGAM	NM_000632.3	3684	0.108363	10.31	1.60896	0.11275	0.802665	-4.33398
CYP1A2	NM_000761.3	1544	-0.126434	3.6607	-1.60555	0.113499	0.802665	-4.338
PDCD1LG2	NM_025239.3	80380	-0.205875	4.56495	-1.59791	0.115192	0.802665	-4.34698
CLIP1	NM_002956.2	6249	0.0464788	9.27303	1.59386	0.116099	0.802665	-4.35173
ADH1A	NM_000667.3	124	-0.103049	3.59587	-1.58295	0.118566	0.802665	-4.36445
SLC3A2	NM_001012662.2	6520	-0.0721501	8.66436	-1.5783	0.119629	0.802665	-4.36984
COL4A1	NM_001845.4	1282	-0.103571	3.61892	-1.57217	0.121046	0.802665	-4.37695
HLA-DRB1	NM_002124.3	3123	0.240996	11.4519	1.56406	0.122938	0.802665	-4.38629
ERCC6	NM_001277058.1	2074	0.0827232	7.01103	1.56284	0.123226	0.802665	-4.3877
GCDH	NM_000159.2	2639	-0.0904582	6.44013	-1.55922	0.12408	0.802665	-4.39186
RELA	NM_021975.3	5970	-0.0546259	8.33733	-1.55809	0.124346	0.802665	-4.39314
PSMA7	NM_002792.2	5688	-0.0483842	11.0909	-1.55349	0.125442	0.802665	-4.39842
EXO1	NM_003686.3	9156	-0.246665	4.16926	-1.54805	0.126743	0.802665	-4.40462
KIR3DL3	NM_153443.3	115653	-0.104026	3.6531	-1.54696	0.127007	0.802665	-4.40586
NDUFB10	NM_004548.2	4716	-0.04638	9.39653	-1.54239	0.128112	0.802665	-4.41106
ACAA2	NM_006111.2	10449	0.0666924	8.79601	1.53822	0.129127	0.802665	-4.41579
SOD3	NM_003102.2	6649	-0.0999098	3.59203	-1.53715	0.129389	0.802665	-4.417
TRAF6	NM_145803.2	7189	0.0530531	8.37005	1.53482	0.12996	0.802665	-4.41964
MYB	NM_001130173.1	4602	-0.207828	5.53464	-1.53081	0.130948	0.802665	-4.42417
MAP1LC3B	NM_022818.4	81631	0.0607093	9.90571	1.52466	0.132473	0.802665	-4.43109
TPX2	NM_012112.4	22974	-0.269364	4.14759	-1.52427	0.132571	0.802665	-4.43153
GAPVD1	NM_001282679.1	26130	0.0395693	9.53156	1.52303	0.132881	0.802665	-4.43292
CAD	NM_004341.3	790	-0.0840296	7.54933	-1.50653	0.137053	0.802665	-4.45135
OAT	NM_000274.3	4942	-0.0824438	8.58034	-1.50646	0.137072	0.802665	-4.45143
ATF7	NM_001130060.1	11016	0.0568127	8.59944	1.49792	0.139272	0.802665	-4.4609
NDUFA13	NM_015965.6	51079	-0.04705	10.2834	-1.49435	0.1402	0.802665	-4.46484
MSH2	NM_000251.1	4436	-0.0853595	8.26801	-1.49253	0.140677	0.802665	-4.46686
PLCG1	NM_002660.2	5335	-0.0887401	9.73591	-1.47788	0.144546	0.802665	-4.48292
ZNF610	NM_001161427.1	162963	-0.154997	4.12468	-1.47764	0.144611	0.802665	-4.48319
CYP2B6	NM_000767.4	1555	-0.178684	4.12464	-1.47643	0.144934	0.802665	-4.48451
UCKL1	NM_001193379.1	54963	-0.0514845	9.0862	-1.47005	0.146648	0.802665	-4.49146
HPD	NM_002150.2	3242	-0.0981193	3.60979	-1.46695	0.147488	0.802665	-4.49483
CCL4	NM_002984.2	6351	0.256607	9.45914	1.46314	0.148524	0.802665	-4.49895
CACNG7	NM_031896.3	59284	-0.0925316	3.60246	-1.46301	0.148561	0.802665	-4.4991
PIK3C2A	NM_002645.1	5286	0.048579	8.54212	1.45964	0.149481	0.802665	-4.50274
PRKCG	NM_002739.3	5582	-0.136782	3.79592	-1.45722	0.150147	0.802665	-4.50536
CCL19	NM_006274.2	6363	-0.0930646	3.59062	-1.44807	0.15268	0.802665	-4.51519
LAMTOR4	NM_001008395.2	389541	-0.0477377	10.7977	-1.44798	0.152704	0.802665	-4.51528
AOC3	NM_001277731.1	8639	-0.092405	3.58951	-1.44709	0.152954	0.802665	-4.51624
LAMC1	NM_002293.3	3915	0.27946	5.22652	1.44257	0.154219	0.802665	-4.52108
CTSD	NM_001909.3	1509	0.0903977	10.8742	1.44212	0.154344	0.802665	-4.52155
TIPARP	NM_015508.3	25976	0.0781607	9.05903	1.44144	0.154537	0.802665	-4.52229
PRIM1	NM_000946.2	5557	-0.082298	7.88201	-1.44045	0.154816	0.802665	-4.52334
CACNA1A	NM_001127221.1	773	-0.103756	3.66925	-1.43922	0.155163	0.802665	-4.52466
GRAP2	NM_001291826.1	9402	0.147979	9.10404	1.43312	0.156891	0.802665	-4.53114
PTK2	NM_005607.4	5747	0.139566	7.01931	1.42679	0.158702	0.802665	-4.53785
PIK3R3	NM_003629.3	8503	0.191384	4.38112	1.42538	0.159105	0.802665	-4.53934
APOA2	NM_001643.1	336	-0.0903493	3.5925	-1.41991	0.160688	0.802665	-4.54512
APOA1	NM_000039.1	335	-0.0905126	3.58801	-1.40485	0.165099	0.802665	-4.56089
BHMT	NM_001713.2	635	-0.0905126	3.58801	-1.40485	0.165099	0.802665	-4.56089
CYP1A1	NM_000499.3	1543	-0.0905126	3.58801	-1.40485	0.165099	0.802665	-4.56089
ITGA11	NM_012211.3	22801	-0.0905126	3.58801	-1.40485	0.165099	0.802665	-4.56089
NPR1	NM_000906.3	4881	-0.0905126	3.58801	-1.40485	0.165099	0.802665	-4.56089
RB1CC1	NM_001083617.1	9821	0.0429241	9.02287	1.40267	0.165747	0.802665	-4.56317
PFKM	NM_000289.5	5213	-0.091805	6.75494	-1.4	0.166541	0.802665	-4.56594
HNF4A	NM_178850.1	3172	-0.0900229	3.59015	-1.39996	0.166552	0.802665	-4.56598
ACOT12	NM_130767.2	134526	-0.15282	4.07558	-1.3989	0.166871	0.802665	-4.56709
ITGB1	NM_002211.3	3688	0.104971	12.0327	1.39821	0.167075	0.802665	-4.5678
MYCN	NM_005378.4	4613	-0.125007	3.69025	-1.39622	0.16767	0.802665	-4.56986
COX5A	NM_004255.3	9377	-0.055464	10.9198	-1.39393	0.168358	0.802665	-4.57224
NDUFA12	NM_018838.3	55967	-0.0648856	10.7346	-1.39052	0.169386	0.802665	-4.57576
PSMD13	NM_175932.2	5719	-0.0457929	10.1385	-1.3867	0.170543	0.802665	-4.5797
ATF7IP	NM_018179.3	55729	0.0515638	9.4811	1.38522	0.170994	0.802665	-4.58123
SHMT2	NM_001166356.1	6472	-0.0810668	8.27187	-1.38114	0.172237	0.802665	-4.58542
ASMT	NM_001171039.1	438	-0.0883768	3.60297	-1.38061	0.1724	0.802665	-4.58597
AGXT2	NM_031900.3	64902	-0.131576	3.80287	-1.37875	0.172968	0.802665	-4.58787
GNG12	NM_018841.3	55970	-0.0897866	3.60628	-1.37417	0.174379	0.802665	-4.59256
RUNX1	NM_001754.4	861	-0.0563313	8.1885	-1.37239	0.174929	0.802665	-4.59437
AFMID	NM_001010982.4	125061	0.101809	6.25629	1.3712	0.1753	0.802665	-4.59559
OGDH	NM_001003941.2	4967	0.0527748	10.0862	1.36994	0.175689	0.802665	-4.59687
HRAS	NM_005343.2	3265	-0.0969432	6.10004	-1.36715	0.176558	0.802665	-4.59971
PFKL	NM_001002021.1	5211	-0.0574732	9.77115	-1.36367	0.177644	0.802665	-4.60324
ASPG	NM_001080464.2	374569	-0.0874928	3.58893	-1.36253	0.178003	0.802665	-4.6044
PSMB3	NM_002795.3	5691	-0.0690179	10.5002	-1.36174	0.178251	0.802665	-4.6052
IDNK	NM_001001551.3	414328	0.0832612	6.95173	1.35627	0.179975	0.802665	-4.61073
NDUFA7	NM_005001.2	4701	-0.0572522	8.73644	-1.3528	0.181074	0.802665	-4.61423
HSD11B1	NM_181755.1	3290	-0.107292	3.74536	-1.34955	0.182111	0.802665	-4.6175
ADH7	NM_000673.3	131	-0.0863415	3.59559	-1.34449	0.183731	0.802665	-4.62257
WNT2	NM_003391.2	7472	-0.124518	3.7878	-1.34421	0.183822	0.802665	-4.62286
BTK	NM_000061.1	695	0.090142	8.2776	1.34324	0.184132	0.802665	-4.62382
BRCC3	NM_024332.3	79184	-0.0416159	8.03969	-1.34266	0.184319	0.802665	-4.6244
CYP4A11	NM_000778.3	1579	-0.0901645	3.59879	-1.34155	0.184679	0.802665	-4.62552
DAO	NM_001917.4	1610	-0.10637	3.66475	-1.33769	0.185926	0.802665	-4.62937
AKR1C4	NM_001818.2	1109	-0.100356	3.62506	-1.33428	0.187036	0.802665	-4.63276
EGFR	NM_201282.1	1956	-0.0989687	3.65678	-1.33065	0.188219	0.802665	-4.63636
LAMA4	NM_001105209.1	3910	-0.0880884	3.63179	-1.32672	0.189511	0.802665	-4.64026
ACSF3	NR_045667.2	197322	-0.118906	5.46069	-1.32083	0.191455	0.802665	-4.64607
PYCR1	NM_006907.2	5831	-0.110197	3.66842	-1.32001	0.191728	0.802665	-4.64688
PPARD	NM_006238.4	5467	-0.0836976	6.18511	-1.31967	0.19184	0.802665	-4.64721
GADL1	NM_207359.2	339896	-0.0874441	3.5998	-1.31804	0.192383	0.802665	-4.64882
ZNF93	NM_031218.3	81931	0.105137	5.5966	1.31623	0.192985	0.802665	-4.65059
PRKN	NM_004562.2	5071	0.208965	3.75234	1.31351	0.193893	0.802665	-4.65326
IL10	NM_000572.2	3586	-0.148876	3.82535	-1.313	0.194066	0.802665	-4.65376
SLC16A7	NM_001270623.1	9194	0.0621191	8.61211	1.30826	0.195658	0.802665	-4.65839
NFE2L2	NM_006164.3	4780	0.0680534	9.56187	1.30633	0.196309	0.802665	-4.66028
KANSL1	NM_001193465.1	284058	0.0442365	9.3307	1.30157	0.19792	0.802665	-4.6649
ENO3	NM_001976.4	2027	-0.119146	5.02853	-1.29794	0.199157	0.802665	-4.66843
PIK3R2	NM_005027.2	5296	-0.0914512	6.25889	-1.29736	0.199357	0.802665	-4.66899
PRKAB2	NM_005399.3	5565	0.0619574	7.55543	1.293	0.200849	0.802665	-4.6732
NDUFA6	NM_002490.3	4700	0.0617404	9.99993	1.29197	0.201206	0.802665	-4.6742
SIGLEC5	NM_003830.3	8778	-0.186728	5.78877	-1.28955	0.202038	0.802665	-4.67653
SLC2A5	NM_003039.2	6518	-0.13204	3.9525	-1.2834	0.20417	0.802665	-4.68244
TDO2	NM_005651.2	6999	-0.0809051	3.61525	-1.28276	0.204393	0.802665	-4.68305
SLC7A9	NM_014270.4	11136	0.105756	4.15751	1.27786	0.206103	0.802665	-4.68774
TP63	NM_003722.4	8626	-0.202038	4.19337	-1.27455	0.207268	0.802665	-4.6909
PAH	NM_000277.1	5053	0.108224	3.78849	1.27357	0.20761	0.802665	-4.69183
COX6A1	NM_004373.2	1337	-0.0370795	10.9981	-1.27156	0.20832	0.802665	-4.69374
VHL	NM_000551.2	7428	-0.0389859	9.96904	-1.26785	0.209633	0.802665	-4.69726
SLC2A14	NM_001286234.1	144195	0.112584	9.84001	1.2675	0.209759	0.802665	-4.6976
FANCA	NM_000135.2	2175	-0.191099	4.82938	-1.26489	0.210688	0.802665	-4.70007
PTEN	NM_000314.3	5728	-0.0453799	11.5592	-1.26477	0.210729	0.802665	-4.70018
GRIN1	NM_000832.5	2902	-0.116827	3.67942	-1.26416	0.210945	0.802665	-4.70075
CXCL9	NM_002416.2	4283	0.18587	4.37323	1.26409	0.21097	0.802665	-4.70082
COX7B	NM_001866.2	1349	-0.0400193	10.6481	-1.26261	0.211499	0.802665	-4.70222
CD3E	NM_000733.2	916	-0.0920532	11.4213	-1.25911	0.212751	0.803236	-4.70552
MACROD2	NM_080676.5	140733	-0.259746	4.66721	-1.2562	0.213798	0.803236	-4.70826
MACROD1	NM_014067.3	28992	-0.101688	5.80768	-1.25174	0.215406	0.803236	-4.71244
AADAT	NM_016228.3	51166	-0.100424	3.72278	-1.25059	0.215824	0.803236	-4.71352
G6PC	NM_000151.2	2538	-0.0837524	3.60704	-1.24707	0.217103	0.803236	-4.7168
UCK1	NM_031432.3	83549	0.0501782	7.24526	1.24155	0.21912	0.803236	-4.72195
APOC3	NM_000040.1	345	-0.0757376	3.62914	-1.24123	0.219236	0.803236	-4.72224
ASS1	NM_000050.4	445	0.135058	4.42353	1.2394	0.219909	0.803236	-4.72394
ARID2	NM_152641.2	196528	0.0431563	8.80416	1.23024	0.223294	0.808151	-4.73241
NCOR1	NM_006311.3	9611	0.0304349	10.5146	1.23014	0.223332	0.808151	-4.73251
PRKAA2	NM_006252.2	5563	-0.0785572	3.62995	-1.21886	0.227555	0.819621	-4.74285
KMT2A	NM_005933.2	4297	0.0468034	9.13134	1.21004	0.230895	0.826653	-4.75088
AMPD2	NM_004037.6	271	-0.0633763	8.33614	-1.2065	0.232249	0.826653	-4.75409
CD3D	NM_000732.4	915	-0.101011	11.4044	-1.20533	0.232695	0.826653	-4.75514
KMT2D	NM_003482.3	8085	0.0555277	8.86089	1.19605	0.236273	0.832335	-4.76351
VDR	NM_000376.2	7421	0.084634	7.2615	1.19343	0.237286	0.832335	-4.76585
NUP62	NM_016553.3	23636	-0.0431821	8.33769	-1.19242	0.23768	0.832335	-4.76675
ATOX1	NM_004045.3	475	-0.0456875	8.54188	-1.19012	0.238574	0.832335	-4.76881
HIF3A	NM_152796.2	64344	-0.0826952	3.61867	-1.17997	0.242558	0.840495	-4.77784
HPRT1	NM_000194.1	3251	-0.0446796	9.09742	-1.17386	0.244979	0.840495	-4.78324
PCK1	NM_002591.2	5105	-0.0958612	3.68213	-1.17046	0.246336	0.840495	-4.78624
ATG2B	NM_018036.5	55102	0.0461489	8.63446	1.17016	0.246453	0.840495	-4.78649
TFAM	NM_003201.1	7019	-0.0515952	7.72897	-1.16783	0.247386	0.840495	-4.78854
SREBF1	NM_001005291.1	6720	-0.0813014	8.23567	-1.16781	0.247395	0.840495	-4.78856
HSPA4	NM_002154.3	3308	-0.044058	9.16526	-1.15903	0.250926	0.846097	-4.79623
COX5B	NM_001862.2	1329	-0.0336152	11.1899	-1.15577	0.252249	0.846097	-4.79907
INMT	NM_006774.4	11185	-0.125896	3.87903	-1.15003	0.254587	0.846097	-4.80404
HAAO	NM_012205.2	23498	0.124135	5.7658	1.14915	0.254947	0.846097	-4.8048
EME1	XM_011524392.1	146956	-0.130689	3.81451	-1.14901	0.255003	0.846097	-4.80492
GATM	NM_001482.2	2628	-0.153287	5.42191	-1.14286	0.257528	0.846097	-4.81022
MS4A1	NM_152866.2	931	-0.191689	10.0293	-1.13706	0.259925	0.846097	-4.81519
APOE	NM_000041.2	348	-0.0847035	3.66567	-1.13472	0.260901	0.846097	-4.8172
PTK6	NM_001256358.1	5753	-0.091576	3.68971	-1.13349	0.261409	0.846097	-4.81824
GBA	NM_001005742.2	2629	0.0508123	9.01271	1.13095	0.262469	0.846097	-4.82041
CBR4	NM_032783.4	84869	0.0485673	8.93958	1.13087	0.262505	0.846097	-4.82048
STAT3	NM_003150.3	6774	0.0372483	10.7552	1.12572	0.264661	0.846097	-4.82485
CLSPN	NM_022111.2	63967	-0.20196	4.91233	-1.12471	0.265085	0.846097	-4.82571
KRT1	NM_006121.2	3848	-0.0799841	3.62157	-1.12419	0.265304	0.846097	-4.82615
ZNF43	NM_003423.2	7594	-0.0613249	10.427	-1.12399	0.265387	0.846097	-4.82631
MAP3K12	NM_006301.2	7786	-0.0715862	7.16832	-1.11384	0.269687	0.846097	-4.83487
GNS	NM_002076.3	2799	0.0643143	10.1797	1.11342	0.269864	0.846097	-4.83522
ALOX5	NM_000698.2	240	0.0784494	11.2628	1.10863	0.271908	0.846097	-4.83922
PARP1	NM_001618.3	142	-0.0540851	10.0043	-1.107	0.272606	0.846097	-4.84058
PIK3CD	NM_005026.3	5293	-0.0362979	10.7047	-1.10632	0.272899	0.846097	-4.84115
CTCF	NM_001191022.1	10664	-0.033699	9.70497	-1.09919	0.275973	0.846097	-4.84708
MAPK8	NM_002750.2	5599	0.0480291	7.87898	1.09673	0.277036	0.846097	-4.84911
PRDX1	NM_002574.2	5052	-0.0596452	10.948	-1.09607	0.277324	0.846097	-4.84966
GPT	NM_005309.2	2875	-0.0849776	3.65127	-1.09452	0.277997	0.846097	-4.85093
CD3G	NM_000073.2	917	-0.100448	10.0273	-1.09199	0.279098	0.846097	-4.85302
ODC1	NM_002539.1	4953	0.128643	9.23483	1.09118	0.279454	0.846097	-4.85369
CD276	NM_001024736.1	80381	-0.0721631	5.53006	-1.09011	0.279919	0.846097	-4.85456
WRN	NM_000553.4	7486	-0.0639508	6.73701	-1.08921	0.280313	0.846097	-4.8553
CD19	XM_011545981.1	930	-0.202666	6.90316	-1.08802	0.280834	0.846097	-4.85628
MS4A4A	NM_024021.2	51338	0.170019	7.59849	1.0821	0.283437	0.846097	-4.86113
SOX2	NM_003106.2	6657	-0.06669	3.59494	-1.07791	0.285286	0.846097	-4.86454
CEACAM3	NM_001815.3	1084	-0.115273	3.92105	-1.07358	0.287206	0.846097	-4.86805
PLIN2	NM_001122.3	123	0.0616218	9.28819	1.07316	0.287395	0.846097	-4.86839
NOX3	NM_015718.2	50508	-0.076302	3.63882	-1.07183	0.287986	0.846097	-4.86947
KPNA2	NM_002266.2	3838	-0.0906984	7.77361	-1.07153	0.288121	0.846097	-4.86971
UBE2T	NM_014176.3	29089	-0.125064	5.29153	-1.06962	0.288975	0.846097	-4.87126
ASL	NM_000048.3	435	0.0549654	7.49363	1.06851	0.289469	0.846097	-4.87215
TRAT1	NM_016388.2	50852	-0.0781074	10.3785	-1.06161	0.292568	0.846097	-4.8777
ASPA	NM_000049.2	443	-0.0800619	3.6498	-1.05985	0.293361	0.846097	-4.8791
GLYAT	NM_005838.3	10249	-0.0686938	3.59807	-1.05816	0.294123	0.846097	-4.88045
AKT2	NM_001626.4	208	0.0326769	9.23227	1.05679	0.294746	0.846097	-4.88155
CACNB4	NM_000726.3	785	0.118074	4.03848	1.05289	0.296514	0.846097	-4.88465
NDUFA4	NM_002489.2	4697	-0.0311188	10.4118	-1.05273	0.296586	0.846097	-4.88478
CCL5	NM_002985.2	6352	0.151917	12.5524	1.04891	0.298329	0.846097	-4.88781
AMPD3	NM_000480.2	272	0.063178	8.72529	1.04582	0.299741	0.846097	-4.89026
ASCL1	NM_004316.3	429	-0.0752491	3.70803	-1.04305	0.301011	0.846097	-4.89244
KMT2E	NM_018682.3	55904	-0.0306668	10.1449	-1.04254	0.301243	0.846097	-4.89284
YWHAZ	NM_003406.2	7534	0.0366531	12.7472	1.04254	0.301245	0.846097	-4.89284
BHMT2	NM_001178005.1	23743	-0.12639	3.88814	-1.03134	0.306424	0.851602	-4.90162
TTR	NM_000371.3	7276	-0.074769	3.62948	-1.02976	0.30716	0.851602	-4.90285
VEGFA	NM_001025366.1	7422	0.0965187	6.7443	1.02232	0.310637	0.851602	-4.90862
CCND1	NM_053056.2	595	0.123651	4.1103	1.02192	0.310822	0.851602	-4.90892
NDUFB4	NM_004547.4	4710	-0.0292505	10.6078	-1.01881	0.312285	0.851602	-4.91132
CSF3R	NM_000760.3	1441	0.0915972	9.62769	1.01761	0.312852	0.851602	-4.91225
NDUFS8	NM_002496.3	4728	-0.0315473	9.51174	-1.0175	0.312906	0.851602	-4.91234
GLUL	NM_001033044.2	2752	0.0578649	11.5458	1.01535	0.313921	0.851602	-4.91399
PPARGC1A	NM_013261.3	10891	-0.123678	3.79794	-1.01001	0.316451	0.851602	-4.91808
PKM	NM_182471.1	5315	0.0457944	10.7129	1.0094	0.316741	0.851602	-4.91854
NAT8L	NM_178557.3	339983	-0.105545	3.92653	-1.00938	0.316752	0.851602	-4.91856
MAP2K2	NM_030662.3	5605	-0.0356203	8.64577	-1.0082	0.31731	0.851602	-4.91945
MYD88	NM_002468.3	4615	0.0588339	10.4914	1.00794	0.317435	0.851602	-4.91965
CREB3L3	NM_001271995.1	84699	-0.0769804	3.66345	-1.00027	0.3211	0.858473	-4.92548
GAPDHS	NM_014364.4	26330	-0.0743686	3.73978	-0.996901	0.322721	0.859853	-4.92803
TIGAR	NM_020375.2	57103	-0.0704955	6.65304	-0.994238	0.324006	0.860257	-4.93003
SELENOK	NM_021237.3	58515	0.0735055	5.046	0.990675	0.325728	0.860257	-4.93271
ACAT2	NM_005891.2	39	-0.0547799	8.22535	-0.989724	0.32619	0.860257	-4.93342
DDC	NM_000790.3	1644	-0.0805831	3.69131	-0.985922	0.328037	0.862205	-4.93626
LAMB1	NM_002291.2	3912	-0.0650306	3.61167	-0.978798	0.331517	0.86527	-4.94156
FH	NM_000143.2	2271	-0.0346881	8.85123	-0.976402	0.332693	0.86527	-4.94334
BLK	NM_001715.2	640	-0.155186	6.35626	-0.973389	0.334175	0.86527	-4.94556
ADA	NM_000022.2	100	0.0712405	8.28425	0.972122	0.3348	0.86527	-4.94649
TXN	NM_003329.2	7295	-0.0560532	9.8282	-0.967184	0.337243	0.86527	-4.95012
NCR1	NM_004829.5	9437	0.152834	8.20942	0.963854	0.338896	0.86527	-4.95256
TBK1	NM_013254.2	29110	0.0450919	8.66504	0.962976	0.339333	0.86527	-4.9532
FDXR	NM_004110.3	2232	-0.0901143	3.83835	-0.962219	0.33971	0.86527	-4.95375
LAMTOR5	NM_006402.2	10542	-0.0301115	10.7206	-0.952008	0.344822	0.86527	-4.96116
ZNF85	NM_001256171.1	7639	0.104824	5.96652	0.951274	0.345191	0.86527	-4.96169
SLC7A5	NM_003486.5	8140	-0.0740835	6.81799	-0.951083	0.345288	0.86527	-4.96183
MAPK8IP1	NM_005456.2	9479	0.105169	4.03133	0.950042	0.345812	0.86527	-4.96258
SIRT1	NM_012238.4	23411	-0.0331434	9.03745	-0.944942	0.348389	0.86527	-4.96624
PPAT	NM_002703.3	5471	-0.0524504	7.36926	-0.944388	0.348669	0.86527	-4.96664
SOD1	NM_000454.4	6647	-0.0408218	10.1794	-0.934665	0.353619	0.86527	-4.97356
FASLG	NM_000639.1	356	0.146254	6.65755	0.934557	0.353674	0.86527	-4.97364
CD14	NM_000591.2	929	0.0842215	11.4961	0.932523	0.354715	0.86527	-4.97508
BUB1B	NM_001211.4	701	-0.138014	4.90676	-0.929792	0.356116	0.86527	-4.97701
CD8A	NM_001768.6	925	-0.203836	9.70937	-0.929459	0.356287	0.86527	-4.97724
APOA4	NM_000482.3	337	-0.0771109	3.68508	-0.928319	0.356874	0.86527	-4.97805
ATF4	NM_001675.2	468	0.0350929	11.7908	0.924796	0.358689	0.86527	-4.98052
AGXT	NM_000030.2	189	-0.0852371	4.25745	-0.921805	0.360235	0.86527	-4.98262
PIK3R4	NM_014602.1	30849	-0.0319086	8.53605	-0.919957	0.361192	0.86527	-4.98391
SLC16A1	NM_003051.3	6566	-0.067743	7.25635	-0.919775	0.361286	0.86527	-4.98404
HMOX1	NM_002133.2	3162	0.0870696	8.89506	0.917435	0.362501	0.86527	-4.98567
SLC16A2	NM_006517.3	6567	-0.0668766	3.62445	-0.917025	0.362714	0.86527	-4.98596
HK3	NM_002115.1	3101	0.0762844	7.84636	0.915643	0.363433	0.86527	-4.98692
LCK	NM_005356.2	3932	-0.0590895	10.1396	-0.915525	0.363494	0.86527	-4.987
TLR7	NM_016562.3	51284	0.105304	6.92072	0.913043	0.364788	0.86527	-4.98872
CTPS1	NM_001301237.1	1503	-0.0542952	7.13097	-0.911203	0.365748	0.86527	-4.99
CCNA2	NM_001237.2	890	-0.182203	5.91606	-0.907768	0.367546	0.86527	-4.99237
DUOX2	NM_014080.4	50506	-0.0919915	3.93658	-0.904476	0.369275	0.86527	-4.99463
FANCD2	NM_033084.3	2177	-0.0663859	7.12815	-0.902952	0.370077	0.86527	-4.99568
ACY1	NM_000666.2	95	-0.108052	3.90855	-0.900882	0.371168	0.86527	-4.9971
JAK2	NM_004972.3	3717	0.0676808	10.0678	0.899897	0.371687	0.86527	-4.99777
NDUFA1	NM_004541.3	4694	-0.0250014	11.6197	-0.894051	0.374782	0.86527	-5.00175
USP8	NM_001128610.1	9101	-0.0266514	9.33705	-0.893544	0.375051	0.86527	-5.0021
NDUFB7	NM_004146.5	4713	-0.0277146	9.16852	-0.892119	0.375808	0.86527	-5.00306
ACMSD	NM_138326.2	130013	-0.0583686	3.60171	-0.887702	0.378162	0.86527	-5.00605
CD27	NM_001242.4	939	-0.0808863	10.2774	-0.886655	0.378721	0.86527	-5.00676
GZMB	NM_004131.3	3002	0.132391	11.327	0.883661	0.380323	0.86527	-5.00877
IDH2	NM_002168.2	3418	-0.045726	9.90184	-0.882837	0.380764	0.86527	-5.00932
GLYCTK	NR_026700.1	132158	-0.0578838	6.25895	-0.879783	0.382404	0.86527	-5.01137
CDCA5	NM_080668.3	113130	-0.136158	4.02137	-0.879397	0.382611	0.86527	-5.01163
UQCRQ	NM_014402.4	27089	-0.0343193	10.3217	-0.878277	0.383214	0.86527	-5.01237
SLC27A1	NM_198580.1	376497	-0.0797557	4.96617	-0.878189	0.383261	0.86527	-5.01243
ABL1	NM_005157.3	25	-0.0362373	7.62177	-0.875961	0.384462	0.86527	-5.01392
COX6B1	NM_001863.4	1340	-0.0297889	11.6321	-0.875961	0.384462	0.86527	-5.01392
GPI	NM_000175.2	2821	-0.0343477	8.39372	-0.875942	0.384472	0.86527	-5.01393
KDM3B	NM_016604.3	51780	0.0227351	9.41375	0.871636	0.386799	0.86527	-5.01679
RAD51AP1	NM_001130862.1	10635	-0.0980247	5.21612	-0.870851	0.387225	0.86527	-5.01731
CD247	NM_000734.3	919	0.0690064	10.9732	0.861755	0.392172	0.86527	-5.0233
STAT5A	NM_003152.2	6776	-0.0339316	8.93721	-0.861383	0.392375	0.86527	-5.02355
NCAPH	NM_015341.3	23397	-0.116021	5.46535	-0.852617	0.397182	0.86527	-5.02926
WNT1	NM_005430.2	7471	-0.0534713	3.62223	-0.852062	0.397488	0.86527	-5.02962
ZNF682	NM_001077349.1	91120	0.0670337	6.20072	0.849459	0.398923	0.86527	-5.03131
KMO	NM_003679.3	8564	-0.0752769	7.36139	-0.847766	0.399858	0.86527	-5.0324
COL6A3	NM_004369.3	1293	0.139308	4.62769	0.845703	0.400999	0.86527	-5.03373
HSF2	NM_001135564.1	3298	-0.0521124	8.29137	-0.842631	0.402702	0.86527	-5.0357
UQCR11	NM_006830.2	10975	0.052302	6.08496	0.841891	0.403113	0.86527	-5.03618
PIK3CB	NM_006219.1	5291	0.0478984	7.57882	0.840067	0.404127	0.86527	-5.03734
MKI67	NM_002417.2	4288	-0.17164	4.45289	-0.839927	0.404205	0.86527	-5.03743
NDUFA2	NM_001185012.1	4695	-0.0705023	7.78494	-0.838404	0.405053	0.86527	-5.03841
GMPS	NM_003875.2	8833	-0.0355065	7.75517	-0.835257	0.406808	0.86527	-5.04041
GUSB	NM_000181.3	2990	0.0314095	9.94558	0.833189	0.407964	0.86527	-5.04172
PFKFB1	NM_002625.2	5207	-0.0858158	3.82976	-0.832353	0.408432	0.86527	-5.04225
KLRB1	NM_002258.2	3820	-0.10094	10.5338	-0.832013	0.408623	0.86527	-5.04247
NDUFB2	NM_004546.2	4708	-0.0268772	9.94587	-0.829914	0.4098	0.86527	-5.0438
TXN2	NM_012473.3	25828	-0.0375869	9.2168	-0.829441	0.410065	0.86527	-5.0441
ALDOB	NM_000035.3	229	0.0902332	4.0219	0.825951	0.412027	0.86527	-5.0463
ARPC4	NM_005718.4	10093	0.0230629	11.9258	0.824536	0.412823	0.86527	-5.04718
FAH	NM_000137.1	2184	0.0575695	6.8899	0.824401	0.4129	0.86527	-5.04727
TLR2	NM_003264.3	7097	0.0772887	10.0615	0.823099	0.413634	0.86527	-5.04809
CD244	NM_001166663.1	51744	0.0639519	6.64793	0.82223	0.414124	0.86527	-5.04863
GMPR2	NM_001002001.2	51292	0.0257387	9.10153	0.821778	0.41438	0.86527	-5.04891
NRAS	NM_002524.3	4893	0.0334286	7.87043	0.819516	0.415659	0.86527	-5.05033
INSIG1	NM_005542.3	3638	0.057151	10.094	0.814988	0.418226	0.86527	-5.05315
D2HGDH	NM_001287249.1	728294	0.0683848	5.37276	0.811681	0.420107	0.86527	-5.05519
PNP	NM_000270.2	4860	0.0542607	9.76097	0.805915	0.423399	0.86527	-5.05875
BCL2	NM_000657.2	596	-0.0648098	9.87107	-0.805046	0.423897	0.86527	-5.05928
ZNF675	NM_138330.2	171392	-0.0529858	7.96319	-0.802084	0.425595	0.86527	-5.06109
CBL	NM_005188.2	867	0.032989	8.67878	0.801524	0.425916	0.86527	-5.06144
TTPA	NM_000370.3	7274	-0.0525095	3.6234	-0.800481	0.426515	0.86527	-5.06207
LDLR	NM_000527.2	3949	0.0715594	6.88404	0.797734	0.428097	0.86527	-5.06375
TIGIT	NM_173799.2	201633	0.108124	8.55329	0.796654	0.428719	0.86527	-5.0644
ITCH	NM_001257138.1	83737	0.0278568	10.4372	0.795031	0.429655	0.86527	-5.06539
PEBP1	NM_002567.2	5037	-0.0575491	9.90316	-0.793504	0.430537	0.86527	-5.06631
TXNRD1	NM_001093771.1	7296	-0.0226468	9.18973	-0.793392	0.430602	0.86527	-5.06638
STAT6	NM_003153.3	6778	0.0375788	10.2514	0.793207	0.430709	0.86527	-5.06649
COL6A1	NM_001848.2	1291	-0.112144	4.02322	-0.790899	0.432044	0.86527	-5.06788
TF	NM_001063.2	7018	-0.0484369	3.61105	-0.787927	0.433768	0.86527	-5.06967
HADH	NM_001184705.2	3033	-0.0381056	8.26143	-0.786345	0.434687	0.86527	-5.07062
STAM2	NM_005843.4	10254	0.0312202	8.21934	0.785586	0.435128	0.86527	-5.07108
PRF1	NM_005041.3	5551	0.113344	12.5055	0.782306	0.437038	0.86527	-5.07304
PRKAG2	NM_016203.3	51422	0.0258725	9.05932	0.781588	0.437457	0.86527	-5.07347
LCAT	NM_000229.1	3931	-0.0549511	6.2897	-0.777767	0.43969	0.86527	-5.07574
REST	NM_001193508.1	5978	-0.0257905	9.61977	-0.77597	0.440742	0.86527	-5.0768
EPC1	NM_025209.2	80314	-0.030939	9.69199	-0.773114	0.442418	0.86527	-5.07849
S100A1	NM_006271.1	6271	-0.0511452	3.61613	-0.771067	0.443621	0.86527	-5.07969
PGD	NM_002631.2	5226	0.051502	10.1039	0.769821	0.444355	0.86527	-5.08043
AOX1	NM_001159.3	316	-0.0826786	4.06433	-0.76962	0.444473	0.86527	-5.08054
CTSS	NM_004079.3	1520	0.0560808	15.077	0.761175	0.449464	0.86527	-5.08548
NAGLU	NM_000263.3	4669	0.0536384	6.03635	0.760335	0.449962	0.86527	-5.08596
ASH1L	NM_018489.2	55870	0.0291189	9.24784	0.759252	0.450604	0.86527	-5.08659
GNLY	NM_012483.2	10578	0.159731	9.89337	0.758068	0.451307	0.86527	-5.08728
TCL1A	NR_049726.1	8115	-0.16706	6.8341	-0.753406	0.454082	0.86527	-5.08997
FOLH1B	NM_153696.2	219595	-0.0500893	3.64976	-0.749906	0.456172	0.86527	-5.09197
LDHA	NM_001165414.1	3939	-0.04132	11.5231	-0.749634	0.456335	0.86527	-5.09213
SEC13	NM_001136026.2	6396	-0.0304141	8.9474	-0.745485	0.45882	0.86527	-5.0945
MTF1	NM_005955.2	4520	0.0317112	8.64804	0.745276	0.458946	0.86527	-5.09462
MLST8	NM_001199173.1	64223	0.055393	6.20065	0.744085	0.459661	0.86527	-5.09529
FOXP3	NM_014009.3	50943	0.0908395	4.63591	0.740639	0.461733	0.86527	-5.09725
RPS6KB2	NM_003952.2	6199	-0.0312312	7.29962	-0.73875	0.462871	0.86527	-5.09831
PTPRC	NM_080923.2	5788	0.0308249	11.0085	0.737766	0.463464	0.86527	-5.09887
LAT	NM_001014987.1	27040	-0.0450623	9.72827	-0.737321	0.463733	0.86527	-5.09912
ASNS	NM_183356.2	440	-0.0665045	7.17176	-0.735653	0.46474	0.86527	-5.10006
CDA	NM_001785.2	978	-0.0878419	7.42062	-0.734539	0.465414	0.86527	-5.10068
TK1	NM_003258.1	7083	-0.121116	4.51139	-0.732795	0.466469	0.86527	-5.10166
CCNA1	NM_003914.3	8900	-0.0494921	3.62089	-0.732042	0.466925	0.86527	-5.10208
FTCD	NM_006657.2	10841	-0.0688706	3.85396	-0.730747	0.46771	0.86527	-5.1028
RAD51	NM_133487.2	5888	-0.121722	4.27231	-0.727902	0.469438	0.86527	-5.10439
ITK	NM_005546.3	3702	-0.0510101	10.5376	-0.72767	0.469579	0.86527	-5.10452
CDC20	NM_001255.2	991	-0.179724	4.41794	-0.723456	0.472144	0.86527	-5.10685
KYAT3	NM_001008661.2	56267	0.0249206	9.24248	0.720938	0.473681	0.86527	-5.10824
SLC3A1	NM_000341.3	6519	-0.0773346	3.9372	-0.71973	0.474419	0.86527	-5.10891
PSMB10	NM_002801.3	5699	-0.026051	9.41625	-0.719155	0.474771	0.86527	-5.10922
NOD2	NM_001293557.1	64127	0.066334	7.83764	0.717299	0.475907	0.86527	-5.11024
NOS3	NM_000603.4	4846	0.0907604	4.05472	0.715072	0.477272	0.86527	-5.11146
RBKS	NM_022128.2	64080	-0.0558573	5.5777	-0.712917	0.478595	0.86527	-5.11263
BIRC3	NM_182962.1	330	-0.0524656	6.75895	-0.711731	0.479324	0.86527	-5.11328
ITGA1	NM_181501.1	3672	-0.134918	5.15167	-0.71088	0.479847	0.86527	-5.11374
PLK1	NM_005030.3	5347	-0.140109	4.57865	-0.709371	0.480777	0.86527	-5.11456
IGF1R	NM_000875.4	3480	-0.0683998	6.65618	-0.708933	0.481047	0.86527	-5.1148
FOLH1	NM_004476.1	2346	-0.0615412	3.69691	-0.70736	0.482016	0.86527	-5.11565
ICOS	NM_012092.2	29851	-0.0605604	7.47894	-0.707059	0.482202	0.86527	-5.11581
NEDD8	NM_006156.2	4738	-0.0210695	9.60269	-0.704155	0.483996	0.86527	-5.11738
SDS	NM_006843.2	10993	-0.0495711	3.6193	-0.702898	0.484773	0.86527	-5.11805
CD8B	NM_172099.2	926	-0.13661	6.90565	-0.699253	0.487032	0.86527	-5.12001
PRPS1	NM_002764.3	5631	-0.0278942	8.22384	-0.698803	0.487311	0.86527	-5.12025
IDH1	NM_005896.3	3417	0.048251	8.86044	0.698671	0.487393	0.86527	-5.12032
SNF8	NM_001317192.1	11267	-0.0232142	9.74142	-0.696441	0.488778	0.86527	-5.12151
IDO2	NM_194294.2	169355	-0.049872	3.66246	-0.695991	0.489058	0.86527	-5.12175
UPP2	NM_001135098.1	151531	-0.0754127	3.84508	-0.695623	0.489287	0.86527	-5.12194
GLS2	NM_013267.2	27165	-0.0814037	4.26098	-0.695223	0.489536	0.86527	-5.12216
ACADL	NM_001608.3	33	-0.0459751	3.62138	-0.693726	0.490468	0.86527	-5.12295
PTGS2	NM_000963.1	5743	0.112596	4.78838	0.688857	0.493506	0.865479	-5.12552
RPS6KA1	NM_002953.3	6195	-0.022907	10.4264	-0.688259	0.493879	0.865479	-5.12584
HEXB	NM_000521.3	3074	0.0395625	10.2866	0.686842	0.494766	0.865479	-5.12658
NDUFB11	NM_001135998.1	54539	-0.0284442	8.7632	-0.684163	0.496444	0.865479	-5.12799
CLIP4	NM_024692.4	79745	0.0282745	8.65637	0.683787	0.49668	0.865479	-5.12818
RPTOR	NM_020761.2	57521	0.0393434	7.04526	0.68286	0.497261	0.865479	-5.12867
NR1H3	NM_005693.2	10062	0.0654187	5.1631	0.68042	0.498794	0.866209	-5.12994
IGF1	NM_000618.3	3479	-0.092783	4.42527	-0.675727	0.501749	0.867328	-5.13237
NEIL3	NM_018248.2	55247	0.080194	4.66973	0.673876	0.502917	0.867328	-5.13333
WASHC4	NM_015275.1	23325	0.0271074	9.72345	0.672444	0.503822	0.867328	-5.13407
PDHA1	NM_000284.3	5160	-0.0217559	8.56455	-0.672324	0.503897	0.867328	-5.13413
RIMKLB	NM_020734.2	57494	0.0539798	6.45213	0.66327	0.509638	0.870676	-5.13875
CPS1	NM_001875.3	1373	-0.0503476	3.69241	-0.66147	0.510783	0.870676	-5.13967
FBP1	NM_000507.3	2203	0.046722	9.14734	0.656783	0.513772	0.870676	-5.14203
PRDX5	NM_012094.4	25824	0.0219272	10.4686	0.655908	0.514331	0.870676	-5.14247
NDC1	NM_001168551.1	55706	-0.0650558	4.76691	-0.649584	0.518381	0.870676	-5.14563
LTC4S	NM_145867.1	4056	-0.0726201	5.81076	-0.647664	0.519614	0.870676	-5.14658
SLC2A8	NM_014580.3	29988	-0.0573595	5.89701	-0.64639	0.520433	0.870676	-5.14721
ALDOA	NM_184041.2	226	-0.0236249	12.4803	-0.646278	0.520506	0.870676	-5.14727
BRIP1	NM_032043.1	83990	-0.0612715	5.48869	-0.646122	0.520605	0.870676	-5.14735
FLT3	NM_004119.2	2322	0.0896298	7.60118	0.644657	0.521549	0.870676	-5.14807
MAPT	NM_016834.3	4137	0.0743	4.09629	0.643886	0.522045	0.870676	-5.14845
NFAT5	NM_173214.1	10725	0.0478581	6.06494	0.643841	0.522074	0.870676	-5.14847
AKT1S1	NM_032375.3	84335	-0.0366428	7.01874	-0.642923	0.522666	0.870676	-5.14892
NADK	NM_001198993.1	65220	0.0363406	9.36299	0.639287	0.525012	0.870676	-5.15071
SERINC5	NM_001174071.2	256987	-0.0461927	9.78966	-0.636134	0.527051	0.870676	-5.15225
ME2	NM_002396.3	4200	-0.0320579	9.00368	-0.634315	0.528229	0.870676	-5.15313
HSD17B8	NM_014234.3	7923	-0.049146	6.83966	-0.634013	0.528425	0.870676	-5.15328
CYP8B1	NM_004391.2	1582	-0.0431038	3.60472	-0.633439	0.528797	0.870676	-5.15356
NDUFA11	NM_175614.4	126328	-0.0597347	3.69922	-0.631917	0.529785	0.870676	-5.1543
XRCC2	NM_005431.1	7516	-0.0874257	5.13834	-0.631147	0.530285	0.870676	-5.15467
PNOC	NM_001284244.1	5368	-0.0900316	5.67983	-0.630627	0.530622	0.870676	-5.15492
GART	NM_000819.3	2618	0.0223825	8.8766	0.629881	0.531107	0.870676	-5.15528
KYNU	NM_003937.2	8942	0.0551285	8.98367	0.62915	0.531583	0.870676	-5.15563
ADH1B	NM_000668.4	125	-0.0464469	3.63223	-0.624184	0.534817	0.871947	-5.15802
WDR45	NM_007075.3	11152	0.0259297	8.50709	0.620714	0.537083	0.871947	-5.15967
NFS1	NM_021100.3	9054	-0.0290958	7.86082	-0.618074	0.53881	0.871947	-5.16092
PTGER4	NM_000958.2	5734	0.0442773	7.63445	0.617983	0.53887	0.871947	-5.16097
TBXAS1	NM_001130966.2	6916	0.0435836	7.45979	0.617861	0.53895	0.871947	-5.16102
NT5E	NM_002526.2	4907	-0.0940146	6.14017	-0.617658	0.539083	0.871947	-5.16112
MYBL2	NM_002466.2	4605	-0.17548	5.85205	-0.61261	0.542394	0.874816	-5.1635
PRIM2	NM_001282488.1	5558	0.0299335	7.83237	0.611056	0.543416	0.874816	-5.16423
ADAL	NM_001012969.2	161823	-0.0436861	6.14586	-0.609647	0.544343	0.874816	-5.16489
AOC1	NM_001091.2	26	-0.0430588	3.61065	-0.606713	0.546276	0.874816	-5.16625
KEAP1	NM_012289.3	9817	0.0338072	6.76819	0.604847	0.547507	0.874816	-5.16712
COPS6	NM_006833.4	10980	-0.0157453	10.419	-0.604702	0.547603	0.874816	-5.16719
FGF1	NM_033137.1	2246	-0.0424396	3.61433	-0.599975	0.550729	0.876165	-5.16937
SDHC	NM_001035511.1	6391	-0.0185108	8.86922	-0.59986	0.550805	0.876165	-5.16942
TFRC	NM_003234.1	7037	-0.0341221	8.77427	-0.598318	0.551826	0.876165	-5.17013
MAP2K1	NM_002755.2	5604	-0.0226605	9.9685	-0.589433	0.557731	0.882549	-5.17417
FANCI	NM_001113378.1	55215	-0.0645204	5.82961	-0.588856	0.558116	0.882549	-5.17443
RBP4	NM_006744.3	5950	-0.0465668	3.70915	-0.578935	0.564749	0.891226	-5.17887
LEPR	NM_001003679.1	3953	0.0759279	6.29499	0.564929	0.574178	0.900293	-5.18502
BRCA2	NM_000059.3	675	0.0603082	4.95148	0.562907	0.575546	0.900293	-5.18589
SDHB	NM_003000.2	6390	-0.0181075	9.29405	-0.555254	0.580736	0.900293	-5.18917
BUB1	NM_004336.3	699	-0.107709	5.27308	-0.553992	0.581594	0.900293	-5.18971
TBX21	NM_013351.1	30009	0.0911077	9.52663	0.55354	0.581902	0.900293	-5.1899
DGLUCY	NM_001102369.2	80017	-0.0255396	8.66974	-0.551596	0.583225	0.900293	-5.19073
KRAS	NM_033360.2	3845	0.0171901	8.94982	0.551061	0.58359	0.900293	-5.19095
PDGFRB	NM_002609.3	5159	0.0693444	4.82092	0.549768	0.584471	0.900293	-5.1915
IMPDH1	NM_000883.3	3614	-0.0313684	9.06968	-0.549504	0.584651	0.900293	-5.19161
SCD	NM_005063.4	6319	0.0520589	6.07744	0.545689	0.587255	0.900293	-5.19321
SLC25A1	NM_005984.2	6576	0.0216912	7.36091	0.545248	0.587556	0.900293	-5.1934
PHGDH	NM_006623.3	26227	-0.0917674	6.3637	-0.538842	0.591942	0.900293	-5.19606
GABARAP	NM_007278.1	11337	-0.0240878	12.4588	-0.537043	0.593177	0.900293	-5.19681
MYBL1	NM_001080416.3	4603	0.0800637	8.67324	0.535432	0.594283	0.900293	-5.19747
LY86	NM_004271.3	9450	-0.0412585	10.1648	-0.535351	0.594339	0.900293	-5.1975
GTSE1	NM_016426.5	51512	-0.0964058	4.2185	-0.533376	0.595697	0.900293	-5.19831
L2HGDH	NM_024884.2	79944	0.0417928	5.11464	0.532329	0.596417	0.900293	-5.19874
ACACB	NM_001093.3	32	-0.0526995	5.97174	-0.530131	0.597931	0.900293	-5.19964
SLC16A11	NM_153357.1	162515	0.0458776	3.73986	0.528741	0.59889	0.900293	-5.2002
APOB	NM_000384.2	338	0.0522009	4.31995	0.528471	0.599076	0.900293	-5.20031
PSMC1	NM_002802.2	5700	0.0178602	9.19661	0.528157	0.599292	0.900293	-5.20044
ABCA1	NM_005502.3	19	0.0693114	6.53843	0.527644	0.599646	0.900293	-5.20065
RANBP2	NM_006267.4	5903	-0.0156007	9.80667	-0.527572	0.599696	0.900293	-5.20068
TPSAB1/B2	NM_003294.3	7177	0.134031	4.78732	0.526934	0.600136	0.900293	-5.20093
ARID1A	NM_006015.4	8289	0.0143227	9.40791	0.526594	0.600371	0.900293	-5.20107
ENO1	NM_001428.2	2023	-0.020918	10.3561	-0.52629	0.600581	0.900293	-5.20119
LTA4H	NM_001256643.1	4048	0.0543004	12.1345	0.520944	0.604277	0.903226	-5.20334
GPS1	NM_004127.4	2873	-0.0140344	9.30702	-0.520104	0.60486	0.903226	-5.20368
GYS2	NM_021957.3	2998	-0.0382276	3.66233	-0.516599	0.60729	0.905118	-5.20507
FNIP2	NM_020840.1	57600	-0.0246979	7.72965	-0.514857	0.6085	0.905187	-5.20576
CPA3	NM_001870.2	1359	-0.0471506	3.81064	-0.502902	0.61683	0.915828	-5.21044
FAM30A	NR_026800.2	9834	-0.0780872	5.86742	-0.500818	0.618288	0.916244	-5.21124
SLC6A12	NM_003044.3	6539	0.0471433	5.09261	0.497523	0.620596	0.917477	-5.2125
PIK3CA	NM_006218.2	5290	0.0199707	8.5732	0.494685	0.622586	0.917477	-5.21358
INSR	NM_000208.2	3643	-0.0351052	7.81528	-0.494582	0.622658	0.917477	-5.21362
S100A12	NM_005621.1	6283	-0.0704987	12.2993	-0.492797	0.623912	0.917587	-5.2143
MLYCD	NM_012213.2	23417	-0.0257397	7.05274	-0.489178	0.626457	0.918599	-5.21566
AKT1	NM_001014431.1	207	0.0177926	9.30014	0.487644	0.627537	0.918599	-5.21624
IL4	NM_000589.2	3565	-0.0317588	3.61295	-0.486785	0.628142	0.918599	-5.21656
CD84	NM_001184879.1	8832	0.0347374	9.69444	0.479851	0.633037	0.918811	-5.21914
HLA-E	NM_005516.5	3133	0.0169441	13.5077	0.479235	0.633472	0.918811	-5.21936
ZNF100	NM_173531.3	163227	-0.0666628	6.10738	-0.478795	0.633783	0.918811	-5.21953
COX8A	NM_004074.2	1351	-0.0158773	9.92102	-0.477453	0.634733	0.918811	-5.22002
GLUD1	NM_005271.2	2746	-0.0126505	10.6235	-0.477415	0.63476	0.918811	-5.22003
TYMS	NM_001071.2	7298	-0.100935	6.1263	-0.476549	0.635373	0.918811	-5.22035
KYAT1	NM_004059.4	883	-0.0294451	6.00445	-0.471243	0.639136	0.919243	-5.22228
SRR	NM_021947.1	63826	0.0588966	5.5414	0.467259	0.641967	0.919243	-5.22372
CMKLR1	NM_004072.2	1240	0.0471505	8.2579	0.465919	0.64292	0.919243	-5.2242
TALDO1	NM_006755.1	6888	0.0283799	11.5006	0.463524	0.644626	0.919243	-5.22505
PYCR2	NM_013328.2	29920	0.0242667	9.8009	0.459423	0.647551	0.919243	-5.22651
PDP1	NM_001161778.1	54704	0.0227061	8.91309	0.458019	0.648554	0.919243	-5.227
VPS28	NM_016208.3	51160	0.0246104	9.37829	0.457918	0.648626	0.919243	-5.22704
HJURP	NM_018410.3	55355	-0.0700724	3.8501	-0.457912	0.648631	0.919243	-5.22704
EFNA4	NM_005227.2	1945	-0.0443357	5.17865	-0.45558	0.650297	0.919243	-5.22786
FABP5	NM_001444.1	2171	-0.0530094	7.62319	-0.450564	0.653889	0.919243	-5.22961
FOXM1	NM_202002.1	2305	-0.0679355	4.16272	-0.448104	0.655654	0.919243	-5.23046
STAT1	NM_007315.3	6772	0.0535809	10.8332	0.445247	0.657706	0.919243	-5.23144
NOS1	NM_000620.4	4842	-0.0326263	3.65269	-0.444664	0.658125	0.919243	-5.23164
MPC2	NM_001143674.1	25874	0.0159883	8.68494	0.443661	0.658846	0.919243	-5.23198
PUDP	NM_001178135.1	8226	0.030973	6.73751	0.440534	0.661096	0.919243	-5.23304
TKT	NM_001064.2	7086	0.0278193	11.0948	0.439357	0.661944	0.919243	-5.23344
NRF1	NM_001040110.1	4899	-0.0343605	5.85032	-0.436706	0.663855	0.919243	-5.23434
NOX1	NM_007052.4	27035	0.0472592	3.92045	0.436062	0.664319	0.919243	-5.23455
APOM	NM_019101.2	55937	-0.04049	4.84764	-0.435517	0.664713	0.919243	-5.23473
PCK2	NM_004563.2	5106	0.0298947	6.83753	0.43422	0.665649	0.919243	-5.23517
ERN1	NM_001433.2	2081	0.025091	8.97446	0.433808	0.665947	0.919243	-5.23531
SOD2	NM_000636.2	6648	0.0318649	11.5703	0.43374	0.665996	0.919243	-5.23533
IDO1	NM_002164.5	3620	-0.0675556	5.23805	-0.432552	0.666854	0.919243	-5.23572
MRAS	NM_001085049.2	22808	-0.0558131	5.91016	-0.431981	0.667267	0.919243	-5.23591
NADK2	NM_153013.3	133686	0.0215234	7.58406	0.431289	0.667768	0.919243	-5.23614
PKLR	NM_181871.3	5313	-0.037664	3.7445	-0.430503	0.668336	0.919243	-5.2364
MYCL	NM_001033081.2	4610	0.0343243	7.76934	0.430098	0.668629	0.919243	-5.23654
GLRX	NM_002064.2	2745	-0.0184881	11.4233	-0.429102	0.66935	0.919243	-5.23687
KIF2C	NM_006845.3	11004	-0.0717353	3.98906	-0.427868	0.670243	0.919243	-5.23727
FDX1	NM_004109.4	2230	-0.0163238	9.16669	-0.425193	0.672181	0.919243	-5.23815
HERC1	NM_003922.3	8925	0.0170191	9.87784	0.42495	0.672357	0.919243	-5.23823
SMAD3	NM_005902.3	4088	0.0191219	9.09566	0.4234	0.673481	0.919243	-5.23874
UMPS	NM_000373.2	7372	0.0328768	6.58195	0.415438	0.679268	0.925518	-5.2413
SOS1	NM_005633.2	6654	0.0200056	8.52478	0.411082	0.682442	0.926422	-5.24269
CHMP2A	NM_014453.3	27243	0.0151319	9.43895	0.408661	0.684209	0.926422	-5.24345
MAPKAP1	NM_001006617.1	79109	0.0105025	9.49267	0.408087	0.684628	0.926422	-5.24363
PRKAB1	NM_006253.4	5564	-0.0204448	8.20134	-0.406975	0.68544	0.926422	-5.24398
SLC16A3	NM_004207.2	9123	0.0302185	8.6733	0.404816	0.687019	0.926422	-5.24466
KLRK1	NM_007360.1	22914	-0.0564803	11.0383	-0.400938	0.689856	0.926422	-5.24586
SHMT1	NM_148918.1	6470	0.0382534	6.42125	0.400598	0.690105	0.926422	-5.24596
RBBP5	NM_005057.2	5929	-0.0202429	7.87485	-0.399813	0.69068	0.926422	-5.2462
CD163	NM_004244.4	9332	0.0445223	8.58497	0.399094	0.691208	0.926422	-5.24643
PDPK1	NM_002613.3	5170	-0.0150791	8.72709	-0.398232	0.691839	0.926422	-5.24669
ACACA	NM_198834.1	31	-0.0286426	5.25136	-0.393139	0.695577	0.927218	-5.24824
CACNG3	NM_006539.2	10368	0.0353807	3.79174	0.392125	0.696322	0.927218	-5.24855
H6PD	NM_004285.3	9563	0.0239164	7.59882	0.39114	0.697047	0.927218	-5.24884
MPC1	NM_016098.2	51660	0.0172121	8.71721	0.390929	0.697201	0.927218	-5.24891
ATP6V1F	NM_001198909.1	9296	0.0139078	10.4196	0.389307	0.698395	0.927221	-5.24939
CYP1B1	NM_000104.3	1545	0.0578247	8.54313	0.378996	0.705997	0.92776	-5.25244
RPS6KB1	NM_003161.2	6198	0.0115598	9.2877	0.37493	0.709004	0.92776	-5.25362
PRR5	NM_015366.3	55615	-0.035921	7.1966	-0.374633	0.709223	0.92776	-5.25371
TNF	NM_000594.2	7124	-0.0404347	7.74869	-0.373796	0.709843	0.92776	-5.25395
PDK3	NM_005391.1	5165	0.0149155	8.52514	0.373666	0.709939	0.92776	-5.25399
ZNF91	NM_003430.2	7644	0.0304381	10.3087	0.372119	0.711084	0.92776	-5.25443
MAP2K3	NM_145109.1	5606	0.0170783	9.26433	0.371946	0.711212	0.92776	-5.25448
TEP1	NM_007110.3	7011	0.0212974	8.08899	0.371482	0.711556	0.92776	-5.25461
BRCA1	NM_007294.3	672	-0.0390707	5.62291	-0.370382	0.712371	0.92776	-5.25493
HSF1	XM_011517006.1	3297	-0.0137303	8.54245	-0.367024	0.714862	0.92776	-5.25588
ARF5	NM_001662.2	381	0.0142912	9.31433	0.366637	0.715149	0.92776	-5.25599
NQO1	NM_000903.2	1728	0.0424755	4.90867	0.363782	0.717269	0.92776	-5.25679
CENPA	NM_001042426.1	1058	-0.0657867	4.41513	-0.363416	0.717541	0.92776	-5.2569
AHR	NM_001621.3	196	-0.0256926	10.9035	-0.362036	0.718567	0.92776	-5.25728
NSD1	NM_022455.4	64324	0.00974579	9.02916	0.361802	0.718741	0.92776	-5.25735
MGST3	NM_004528.2	4259	0.0260462	10.0162	0.361054	0.719297	0.92776	-5.25755
CD68	NM_001251.2	968	0.0284126	10.3847	0.360226	0.719913	0.92776	-5.25778
NEU1	NM_000434.3	4758	0.0310251	8.91791	0.359752	0.720266	0.92776	-5.25792
BAD	NM_004322.3	572	-0.0178036	6.74345	-0.35312	0.725207	0.930234	-5.25974
DTL	NM_016448.2	51514	-0.0549764	4.03884	-0.352864	0.725398	0.930234	-5.2598
ARG1	NM_000045.3	383	-0.0271704	3.68804	-0.352256	0.725851	0.930234	-5.25997
COX14	NM_001257133.1	84987	0.011703	10.2265	0.350579	0.727103	0.930234	-5.26042
PIK3R1	NM_181504.2	5295	0.0162355	10.2117	0.349156	0.728165	0.930234	-5.26081
OGDHL	NM_018245.2	55753	0.0277552	3.69137	0.344468	0.73167	0.933179	-5.26206
SLC1A5	NM_001145144.1	6510	-0.0266081	6.43118	-0.340785	0.734428	0.935163	-5.26303
XCL1/2	NM_003175.3	6846	0.0587112	8.88241	0.338059	0.736471	0.935764	-5.26374
EHHADH	NM_001166415.1	1962	-0.035853	5.06347	-0.334761	0.738945	0.935764	-5.2646
IDH3B	NM_001258384.1	3420	-0.00940182	10.0092	-0.334614	0.739055	0.935764	-5.26464
LDHC	NM_002301.2	3948	-0.038707	3.77404	-0.33347	0.739915	0.935764	-5.26493
UQCR10	NM_001003684.1	29796	-0.0122381	8.43912	-0.327021	0.744763	0.935764	-5.26657
CARD11	NM_032415.2	84433	-0.0221875	9.10581	-0.326253	0.745341	0.935764	-5.26676
HACD2	NM_198402.2	201562	-0.0128014	8.7258	-0.32546	0.745938	0.935764	-5.26696
ATXN7	NM_001128149.2	6314	-0.0120642	9.61598	-0.3238	0.747189	0.935764	-5.26738
APOBR	NM_018690.2	55911	0.0276782	6.72199	0.323116	0.747704	0.935764	-5.26755
NUP205	NM_015135.1	23165	0.0123613	8.18822	0.322751	0.747979	0.935764	-5.26764
NPR2	NM_003995.3	4882	-0.0331056	4.08197	-0.322376	0.748262	0.935764	-5.26773
SMAD4	NM_005359.3	4089	-0.00889814	9.31589	-0.320873	0.749396	0.935764	-5.2681
NAALAD2	NM_005467.3	10003	0.0357989	5.48856	0.315659	0.753331	0.935764	-5.26938
IL4I1	NM_152899.1	259307	-0.0386872	4.04542	-0.315601	0.753375	0.935764	-5.2694
SH2D1A	NM_002351.4	4068	-0.0321359	8.9826	-0.314458	0.754238	0.935764	-5.26967
EZH2	NM_001203247.1	2146	-0.0361633	5.87275	-0.307788	0.759284	0.935764	-5.27127
SLC16A13	NM_201566.2	201232	-0.0317559	4.72135	-0.306048	0.760602	0.935764	-5.27168
MAT1A	NM_000429.2	4143	-0.033293	4.40735	-0.305754	0.760826	0.935764	-5.27175
RUNX2	NM_001024630.3	860	-0.059124	5.89434	-0.30462	0.761685	0.935764	-5.27202
UBE2C	NM_007019.2	11065	-0.0351401	5.52937	-0.304127	0.762059	0.935764	-5.27214
HSPA2	NM_021979.3	3306	-0.020901	3.65446	-0.303772	0.762327	0.935764	-5.27222
NDUFS7	NM_024407.4	374291	0.0112597	8.19573	0.302965	0.76294	0.935764	-5.27241
PTGES	NM_004878.4	9536	-0.0287094	3.77135	-0.300926	0.764486	0.935764	-5.27288
IL21R	NM_021798.2	50615	-0.0212838	6.57006	-0.300747	0.764622	0.935764	-5.27292
CDCA8	NM_018101.2	55143	0.043729	4.68486	0.299249	0.76576	0.935764	-5.27327
HDC	NM_002112.3	3067	0.0688357	4.44776	0.296854	0.767579	0.935764	-5.27382
PSMA3	NM_152132.1	5684	-0.0115268	9.87233	-0.296281	0.768014	0.935764	-5.27395
CD6	NM_001254751.1	923	0.067243	8.35785	0.29554	0.768578	0.935764	-5.27412
PRKAG1	NM_002733.3	5571	-0.0114894	8.39882	-0.292356	0.770999	0.937246	-5.27484
CYP3A4	NM_017460.3	1576	0.0381515	4.14233	0.28739	0.774781	0.9381	-5.27595
IL2	NM_000586.2	3558	-0.030415	4.00854	-0.285438	0.776268	0.9381	-5.27638
SQSTM1	NM_003900.3	8878	0.0104143	10.4056	0.281469	0.779296	0.9381	-5.27725
FASN	NM_004104.4	2194	-0.0201766	6.34875	-0.281135	0.779552	0.9381	-5.27732
NDUFB1	NM_004545.3	4707	-0.010619	11.0556	-0.279064	0.781133	0.9381	-5.27777
GCK	NM_000162.4	2645	-0.0330767	4.00279	-0.278853	0.781294	0.9381	-5.27781
PDK1	NM_002610.3	5163	0.0241109	8.33597	0.277958	0.781977	0.9381	-5.27801
TLR10	NM_030956.2	81793	-0.0370245	7.63318	-0.276903	0.782784	0.9381	-5.27823
KLRD1	NM_007334.2	3824	0.0391166	7.81273	0.27639	0.783176	0.9381	-5.27834
LAMTOR2	NM_001145264.1	28956	0.0110873	8.89433	0.275626	0.78376	0.9381	-5.2785
GZMH	NM_033423.3	2999	0.0792889	10.1328	0.273088	0.785701	0.938766	-5.27904
POMC	NM_000939.2	5443	-0.0449098	5.22891	-0.271382	0.787006	0.938766	-5.2794
TNFRSF4	NM_003327.3	7293	-0.0337164	4.31321	-0.270168	0.787936	0.938766	-5.27965
PDGFB	NM_033016.2	5155	-0.022854	3.74536	-0.266693	0.790598	0.939051	-5.28037
TNFRSF17	NM_001192.2	608	0.0834872	6.83326	0.265807	0.791277	0.939051	-5.28055
ADK	NM_001123.2	132	0.0255817	9.37709	0.263581	0.792984	0.939051	-5.28101
SEM1	NM_001201451.1	7979	-0.0192881	3.61595	-0.263556	0.793003	0.939051	-5.28101
TET2	NM_001127208.2	54790	0.0135195	10.4562	0.259898	0.795811	0.940943	-5.28175
PGK1	NM_000291.2	5230	-0.00902639	12.372	-0.254679	0.799821	0.941852	-5.28278
NGFR	NM_002507.3	4804	0.0240113	3.86659	0.254326	0.800092	0.941852	-5.28285
TELO2	NM_016111.3	9894	-0.0193257	5.69475	-0.254173	0.800211	0.941852	-5.28288
RRM2	NM_001034.1	6241	-0.0594919	6.89577	-0.249439	0.803853	0.943366	-5.2838
A2M	NM_000014.4	2	0.0267406	4.06319	0.249348	0.803923	0.943366	-5.28382
CD4	NM_000616.4	920	-0.0141188	11.0757	-0.243902	0.808119	0.946863	-5.28486
CD28	NM_001243078.1	940	-0.0195077	9.06467	-0.23992	0.811191	0.947738	-5.2856
DUOX1	NM_175940.1	53905	0.0210492	3.72559	0.239608	0.811432	0.947738	-5.28566
ZAP70	NM_001079.3	7535	-0.0158036	10.4486	-0.235183	0.814848	0.947738	-5.28647
CD40LG	NM_000074.2	959	0.0258951	8.8857	0.234193	0.815613	0.947738	-5.28665
NOS2	NM_000625.4	4843	-0.0183818	3.75632	-0.231821	0.817447	0.947738	-5.28707
IRF4	NM_002460.1	3662	-0.0306651	8.1714	-0.231796	0.817467	0.947738	-5.28708
HIF1A	NM_001530.2	3091	0.0120266	10.4447	0.231354	0.817808	0.947738	-5.28716
GZMA	NM_006144.2	3001	0.0351559	11.6986	0.227512	0.82078	0.947738	-5.28783
BCL2A1	NM_004049.2	597	-0.0150258	8.94207	-0.224727	0.822938	0.947738	-5.28832
FOLR3	NM_000804.2	2352	-0.0683926	6.81442	-0.224051	0.823461	0.947738	-5.28844
NR2F1	NM_005654.4	7025	-0.0221561	3.79119	-0.22367	0.823756	0.947738	-5.2885
HMGCR	NM_000859.2	3156	0.0100669	8.79294	0.223137	0.824169	0.947738	-5.28859
PYCR3	NM_023078.2	65263	0.0267902	4.74601	0.222037	0.825021	0.947738	-5.28878
IL2RA	NM_000417.1	3559	-0.0273582	6.84468	-0.216982	0.828941	0.947738	-5.28964
HK2	NM_000189.4	3099	-0.0189961	9.53031	-0.214759	0.830667	0.947738	-5.29001
ARID1B	NM_020732.3	57492	-0.00740071	9.30653	-0.213956	0.83129	0.947738	-5.29014
PSPH	NM_004577.3	5723	-0.0232119	4.53754	-0.21128	0.833368	0.947738	-5.29058
FCAR	NM_002000.2	2204	0.0259034	8.1873	0.210321	0.834113	0.947738	-5.29074
ABCG1	NM_207174.1	9619	-0.0256126	6.19477	-0.209112	0.835052	0.947738	-5.29093
NKG7	NM_005601.3	4818	0.0356061	13.0417	0.208854	0.835253	0.947738	-5.29097
IL7	NM_000880.3	3574	-0.0285741	4.44854	-0.205797	0.83763	0.947738	-5.29146
LY96	NM_015364.2	23643	0.0160936	9.03345	0.205357	0.837972	0.947738	-5.29153
SLC2A1	NM_006516.2	6513	0.0189723	5.92921	0.202294	0.840355	0.947738	-5.29201
NCOA2	NM_006540.2	10499	0.00655444	8.8949	0.201421	0.841035	0.947738	-5.29215
AK3	NM_016282.2	50808	0.0111099	7.78083	0.200829	0.841496	0.947738	-5.29224
AMPD1	NM_000036.2	270	-0.0160459	3.63719	-0.200754	0.841554	0.947738	-5.29225
DCK	NM_000788.2	1633	-0.00821655	10.1558	-0.200018	0.842127	0.947738	-5.29237
ATG101	NM_021934.4	60673	-0.00904018	7.54557	-0.198928	0.842975	0.947738	-5.29254
HLA-A	NM_002116.5	3105	-0.0103618	13.0185	-0.191166	0.849026	0.953163	-5.2937
PSAT1	NM_021154.3	29968	-0.0264136	5.07434	-0.187111	0.85219	0.954125	-5.29429
RGN	NM_152869.3	9104	-0.0167046	3.70267	-0.185339	0.853574	0.954125	-5.29455
CXCR6	NM_006564.1	10663	-0.0387907	6.81196	-0.184747	0.854036	0.954125	-5.29463
RICTOR	NM_152756.3	253260	-0.00907611	8.84042	-0.182922	0.855462	0.954125	-5.29489
FAHD1	NM_031208.3	81889	-0.01071	7.53666	-0.180667	0.857224	0.954125	-5.29521
ZNF708	NM_021269.2	7562	-0.010908	8.21612	-0.180645	0.85724	0.954125	-5.29521
AANAT	NM_001088.2	15	-0.0120515	3.61686	-0.173461	0.862859	0.956807	-5.29619
MS4A2	NM_000139.3	2206	-0.0181126	3.96232	-0.173008	0.863214	0.956807	-5.29625
CA12	NM_001218.3	771	-0.0110777	3.64078	-0.170785	0.864954	0.956807	-5.29655
CA9	NM_001216.2	768	-0.0142351	3.8048	-0.168945	0.866395	0.956807	-5.29679
CAB39	NM_001130849.1	51719	0.00804443	9.96255	0.168701	0.866585	0.956807	-5.29682
HEXA	NM_000520.4	3073	0.0059826	9.16619	0.168135	0.867029	0.956807	-5.29689
EEA1	NM_003566.3	8411	-0.00582977	9.0967	-0.164514	0.869867	0.958578	-5.29736
KIR3DL1/2	NM_001322168.1	3811	0.0424641	7.48277	0.1607	0.872857	0.960513	-5.29784
MTOR	NM_004958.3	2475	-0.00588818	7.96358	-0.158967	0.874216	0.96065	-5.29805
PPARG	NM_005037.5	5468	-0.00708311	8.48857	-0.155632	0.876834	0.961373	-5.29846
GAPDH	NM_001256799.1	2597	-0.00778364	13.6469	-0.15434	0.877847	0.961373	-5.29861
CDK9	NM_001261.2	1025	0.00465234	8.86828	0.151384	0.880169	0.961373	-5.29896
CHMP6	NM_024591.4	79643	0.00598673	8.63636	0.151283	0.880248	0.961373	-5.29897
PSME2	NM_002818.2	5721	-0.0106222	11.1115	-0.150258	0.881053	0.961373	-5.29909
UPP1	NM_003364.2	7378	-0.00666833	8.80405	-0.144612	0.88549	0.964862	-5.29973
CD274	NM_014143.3	29126	0.0169328	4.40004	0.142237	0.887358	0.965545	-5.3
CCNB2	NM_004701.2	9133	-0.0299763	4.81698	-0.13968	0.889369	0.966382	-5.30027
POLE	NM_006231.3	5426	-0.00751668	6.2688	-0.135228	0.892873	0.968836	-5.30075
HLA-C	NM_002117.4	3107	-0.024752	12.087	-0.128699	0.898016	0.971905	-5.30141
EOMES	NM_005442.2	8320	0.0202702	5.93893	0.128466	0.8982	0.971905	-5.30143
ACAP2	NM_012287.5	23527	0.00387531	10.0576	0.125423	0.900598	0.973146	-5.30173
IDH3G	NM_004135.2	3421	-0.00377847	8.50067	-0.11866	0.905932	0.977552	-5.30237
CD180	NM_005582.2	4064	0.0125826	8.47262	0.115562	0.908376	0.978009	-5.30265
ALOX15	NM_001140.3	246	-0.0150255	4.27316	-0.114937	0.90887	0.978009	-5.3027
TIMELESS	NM_003920.2	8914	-0.0116938	6.15814	-0.11326	0.910193	0.978081	-5.30285
SERINC2	NM_018565.3	347735	-0.014244	4.59587	-0.108282	0.914125	0.979922	-5.30328
SPIB	NM_003121.3	6689	-0.0155172	7.58032	-0.105192	0.916566	0.979922	-5.30353
HK1	NM_000188.2	3098	-0.00408722	9.62473	-0.10496	0.916749	0.979922	-5.30355
IL6	NM_000600.3	3569	0.0144542	4.07371	0.104712	0.916945	0.979922	-5.30357
AKT3	NM_005465.4	10000	0.00679069	10.0701	0.103102	0.918218	0.979936	-5.3037
SOS2	NM_006939.2	6655	0.00448216	8.33848	0.0970658	0.92299	0.982219	-5.30417
PRODH2	NM_021232.1	58510	-0.0116062	3.9338	-0.0956338	0.924123	0.982219	-5.30427
CCL13	NM_005408.2	6357	-0.00646915	3.63078	-0.0956057	0.924145	0.982219	-5.30428
RRAGC	NM_022157.2	64121	0.00353629	8.43764	0.093789	0.925582	0.982405	-5.30441
MSRB2	NM_012228.3	22921	0.00676466	7.24635	0.0890066	0.929366	0.983974	-5.30475
PGM2	NM_018290.3	55276	0.00358154	9.12631	0.0853114	0.932291	0.983974	-5.30499
THBS2	NM_003247.2	7058	-0.0075908	3.77306	-0.0840798	0.933266	0.983974	-5.30507
KAT6A	NM_001099412.1	7994	-0.00280905	10.3177	-0.0816191	0.935215	0.983974	-5.30523
TYMP	NM_001953.3	1890	0.00962255	10.9769	0.0796019	0.936813	0.983974	-5.30536
SLC2A3	NM_006931.2	6515	-0.00858563	4.63152	-0.0792969	0.937054	0.983974	-5.30538
TPH1	NM_004179.1	7166	0.0090692	4.09297	0.0784986	0.937686	0.983974	-5.30542
MCAT	NM_014507.3	27349	0.00866691	4.77148	0.0761166	0.939574	0.983974	-5.30557
BRAF	NM_004333.3	673	0.00240639	9.02703	0.0730536	0.942001	0.983974	-5.30574
ADORA2A	NM_000675.3	135	-0.00581728	7.06155	-0.0720937	0.942761	0.983974	-5.3058
GOT2	NM_002080.2	2806	-0.00355372	7.48258	-0.0719723	0.942858	0.983974	-5.3058
SERINC1	NM_020755.2	57515	0.001806	11.2824	0.070671	0.943889	0.983974	-5.30588
FLT1	NM_002019.4	2321	0.00710467	4.13166	0.0693984	0.944898	0.983974	-5.30594
LAG3	NM_002286.5	3902	-0.0126022	6.9199	-0.0687847	0.945384	0.983974	-5.30598
DEPTOR	NM_022783.3	64798	0.0079012	4.95925	0.0679683	0.946031	0.983974	-5.30602
NFKB2	NM_002502.2	4791	0.00365223	8.82351	0.0637916	0.949343	0.985982	-5.30623
STK11	NM_000455.4	6794	0.00234685	7.86104	0.0611039	0.951475	0.985982	-5.30636
XDH	NM_000379.3	7498	-0.00509086	3.70052	-0.0607386	0.951764	0.985982	-5.30638
CTSL	NM_001912.4	1514	-0.00758004	7.17711	-0.0569603	0.954762	0.987756	-5.30655
SERINC3	NM_006811.2	10955	0.0022085	10.7925	0.0553797	0.956016	0.987756	-5.30662
GLS	NM_014905.3	2744	0.00219636	10.652	0.0527804	0.958078	0.987784	-5.30673
ZNF253	NM_021047.2	56242	-0.00395158	7.91643	-0.0504369	0.959938	0.987784	-5.30682
PPARA	NM_001001928.2	5465	-0.00228576	7.22565	-0.0502159	0.960113	0.987784	-5.30683
ZNF254	NM_203282.3	9534	-0.00265417	8.03866	-0.0477459	0.962074	0.987784	-5.30692
GPX4	NM_001039847.1	2879	-0.00231137	10.3619	-0.0473453	0.962392	0.987784	-5.30694
SLC2A6	NM_001145099.1	11182	-0.00402254	7.30963	-0.04456	0.964602	0.988749	-5.30704
SMAD2	NM_005901.5	4087	0.00110244	10.2935	0.0427614	0.96603	0.98891	-5.3071
FCRL2	NM_001159488.1	79368	-0.00653351	7.24547	-0.0338655	0.973094	0.99346	-5.30736
TRAF1	NM_005658.3	7185	0.00206125	8.83123	0.0319504	0.974615	0.99346	-5.30741
CACNG2	NM_006078.3	10369	-0.00238844	3.78542	-0.0283303	0.977491	0.99346	-5.30749
AMDHD1	NM_152435.2	144193	-0.00427511	4.90419	-0.0277756	0.977931	0.99346	-5.3075
UCK2	NM_012474.3	7371	-0.00181252	7.28694	-0.025366	0.979845	0.99346	-5.30755
CTLA4	NM_005214.3	1493	0.00300191	7.4582	0.0251723	0.979999	0.99346	-5.30756
CTSZ	NM_001336.3	1522	-0.00157476	11.7252	-0.0241401	0.980819	0.99346	-5.30758
GAD1	NM_000817.2	2571	-0.00201134	3.74988	-0.0217444	0.982722	0.99346	-5.30762
ALKBH3	NM_139178.3	221120	-0.00098948	8.16931	-0.021218	0.98314	0.99346	-5.30763
CTSW	NM_001335.3	1521	0.00275293	10.138	0.0210873	0.983244	0.99346	-5.30763
CAT	NM_001752.2	847	0.000797273	10.5517	0.0142028	0.988714	0.997691	-5.30772
IRF1	NM_002198.2	3659	-0.000871216	8.26124	-0.0111316	0.991155	0.997992	-5.30775
PTPN5	NM_001039970.1	84867	-0.00115037	4.65282	-0.00909559	0.992772	0.997992	-5.30777
ZNF136	NM_003437.2	7695	-0.000248339	8.51825	-0.00577727	0.995409	0.997992	-5.30779
IFNG	NM_000619.2	3458	-0.00108424	6.10841	-0.00528202	0.995803	0.997992	-5.30779
CYP4A22	NM_001010969.3	284541	0.000343851	3.671	0.00467402	0.996286	0.997992	-5.30779
ECHS1	NM_004092.3	1892	-0.000171586	7.34991	-0.00414164	0.996709	0.997992	-5.3078
CYBB	NM_000397.3	1536	-6.10529e-05	12.3718	-0.00073197	0.999418	0.999418	-5.3078

## Sheet: Table S5
Table S5: Metabolomic analysis after the intervention. Fish-protein treated low insuliniAUC vs. placebo-treated low insuliniAUC.
Name	Description	Subgroup	logFC	AveExpr	t	P.Value	adj.P.Val	B
Acetate	Acetate	Ketone bodies	0.963384	-0.00621696	2.13209	0.0364624	0.993823	-4.38385
XL-VLDL-PL %	Phospholipids to total lipids ratio in very large VLDL	Very large VLDL ratios	-0.696442	0.0145316	-1.80322	0.0755989	0.993823	-4.46036
XL-VLDL-C %	Cholesterol to total lipids ratio in very large VLDL	Very large VLDL ratios	0.627583	-0.0130107	1.72141	0.0895339	0.993823	-4.47775
XL-VLDL-TG %	Triglycerides to total lipids ratio in very large VLDL	Very large VLDL ratios	-0.724704	0.00260786	-1.70873	0.0918722	0.993823	-4.48038
XL-VLDL-CE %	Cholesteryl esters to total lipids ratio in very large VLDL	Very large VLDL ratios	0.573422	-0.0165681	1.65164	0.103028	0.993823	-4.49204
L-HDL-FC %	Free cholesterol to total lipids ratio in large HDL	Large HDL ratios	-0.564011	0.0188637	-1.6321	0.107151	0.993823	-4.49704
XXL-VLDL-PL %	Phospholipids to total lipids ratio in chylomicrons and extremely large VLDL	Chylomicrons and extremely large VLDL ratios	0.695404	0.116323	1.58474	0.118466	0.993823	-4.52172
Unsaturation	Degree of unsaturation	Fatty acids	0.375083	-0.00885531	1.48122	0.142974	0.993823	-4.52477
Leucine	Leucine	Branched-chain amino acids	0.490128	-0.00929261	1.4764	0.14426	0.993823	-4.52565
XL-HDL-PL	Phospholipids in very large HDL	Very large HDL	-0.289838	-0.00500741	-1.42414	0.158788	0.993823	-4.53502
L-VLDL-CE %	Cholesteryl esters to total lipids ratio in large VLDL	Large VLDL ratios	0.436151	-0.0248762	1.33855	0.184991	0.993823	-4.54973
Acetone	Acetone	Ketone bodies	0.519906	-0.009355	1.31395	0.193093	0.993823	-4.5538
LA %	Ratio of linoleic acid to total fatty acids	Fatty acid ratios	0.473148	-0.0280049	1.28851	0.201752	0.993823	-4.55794
L-HDL-FC	Free cholesterol in large HDL	Large HDL	-0.262163	-0.0103716	-1.28791	0.20196	0.993823	-4.55803
L-VLDL-TG %	Triglycerides to total lipids ratio in large VLDL	Large VLDL ratios	-0.406689	0.0126636	-1.23513	0.220856	0.993823	-4.56638
HDL-FC	Free cholesterol in HDL	Free cholesterol	-0.276784	-0.0122009	-1.21194	0.229554	0.993823	-4.56995
L-VLDL-C %	Cholesterol to total lipids ratio in large VLDL	Large VLDL ratios	0.411468	-0.0223756	1.2022	0.233283	0.993823	-4.57143
LA	Linoleic acid	Fatty acids	0.28106	-0.00761504	1.19395	0.236475	0.993823	-4.57267
XL-HDL-L	Total lipids in very large HDL	Very large HDL	-0.267301	-0.00667802	-1.18157	0.241322	0.993823	-4.57452
XL-HDL-C %	Cholesterol to total lipids ratio in very large HDL	Very large HDL ratios	0.332008	0.0318061	1.18286	0.240928	0.993823	-4.57498
Valine	Valine	Branched-chain amino acids	0.413082	-0.00783478	1.13269	0.261159	0.993823	-4.58166
L-HDL-P	Concentration of large HDL particles	Large HDL	-0.220626	-0.0104971	-1.12992	0.262314	0.993823	-4.58206
L-HDL-C	Cholesterol in large HDL	Large HDL	-0.232843	-0.0134997	-1.07998	0.283807	0.993823	-4.58904
XL-HDL-TG %	Triglycerides to total lipids ratio in very large HDL	Very large HDL ratios	0.306001	0.0294814	1.07881	0.28443	0.993823	-4.58925
XL-HDL-CE %	Cholesteryl esters to total lipids ratio in very large HDL	Very large HDL ratios	0.36274	0.00466096	1.06037	0.292677	0.993823	-4.59166
L-HDL-PL	Phospholipids in large HDL	Large HDL	-0.218718	-0.00997503	-1.05171	0.296502	0.993823	-4.59287
Total BCAA	Total concentration of branched-chain amino acids (leucine + isoleucine + valine)	Branched-chain amino acids	0.357536	-0.0112859	1.05011	0.297229	0.993823	-4.59308
HDL particle size	Average diameter for HDL particles	Lipoprotein particle sizes	-0.206102	-0.00891425	-1.03267	0.305265	0.993823	-4.59539
L-HDL-CE	Cholesteryl esters in large HDL	Large HDL	-0.221892	-0.0137864	-1.03228	0.305446	0.993823	-4.59544
L-HDL-L	Total lipids in large HDL	Large HDL	-0.221407	-0.0126226	-1.02299	0.309789	0.993823	-4.59665
XXL-VLDL-CE %	Cholesteryl esters to total lipids ratio in chylomicrons and extremely large VLDL	Chylomicrons and extremely large VLDL ratios	-0.341856	0.0110027	-0.994601	0.324065	0.993823	-4.5986
XL-HDL-P	Concentration of very large HDL particles	Very large HDL	-0.216895	-0.00731375	-0.984628	0.328152	0.993823	-4.60155
XL-HDL-FC %	Free cholesterol to total lipids ratio in very large HDL	Very large HDL ratios	0.253914	0.0438263	0.971074	0.334905	0.993823	-4.60273
XL-HDL-CE	Cholesteryl esters in very large HDL	Very large HDL	-0.222802	-0.00970023	-0.962645	0.338995	0.993823	-4.60428
L-HDL-TG %	Triglycerides to total lipids ratio in large HDL	Large HDL ratios	0.289112	0.00238876	0.952613	0.344066	0.993823	-4.60534
M-LDL-C %	Cholesterol to total lipids ratio in medium LDL	Medium LDL ratios	0.2106	-0.0111058	0.94581	0.347455	0.993823	-4.60633
IDL-PL %	Phospholipids to total lipids ratio in IDL	IDL ratios	0.206814	0.00248071	0.929703	0.355677	0.993823	-4.60826
PUFA/MUFA	Ratio of polyunsaturated fatty acids to monounsaturated fatty acids	Fatty acid ratios	0.289897	-0.0156268	0.923734	0.358756	0.993823	-4.60897
SFA %	Ratio of saturated fatty acids to total fatty acids	Fatty acid ratios	-0.390365	0.018687	-0.923401	0.358928	0.993823	-4.60901
XL-HDL-C	Cholesterol in very large HDL	Very large HDL	-0.227118	-0.00867568	-0.912898	0.364387	0.993823	-4.61024
Omega-3 %	Ratio of omega-3 fatty acids to total fatty acids	Fatty acid ratios	0.253213	0.0147016	0.910746	0.365512	0.993823	-4.61049
Phenylalanine	Phenylalanine	Aromatic amino acids	0.372999	0.0231505	0.890606	0.37615	0.993823	-4.61281
L-LDL-CE %	Cholesteryl esters to total lipids ratio in large LDL	Large LDL ratios	0.208987	0.00790072	0.865818	0.389508	0.993823	-4.6156
PUFA %	Ratio of polyunsaturated fatty acids to total fatty acids	Fatty acid ratios	0.305805	-0.0223186	0.859527	0.392944	0.993823	-4.61629
Omega-6	Omega-6 fatty acids	Fatty acids	0.212387	-0.00771055	0.857643	0.393977	0.993823	-4.6165
Glycoprotein acetyls	Glycoprotein acetyls	Inflammation	0.237679	0.0115553	0.841941	0.40265	0.993823	-4.61821
XS-VLDL-PL %	Phospholipids to total lipids ratio in very small VLDL	Very small VLDL ratios	0.255298	0.0107385	0.841299	0.403007	0.993823	-4.61828
PUFA	Polyunsaturated fatty acids	Fatty acids	0.21539	-0.00186097	0.829615	0.409539	0.993823	-4.61953
XXL-VLDL-TG %	Triglycerides to total lipids ratio in chylomicrons and extremely large VLDL	Chylomicrons and extremely large VLDL ratios	-0.248155	-0.0875105	-0.752764	0.454639	0.993823	-4.62061
S-VLDL-CE	Cholesteryl esters in small VLDL	Small VLDL	0.164021	-0.0120682	0.81927	0.415375	0.993823	-4.62063
M-HDL-FC	Free cholesterol in medium HDL	Medium HDL	-0.208874	-0.0101918	-0.811171	0.41998	0.993823	-4.62148
HDL-C	HDL cholesterol	Cholesterol	-0.194157	-0.015593	-0.807659	0.421986	0.993823	-4.62184
MUFA %	Ratio of monounsaturated fatty acids to total fatty acids	Fatty acid ratios	-0.243195	0.0126229	-0.783465	0.435961	0.993823	-4.62432
HDL-PL	Phospholipids in HDL	Phospholipids	-0.203128	-0.00738315	-0.7798	0.438102	0.993823	-4.62468
IDL-FC %	Free cholesterol to total lipids ratio in IDL	IDL ratios	-0.279669	-0.0266285	-0.77778	0.439285	0.993823	-4.62489
XL-HDL-FC	Free cholesterol in very large HDL	Very large HDL	-0.242847	-0.003379	-0.773793	0.441624	0.993823	-4.62528
M-VLDL-TG %	Triglycerides to total lipids ratio in medium VLDL	Medium VLDL ratios	-0.236156	0.024054	-0.768437	0.444777	0.993823	-4.62582
HDL-L	Total lipids in HDL	Total lipids	-0.191652	-0.0106909	-0.768107	0.444972	0.993823	-4.62585
XXL-VLDL-FC %	Free cholesterol to total lipids ratio in chylomicrons and extremely large VLDL	Chylomicrons and extremely large VLDL ratios	0.310881	0.0804064	0.676502	0.501413	0.993823	-4.62634
S-LDL-PL %	Phospholipids to total lipids ratio in small LDL	Small LDL ratios	-0.226539	-0.00686166	-0.760077	0.449727	0.993823	-4.62664
S-VLDL-C	Cholesterol in small VLDL	Small VLDL	0.149933	-0.012286	0.753292	0.453767	0.993823	-4.6273
M-VLDL-FC %	Free cholesterol to total lipids ratio in medium VLDL	Medium VLDL ratios	0.224423	-0.02883	0.743653	0.459542	0.993823	-4.62823
3-Hydroxybutyrate	3-Hydroxybutyrate	Ketone bodies	0.314407	-0.000975008	0.725426	0.470576	0.993823	-4.62995
ApoA1	Apolipoprotein A1	Apolipoproteins	-0.187038	-0.00908405	-0.714072	0.477525	0.993823	-4.63101
Alanine	Alanine	Amino acids	-0.175903	0.00777971	-0.704385	0.483498	0.993823	-4.63189
HDL-CE	Cholesteryl esters in HDL	Cholesteryl esters	-0.17097	-0.0161701	-0.699785	0.486349	0.993823	-4.63231
M-VLDL-PL %	Phospholipids to total lipids ratio in medium VLDL	Medium VLDL ratios	0.237119	-0.0323476	0.680786	0.498223	0.993823	-4.634
M-VLDL-CE	Cholesteryl esters in medium VLDL	Medium VLDL	0.117149	-0.0254231	0.67945	0.499063	0.993823	-4.63412
M-HDL-P	Concentration of medium HDL particles	Medium HDL	-0.173744	-0.00968018	-0.67756	0.500254	0.993823	-4.63429
S-LDL-CE %	Cholesteryl esters to total lipids ratio in small LDL	Small LDL ratios	0.211239	0.008936	0.668351	0.506078	0.993823	-4.63509
S-LDL-C %	Cholesterol to total lipids ratio in small LDL	Small LDL ratios	0.221824	-0.0222706	0.653185	0.515748	0.993823	-4.63638
Omega-6 %	Ratio of omega-6 fatty acids to total fatty acids	Fatty acid ratios	0.22944	-0.0286555	0.64824	0.518922	0.993823	-4.6368
L-LDL-C %	Cholesterol to total lipids ratio in large LDL	Large LDL ratios	0.143862	-0.0157559	0.638242	0.52537	0.993823	-4.63763
Albumin	Albumin	Fluid balance	0.185761	0.000806251	0.637325	0.525964	0.993823	-4.6377
L-LDL-TG	Triglycerides in large LDL	Large LDL	-0.162705	0.00248535	-0.626688	0.532874	0.993823	-4.63857
Glucose	Glucose	Glycolysis related metabolites	0.196168	0.0263028	0.625366	0.533737	0.993823	-4.63868
Lactate	Lactate	Glycolysis related metabolites	0.175346	0.0137852	0.624499	0.534303	0.993823	-4.63875
Acetoacetate	Acetoacetate	Ketone bodies	0.265415	-0.00761404	0.623985	0.534638	0.993823	-4.63879
L-LDL-TG %	Triglycerides to total lipids ratio in large LDL	Large LDL ratios	-0.186273	0.0225642	-0.602591	0.548702	0.993823	-4.64049
IDL-TG	Triglycerides in IDL	IDL	-0.157911	0.00324258	-0.600565	0.550043	0.993823	-4.64065
XS-VLDL-C %	Cholesterol to total lipids ratio in very small VLDL	Very small VLDL ratios	-0.17984	-0.029458	-0.582832	0.561854	0.993823	-4.64201
M-HDL-FC %	Free cholesterol to total lipids ratio in medium HDL	Medium HDL ratios	-0.133395	-0.015852	-0.575113	0.567034	0.993823	-4.64258
M-HDL-PL	Phospholipids in medium HDL	Medium HDL	-0.163632	-0.00482829	-0.570218	0.570331	0.993823	-4.64295
S-VLDL-FC	Free cholesterol in small VLDL	Small VLDL	0.115219	-0.0125994	0.569162	0.571043	0.993823	-4.64303
XXL-VLDL-C %	Cholesterol to total lipids ratio in chylomicrons and extremely large VLDL	Chylomicrons and extremely large VLDL ratios	-0.109229	0.0280795	-0.369837	0.712852	0.993823	-4.64332
ApoB/ApoA1	Ratio of apolipoprotein B to apolipoprotein A1	Apolipoproteins	0.103121	-0.00476874	0.547615	0.585674	0.993823	-4.64459
M-VLDL-C	Cholesterol in medium VLDL	Medium VLDL	0.0979311	-0.0160687	0.546227	0.586623	0.993823	-4.64468
S-HDL-PL %	Phospholipids to total lipids ratio in small HDL	Small HDL ratios	-0.170865	0.00587693	-0.54419	0.588017	0.993823	-4.64483
HDL-P	Concentration of HDL particles	Lipoprotein particle concentrations	-0.156808	-0.0132061	-0.542554	0.589137	0.993823	-4.64494
LDL-TG	Triglycerides in LDL	Triglycerides	-0.149892	0.0074155	-0.53486	0.594419	0.993823	-4.64548
S-VLDL-PL	Phospholipids in small VLDL	Small VLDL	0.118624	-0.00748435	0.530016	0.597755	0.993823	-4.64582
XL-VLDL-TG	Triglycerides in very large VLDL	Very large VLDL	-0.185683	0.022307	-0.52067	0.604218	0.993823	-4.64645
XL-VLDL-P	Concentration of very large VLDL particles	Very large VLDL	-0.197937	0.023971	-0.517838	0.606182	0.993823	-4.64664
XL-VLDL-PL	Phospholipids in very large VLDL	Very large VLDL	-0.189469	0.023568	-0.515777	0.607613	0.993823	-4.64678
Omega-6/Omega-3	Ratio of omega-6 fatty acids to omega-3 fatty acids	Fatty acid ratios	-0.142067	-0.0210587	-0.514308	0.608635	0.993823	-4.64688
M-LDL-TG %	Triglycerides to total lipids ratio in medium LDL	Medium LDL ratios	-0.164131	0.0266476	-0.510303	0.611423	0.993823	-4.64715
M-HDL-C	Cholesterol in medium HDL	Medium HDL	-0.12907	-0.0133003	-0.507624	0.613291	0.993823	-4.64732
Total-P	Total concentration of lipoprotein particles	Lipoprotein particle concentrations	-0.144681	-0.01553	-0.499849	0.618728	0.993823	-4.64783
M-HDL-PL %	Phospholipids to total lipids ratio in medium HDL	Medium HDL ratios	-0.227226	0.0352559	-0.498238	0.619857	0.993823	-4.64794
M-HDL-L	Total lipids in medium HDL	Medium HDL	-0.13363	-0.00859839	-0.497856	0.620125	0.993823	-4.64796
M-LDL-CE %	Cholesteryl esters to total lipids ratio in medium LDL	Medium LDL ratios	0.120833	0.013931	0.48749	0.627413	0.993823	-4.64862
XS-VLDL-CE %	Cholesteryl esters to total lipids ratio in very small VLDL	Very small VLDL ratios	-0.160965	-0.0310903	-0.487449	0.627443	0.993823	-4.64863
L-HDL-PL %	Phospholipids to total lipids ratio in large HDL	Large HDL ratios	0.174075	0.0218448	0.476674	0.63508	0.993823	-4.64864
XL-VLDL-FC	Free cholesterol in very large VLDL	Very large VLDL	-0.175331	0.0226381	-0.481876	0.631377	0.993823	-4.64898
M-LDL-PL %	Phospholipids to total lipids ratio in medium LDL	Medium LDL ratios	-0.105711	-0.00761873	-0.47826	0.633935	0.993823	-4.6492
Creatinine	Creatinine	Fluid balance	0.129176	-0.00334043	0.476491	0.635188	0.993823	-4.64931
Omega-3	Omega-3 fatty acids	Fatty acids	0.14606	0.0161093	0.473308	0.637446	0.993823	-4.64951
L-VLDL-TG	Triglycerides in large VLDL	Large VLDL	-0.16069	0.0199764	-0.466231	0.642478	0.993823	-4.64994
XS-VLDL-TG %	Triglycerides to total lipids ratio in very small VLDL	Very small VLDL ratios	0.1299	0.0307328	0.463606	0.644349	0.993823	-4.6501
M-VLDL-C %	Cholesterol to total lipids ratio in medium VLDL	Medium VLDL ratios	0.140257	-0.0312512	0.460156	0.646812	0.993823	-4.65031
XXL-VLDL-FC	Free cholesterol in chylomicrons and extremely large VLDL	Chylomicrons and extremely large VLDL	-0.173368	0.0298103	-0.446793	0.656385	0.993823	-4.65109
M-HDL-CE	Cholesteryl esters in medium HDL	Medium HDL	-0.113644	-0.0138544	-0.445386	0.657397	0.993823	-4.65118
M-LDL-TG	Triglycerides in medium LDL	Medium LDL	-0.129086	0.0111854	-0.428774	0.669386	0.993823	-4.65212
S-VLDL-L	Total lipids in small VLDL	Small VLDL	0.104905	-0.000393407	0.425134	0.672025	0.993823	-4.65232
XXL-VLDL-PL	Phospholipids in chylomicrons and extremely large VLDL	Chylomicrons and extremely large VLDL	-0.163784	0.0300204	-0.424571	0.672434	0.993823	-4.65235
VLDL-CE	Cholesteryl esters in VLDL	Cholesteryl esters	0.0858525	-0.00723498	0.419476	0.676135	0.993823	-4.65263
XL-VLDL-L	Total lipids in very large VLDL	Very large VLDL	-0.138585	0.0197048	-0.419248	0.676302	0.993823	-4.65265
L-HDL-C %	Cholesterol to total lipids ratio in large HDL	Large HDL ratios	-0.161808	-0.0179504	-0.404221	0.687283	0.993823	-4.65275
M-HDL-TG %	Triglycerides to total lipids ratio in medium HDL	Medium HDL ratios	0.129168	0.0173048	0.414002	0.680122	0.993823	-4.65293
XXL-VLDL-P	Concentration of chylomicrons and extremely large VLDL particles	Chylomicrons and extremely large VLDL	-0.164703	0.0293836	-0.411293	0.682098	0.993823	-4.65307
S-VLDL-TG %	Triglycerides to total lipids ratio in small VLDL	Small VLDL ratios	-0.130978	0.0301763	-0.410725	0.682512	0.993823	-4.65311
L-VLDL-P	Concentration of large VLDL particles	Large VLDL	-0.150502	0.0207085	-0.410579	0.682618	0.993823	-4.65311
M-LDL-C	Cholesterol in medium LDL	Medium LDL	0.0820892	-0.0123489	0.406013	0.685955	0.993823	-4.65336
S-VLDL-CE %	Cholesteryl esters to total lipids ratio in small VLDL	Small VLDL ratios	0.139296	-0.0335864	0.399482	0.690738	0.993823	-4.6537
Histidine	Histidine	Amino acids	0.167731	0.000295098	0.398228	0.691658	0.993823	-4.65376
LDL-CE	Cholesteryl esters in LDL	Cholesteryl esters	0.0771087	-0.0138913	0.395597	0.693589	0.993823	-4.6539
Citrate	Citrate	Glycolysis related metabolites	-0.135661	-0.00824343	-0.392882	0.695584	0.993823	-4.65404
S-HDL-CE %	Cholesteryl esters to total lipids ratio in small HDL	Small HDL ratios	0.149491	-0.0192427	0.388763	0.698616	0.993823	-4.65425
LDL-C	LDL cholesterol	Cholesterol	0.0715424	-0.0164327	0.379032	0.705796	0.993823	-4.65473
IDL-FC	Free cholesterol in IDL	IDL	-0.0664966	-0.0261086	-0.372671	0.710504	0.993823	-4.65505
M-LDL-L	Total lipids in medium LDL	Medium LDL	0.0755676	-0.0117459	0.371294	0.711525	0.993823	-4.65511
M-HDL-CE %	Cholesteryl esters to total lipids ratio in medium HDL	Medium HDL ratios	0.163695	-0.0312352	0.370816	0.711879	0.993823	-4.65514
XS-VLDL-FC %	Free cholesterol to total lipids ratio in very small VLDL	Very small VLDL ratios	-0.0916168	0.00868072	-0.359498	0.72029	0.993823	-4.65567
L-LDL-FC %	Free cholesterol to total lipids ratio in large LDL	Large LDL ratios	-0.122428	-0.0307706	-0.355118	0.723554	0.993823	-4.65588
M-LDL-CE	Cholesteryl esters in medium LDL	Medium LDL	0.0754844	-0.00900549	0.35323	0.724964	0.993823	-4.65596
Tyrosine	Tyrosine	Aromatic amino acids	0.102336	0.0045939	0.351695	0.726109	0.993823	-4.65603
M-LDL-FC	Free cholesterol in medium LDL	Medium LDL	0.0650359	-0.0231581	0.349428	0.727803	0.993823	-4.65614
XXL-VLDL-C	Cholesterol in chylomicrons and extremely large VLDL	Chylomicrons and extremely large VLDL	-0.123756	0.0267659	-0.337716	0.736574	0.993823	-4.65666
LDL-L	Total lipids in LDL	Total lipids	0.0638878	-0.0157322	0.335535	0.738211	0.993823	-4.65676
XXL-VLDL-TG	Triglycerides in chylomicrons and extremely large VLDL	Chylomicrons and extremely large VLDL	-0.118641	0.0243956	-0.332832	0.740243	0.993823	-4.65688
L-LDL-CE	Cholesteryl esters in large LDL	Large LDL	0.0629346	-0.0180617	0.330789	0.741778	0.993823	-4.65696
S-LDL-TG	Triglycerides in small LDL	Small LDL	-0.116699	0.0202173	-0.329824	0.742504	0.993823	-4.65701
Sphingomyelins	Sphingomyelins	Other lipids	-0.0679945	-0.0273159	-0.316942	0.752219	0.993823	-4.65755
S-HDL-C %	Cholesterol to total lipids ratio in small HDL	Small HDL ratios	0.130409	-0.0228305	0.316601	0.752476	0.993823	-4.65756
IDL-CE %	Cholesteryl esters to total lipids ratio in IDL	IDL ratios	0.0931982	-0.01938	0.312745	0.755391	0.993823	-4.65772
M-HDL-C %	Cholesterol to total lipids ratio in medium HDL	Medium HDL ratios	0.136421	-0.0327597	0.312108	0.755874	0.993823	-4.65775
Total-PL	Total phospholipids in lipoprotein particles	Phospholipids	-0.0855351	-0.00861828	-0.309699	0.757697	0.993823	-4.65784
L-VLDL-PL	Phospholipids in large VLDL	Large VLDL	-0.104298	0.0193224	-0.305352	0.760992	0.993823	-4.65802
M-VLDL-TG	Triglycerides in medium VLDL	Medium VLDL	-0.098485	0.0159086	-0.303371	0.762495	0.993823	-4.6581
LDL particle size	Average diameter for LDL particles	Lipoprotein particle sizes	-0.098107	-0.0372465	-0.302577	0.763097	0.993823	-4.65813
M-VLDL-CE %	Cholesteryl esters to total lipids ratio in medium VLDL	Medium VLDL ratios	0.0934243	-0.0329368	0.301366	0.764017	0.993823	-4.65818
XS-VLDL-CE	Cholesteryl esters in very small VLDL	Very small VLDL	-0.0533282	-0.0222058	-0.301009	0.764288	0.993823	-4.65819
non-HDL-C	Total cholesterol minus HDL-C	Cholesterol	0.0555148	-0.0129621	0.29454	0.769205	0.993823	-4.65844
S-LDL-C	Cholesterol in small LDL	Small LDL	0.0590992	-0.0125032	0.294275	0.769407	0.993823	-4.65845
L-LDL-C	Cholesterol in large LDL	Large LDL	0.0534331	-0.0200884	0.286961	0.774978	0.993823	-4.65873
L-VLDL-FC	Free cholesterol in large VLDL	Large VLDL	-0.0957581	0.0179135	-0.284733	0.776678	0.993823	-4.65881
XXL-VLDL-L	Total lipids in chylomicrons and extremely large VLDL	Chylomicrons and extremely large VLDL	-0.095366	0.0232956	-0.280501	0.779909	0.993823	-4.65897
MUFA	Monounsaturated fatty acids	Fatty acids	-0.0842249	0.0127253	-0.279681	0.780536	0.993823	-4.659
XL-VLDL-C	Cholesterol in very large VLDL	Very large VLDL	-0.0906625	0.0166332	-0.276699	0.782815	0.993823	-4.65911
L-VLDL-L	Total lipids in large VLDL	Large VLDL	-0.0849019	0.0165945	-0.271036	0.78715	0.993823	-4.65931
LDL-PL	Phospholipids in LDL	Phospholipids	0.0517898	-0.0186574	0.268451	0.789131	0.993823	-4.6594
XXL-VLDL-CE	Cholesteryl esters in chylomicrons and extremely large VLDL	Chylomicrons and extremely large VLDL	-0.0969207	0.0249319	-0.266958	0.790276	0.993823	-4.65945
S-LDL-FC	Free cholesterol in small LDL	Small LDL	0.0463691	-0.0220891	0.261927	0.794136	0.993823	-4.65963
Clinical LDL-C	Clinical LDL cholesterol	Cholesterol	0.0482859	-0.0190928	0.257383	0.797628	0.993823	-4.65978
Total triglycerides	Total triglycerides	Triglycerides	-0.0779396	0.0168847	-0.254972	0.799482	0.993823	-4.65986
S-LDL-CE	Cholesteryl esters in small LDL	Small LDL	0.0543461	-0.00916236	0.252944	0.801043	0.993823	-4.65993
M-LDL-PL	Phospholipids in medium LDL	Medium LDL	0.0527439	-0.0148453	0.252826	0.801134	0.993823	-4.65993
L-LDL-L	Total lipids in large LDL	Large LDL	0.0467802	-0.0195726	0.248999	0.804081	0.993823	-4.66006
XS-VLDL-C	Cholesterol in very small VLDL	Very small VLDL	-0.0442811	-0.0194099	-0.245189	0.807018	0.993823	-4.66018
S-HDL-CE	Cholesteryl esters in small HDL	Small HDL	0.0748111	-0.0106466	0.243928	0.80799	0.993823	-4.66022
S-HDL-PL	Phospholipids in small HDL	Small HDL	-0.0830836	-0.00257133	-0.242201	0.809323	0.993823	-4.66027
VLDL-TG	Triglycerides in VLDL	Triglycerides	-0.0735613	0.0168143	-0.240884	0.81034	0.993823	-4.66032
S-VLDL-P	Concentration of small VLDL particles	Small VLDL	0.0663403	0.00341664	0.240407	0.810708	0.993823	-4.66033
S-VLDL-C %	Cholesterol to total lipids ratio in small VLDL	Small VLDL ratios	0.0767952	-0.0345262	0.230491	0.818373	0.993823	-4.66064
ApoB	Apolipoprotein B	Apolipoproteins	0.0434891	-0.0129998	0.228242	0.820115	0.993823	-4.6607
S-LDL-L	Total lipids in small LDL	Small LDL	0.0462562	-0.0106865	0.22687	0.821177	0.993823	-4.66074
XL-HDL-PL %	Phospholipids to total lipids ratio in very large HDL	Very large HDL ratios	0.0296297	-0.0257278	0.0723725	0.942515	0.993823	-4.66085
L-HDL-TG	Triglycerides in large HDL	Large HDL	-0.0557864	-0.00167917	-0.221349	0.825456	0.993823	-4.6609
L-LDL-PL	Phospholipids in large LDL	Large LDL	0.0407722	-0.0228023	0.212756	0.832127	0.993823	-4.66115
L-HDL-CE %	Cholesteryl esters to total lipids ratio in large HDL	Large HDL ratios	-0.0716721	-0.0251023	-0.181377	0.856596	0.993823	-4.66116
XS-VLDL-TG	Triglycerides in very small VLDL	Very small VLDL	-0.0612864	0.0100303	-0.20997	0.834293	0.993823	-4.66122
S-HDL-TG	Triglycerides in small HDL	Small HDL	-0.0729573	0.0173427	-0.209879	0.834364	0.993823	-4.66123
IDL-L	Total lipids in IDL	IDL	-0.0368428	-0.0241622	-0.206833	0.836732	0.993823	-4.66131
VLDL-C	VLDL cholesterol	Cholesterol	0.0465284	0.000236806	0.202718	0.839936	0.993823	-4.66142
IDL-C	Cholesterol in IDL	IDL	-0.0362283	-0.0251818	-0.202412	0.840174	0.993823	-4.66143
M-HDL-TG	Triglycerides in medium HDL	Medium HDL	-0.0695507	0.0120808	-0.197716	0.843832	0.993823	-4.66155
XL-HDL-TG	Triglycerides in very large HDL	Very large HDL	-0.0547893	0.00888151	-0.197339	0.844127	0.993823	-4.66156
Glycine	Glycine	Amino acids	-0.0399491	-0.00548296	-0.196148	0.845055	0.993823	-4.66159
SFA	Saturated fatty acids	Fatty acids	-0.0598319	0.0126536	-0.190669	0.849329	0.993823	-4.66173
LDL-FC	Free cholesterol in LDL	Free cholesterol	0.034194	-0.0247493	0.187884	0.851504	0.993823	-4.6618
XS-VLDL-FC	Free cholesterol in very small VLDL	Very small VLDL	-0.0376081	-0.0115684	-0.186502	0.852583	0.993823	-4.66183
L-VLDL-CE	Cholesteryl esters in large VLDL	Large VLDL	0.0527507	0.00769134	0.183994	0.854543	0.993823	-4.66189
S-HDL-FC	Free cholesterol in small HDL	Small HDL	-0.0547047	-0.0084404	-0.175022	0.861561	0.993823	-4.6621
HDL-TG	Triglycerides in HDL	Triglycerides	-0.0588789	0.0127277	-0.170149	0.865377	0.993823	-4.66221
L-VLDL-FC %	Free cholesterol to total lipids ratio in large VLDL	Large VLDL ratios	-0.0486251	-0.00263413	-0.168778	0.866451	0.993823	-4.66224
DHA %	Ratio of docosahexaenoic acid to total fatty acids	Fatty acid ratios	-0.0579511	-0.000537596	-0.166543	0.868203	0.993823	-4.66229
L-LDL-P	Concentration of large LDL particles	Large LDL	0.0301718	-0.019808	0.16417	0.870064	0.993823	-4.66234
IDL-PL	Phospholipids in IDL	IDL	-0.0289001	-0.0257434	-0.163989	0.870206	0.993823	-4.66235
Remnant-C	Remnant cholesterol (non-HDL, non-LDL -cholesterol)	Cholesterol	0.0308876	-0.0100248	0.159171	0.873986	0.993823	-4.66245
S-HDL-C	Cholesterol in small HDL	Small HDL	0.0485708	-0.0105691	0.156585	0.876017	0.993823	-4.6625
M-VLDL-FC	Free cholesterol in medium VLDL	Medium VLDL	0.0360022	-0.00457557	0.154301	0.877811	0.993823	-4.66255
IDL-CE	Cholesteryl esters in IDL	IDL	-0.0268742	-0.0248531	-0.150898	0.880484	0.993823	-4.66262
IDL-TG %	Triglycerides to total lipids ratio in IDL	IDL ratios	-0.0459193	0.0281297	-0.146214	0.884167	0.993823	-4.66271
L-LDL-PL %	Phospholipids to total lipids ratio in large LDL	Large LDL ratios	0.0311892	-0.00192022	0.145562	0.88468	0.993823	-4.66272
XL-VLDL-FC %	Free cholesterol to total lipids ratio in very large VLDL	Very large VLDL ratios	-0.0372643	0.00482463	-0.143234	0.886512	0.993823	-4.66276
L-VLDL-PL %	Phospholipids to total lipids ratio in large VLDL	Large VLDL ratios	-0.034563	0.00349713	-0.143028	0.886673	0.993823	-4.66277
LDL-P	Concentration of LDL particles	Lipoprotein particle concentrations	0.0271563	-0.0156798	0.139259	0.88964	0.993823	-4.66284
Isoleucine	Isoleucine	Branched-chain amino acids	-0.0535023	-0.0190877	-0.135428	0.892657	0.993823	-4.66291
S-HDL-FC %	Free cholesterol to total lipids ratio in small HDL	Small HDL ratios	-0.0271401	-0.00829494	-0.132027	0.895336	0.993823	-4.66297
VLDL particle size	Average diameter for VLDL particles	Lipoprotein particle sizes	-0.0372411	0.0231599	-0.129498	0.89733	0.993823	-4.66301
M-LDL-FC %	Free cholesterol to total lipids ratio in medium LDL	Medium LDL ratios	-0.0405876	-0.0302799	-0.126532	0.899668	0.993823	-4.66306
TG/PG	Ratio of triglycerides to phosphoglycerides	Other lipids	-0.0371521	0.0233057	-0.124402	0.901349	0.993823	-4.66309
XS-VLDL-L	Total lipids in very small VLDL	Very small VLDL	-0.0247989	-0.0130771	-0.122241	0.903054	0.993823	-4.66313
VLDL-PL	Phospholipids in VLDL	Phospholipids	-0.0337916	0.0103936	-0.119915	0.904889	0.993823	-4.66316
DHA	Docosahexaenoic acid	Fatty acids	-0.0410545	0.00411198	-0.117896	0.906483	0.993823	-4.6632
VLDL-P	Concentration of VLDL particles	Lipoprotein particle concentrations	-0.0324911	0.00452711	-0.115068	0.908716	0.993823	-4.66324
VLDL-FC	Free cholesterol in VLDL	Free cholesterol	-0.0309108	0.00835981	-0.111665	0.911405	0.993823	-4.66329
S-LDL-FC %	Free cholesterol to total lipids ratio in small LDL	Small LDL ratios	-0.0374647	-0.0339512	-0.111505	0.911531	0.993823	-4.66329
S-HDL-TG %	Triglycerides to total lipids ratio in small HDL	Small HDL ratios	0.03099	0.0189421	0.10963	0.913012	0.993823	-4.66332
S-LDL-TG %	Triglycerides to total lipids ratio in small LDL	Small LDL ratios	-0.0353498	0.0338241	-0.104263	0.917255	0.993823	-4.66339
IDL-P	Concentration of IDL particles	IDL	0.0171137	-0.0217741	0.100613	0.920141	0.993823	-4.66344
Phosphatidylcholines	Phosphatidylcholines	Other lipids	0.0283985	-0.00336504	0.0995069	0.921016	0.993823	-4.66346
S-LDL-PL	Phospholipids in small LDL	Small LDL	0.0190735	-0.0130842	0.0963887	0.923484	0.993823	-4.6635
Pyruvate	Pyruvate	Glycolysis related metabolites	-0.0310572	0.0173202	-0.0925123	0.926552	0.993823	-4.66354
XS-VLDL-P	Concentration of very small VLDL particles	Very small VLDL	-0.0185035	-0.0115801	-0.0923299	0.926696	0.993823	-4.66355
Total-L	Total lipids in lipoprotein particles	Total lipids	-0.0225324	-0.00243205	-0.088329	0.929864	0.993823	-4.66359
Total fatty acids	Total fatty acids	Fatty acids	0.0244724	0.0092193	0.0846408	0.932785	0.993823	-4.66364
S-VLDL-FC %	Free cholesterol to total lipids ratio in small VLDL	Small VLDL ratios	-0.025715	-0.0315736	-0.0836221	0.933592	0.993823	-4.66365
Total-C	Total cholesterol	Cholesterol	0.0150099	-0.0172257	0.0752361	0.940239	0.993823	-4.66373
S-HDL-L	Total lipids in small HDL	Small HDL	-0.0240813	-0.00395399	-0.0723266	0.942546	0.993823	-4.66376
M-LDL-P	Concentration of medium LDL particles	Medium LDL	0.0149014	-0.0114654	0.0693804	0.944882	0.993823	-4.66379
S-HDL-P	Concentration of small HDL particles	Small HDL	0.0214359	-0.0110339	0.0658139	0.947711	0.993823	-4.66382
XS-VLDL-PL	Phospholipids in very small VLDL	Very small VLDL	-0.0137655	-0.009494	-0.0647012	0.948594	0.993823	-4.66383
S-LDL-P	Concentration of small LDL particles	Small LDL	0.014806	-0.00622194	0.0646621	0.948625	0.993823	-4.66383
L-VLDL-C	Cholesterol in large VLDL	Large VLDL	-0.0191225	0.0131374	-0.0621968	0.950581	0.993823	-4.66385
Total-CE	Total esterified cholesterol	Cholesteryl esters	0.0114121	-0.0192534	0.0574697	0.954333	0.993823	-4.66389
Total cholines	Total cholines	Other lipids	-0.01433	-0.006559	-0.053826	0.957225	0.993823	-4.66391
M-VLDL-P	Concentration of medium VLDL particles	Medium VLDL	-0.0127959	0.00141812	-0.0465354	0.963014	0.993823	-4.66396
L-LDL-FC	Free cholesterol in large LDL	Large LDL	0.00803223	-0.0265387	0.0434765	0.965444	0.993823	-4.66398
S-VLDL-PL %	Phospholipids to total lipids ratio in small VLDL	Small VLDL ratios	0.0140744	-0.0348002	0.0415947	0.966939	0.993823	-4.66399
VLDL-L	Total lipids in VLDL	Total lipids	-0.0109338	0.011399	-0.0407707	0.967593	0.993823	-4.664
Phosphoglycerides	Phosphoglycerides	Other lipids	-0.00928802	-0.00188564	-0.0329597	0.973799	0.993823	-4.66403
IDL-C %	Cholesterol to total lipids ratio in IDL	IDL ratios	-0.0102093	-0.0240797	-0.0326236	0.974066	0.993823	-4.66403
M-VLDL-PL	Phospholipids in medium VLDL	Medium VLDL	0.00814953	-0.000328275	0.0319312	0.974617	0.993823	-4.66404
Total-FC	Total free cholesterol	Free cholesterol	0.00567963	-0.0134745	0.0277572	0.977934	0.993823	-4.66405
M-VLDL-L	Total lipids in medium VLDL	Medium VLDL	-0.00606452	0.00551973	-0.0228306	0.981849	0.993823	-4.66407
S-VLDL-TG	Triglycerides in small VLDL	Small VLDL	0.00295513	0.0146118	0.00905217	0.992803	0.99939	-4.6641
XL-VLDL-CE	Cholesteryl esters in very large VLDL	Very large VLDL	-0.00143803	0.00964484	-0.00486669	0.996131	0.99939	-4.6641
Glutamine	Glutamine	Amino acids	0.000317641	-0.00850491	0.000767438	0.99939	0.99939	-4.6641

## Sheet: Table S6
Table S6: Metabolomic analysis after the intervention. Fish-protein treated high insuliniAUC vs. placebo-treated high insuliniAUC
Name	Description	Subgroup	logFC	AveExpr	t	P.Value	adj.P.Val	B
XL-HDL-PL %	Phospholipids to total lipids ratio in very large HDL	Very large HDL ratios	-0.705921	-0.0257278	-1.83521	0.0707867	0.999873	-4.44392
XL-HDL-C %	Cholesterol to total lipids ratio in very large HDL	Very large HDL ratios	0.460976	0.0318061	1.74801	0.0849122	0.999873	-4.46401
XXL-VLDL-FC %	Free cholesterol to total lipids ratio in chylomicrons and extremely large VLDL	Chylomicrons and extremely large VLDL ratios	0.745892	0.0804064	1.76309	0.0831561	0.999873	-4.47687
XL-HDL-FC %	Free cholesterol to total lipids ratio in very large HDL	Very large HDL ratios	0.41286	0.0438263	1.68055	0.0973751	0.999873	-4.47898
Citrate	Citrate	Glycolysis related metabolites	0.536009	-0.00824343	1.65342	0.102663	0.999873	-4.48036
ApoA1	Apolipoprotein A1	Apolipoproteins	-0.3764	-0.00908405	-1.53062	0.130311	0.999873	-4.50705
HDL-PL	Phospholipids in HDL	Phospholipids	-0.369098	-0.00738315	-1.50924	0.135677	0.999873	-4.51151
XS-VLDL-CE	Cholesteryl esters in very small VLDL	Very small VLDL	-0.249831	-0.0222058	-1.50201	0.137532	0.999873	-4.51301
M-HDL-FC	Free cholesterol in medium HDL	Medium HDL	-0.355504	-0.0101918	-1.47054	0.145836	0.999873	-4.51945
HDL-L	Total lipids in HDL	Total lipids	-0.338973	-0.0106909	-1.44703	0.152291	0.999873	-4.52418
L-HDL-TG	Triglycerides in large HDL	Large HDL	-0.339173	-0.00167917	-1.43343	0.156127	0.999873	-4.52689
XS-VLDL-C	Cholesterol in very small VLDL	Very small VLDL	-0.24301	-0.0194099	-1.43321	0.156188	0.999873	-4.52693
M-HDL-P	Concentration of medium HDL particles	Medium HDL	-0.344581	-0.00968018	-1.43131	0.156732	0.999873	-4.52731
M-HDL-PL	Phospholipids in medium HDL	Medium HDL	-0.384509	-0.00482829	-1.42719	0.15791	0.999873	-4.52812
HDL-FC	Free cholesterol in HDL	Free cholesterol	-0.301999	-0.0122009	-1.40848	0.163355	0.999873	-4.53179
M-HDL-L	Total lipids in medium HDL	Medium HDL	-0.354197	-0.00859839	-1.40555	0.16422	0.999873	-4.53236
Tyrosine	Tyrosine	Aromatic amino acids	0.383686	0.0045939	1.40449	0.164535	0.999873	-4.53257
Omega-3 %	Ratio of omega-3 fatty acids to total fatty acids	Fatty acid ratios	0.365955	0.0147016	1.40198	0.165279	0.999873	-4.53305
SFA %	Ratio of saturated fatty acids to total fatty acids	Fatty acid ratios	-0.536974	0.018687	-1.35294	0.180371	0.999873	-4.54243
Omega-6/Omega-3	Ratio of omega-6 fatty acids to omega-3 fatty acids	Fatty acid ratios	-0.332794	-0.0210587	-1.28325	0.203581	0.999873	-4.55523
S-HDL-PL %	Phospholipids to total lipids ratio in small HDL	Small HDL ratios	-0.370167	0.00587693	-1.25574	0.213329	0.999873	-4.56011
HDL-P	Concentration of HDL particles	Lipoprotein particle concentrations	-0.337689	-0.0132061	-1.24451	0.217407	0.999873	-4.56207
Total-P	Total concentration of lipoprotein particles	Lipoprotein particle concentrations	-0.33597	-0.01553	-1.23632	0.220415	0.999873	-4.5635
XS-VLDL-L	Total lipids in very small VLDL	Very small VLDL	-0.234025	-0.0130771	-1.22872	0.223238	0.999873	-4.56481
Phosphatidylcholines	Phosphatidylcholines	Other lipids	-0.321999	-0.00336504	-1.20176	0.233454	0.999873	-4.56941
L-HDL-PL	Phospholipids in large HDL	Large HDL	-0.23107	-0.00997503	-1.18347	0.240572	0.999873	-4.57247
DHA %	Ratio of docosahexaenoic acid to total fatty acids	Fatty acid ratios	0.38464	-0.000537596	1.1774	0.24297	0.999873	-4.57348
M-HDL-C	Cholesterol in medium HDL	Medium HDL	-0.27973	-0.0133003	-1.17182	0.245189	0.999873	-4.5744
XS-VLDL-FC	Free cholesterol in very small VLDL	Very small VLDL	-0.21801	-0.0115684	-1.15155	0.25337	0.999873	-4.57771
HDL particle size	Average diameter for HDL particles	Lipoprotein particle sizes	-0.213077	-0.00891425	-1.13716	0.259298	0.999873	-4.58003
HDL-C	HDL cholesterol	Cholesterol	-0.254817	-0.015593	-1.12904	0.262684	0.999873	-4.58133
IDL-PL	Phospholipids in IDL	IDL	-0.185398	-0.0257434	-1.12054	0.266263	0.999873	-4.58268
XL-HDL-CE %	Cholesteryl esters to total lipids ratio in very large HDL	Very large HDL ratios	0.356237	0.00466096	1.10837	0.271555	0.999873	-4.58478
S-HDL-PL	Phospholipids in small HDL	Small HDL	-0.356237	-0.00257133	-1.10613	0.272407	0.999873	-4.58494
XS-VLDL-PL	Phospholipids in very small VLDL	Very small VLDL	-0.22016	-0.009494	-1.10221	0.274096	0.999873	-4.58555
Pyruvate	Pyruvate	Glycolysis related metabolites	0.345507	0.0173202	1.09622	0.276689	0.999873	-4.58648
XS-VLDL-P	Concentration of very small VLDL particles	Very small VLDL	-0.203691	-0.0115801	-1.08259	0.282654	0.999873	-4.58858
L-HDL-L	Total lipids in large HDL	Large HDL	-0.218886	-0.0126226	-1.07721	0.285033	0.999873	-4.5894
M-HDL-CE	Cholesteryl esters in medium HDL	Medium HDL	-0.25668	-0.0138544	-1.07149	0.28758	0.999873	-4.59027
Phosphoglycerides	Phosphoglycerides	Other lipids	-0.280332	-0.00188564	-1.05959	0.292926	0.999873	-4.59207
3-Hydroxybutyrate	3-Hydroxybutyrate	Ketone bodies	0.427996	-0.000975008	1.05183	0.296446	0.999873	-4.59323
Acetoacetate	Acetoacetate	Ketone bodies	0.412457	-0.00761404	1.03284	0.305187	0.999873	-4.59603
Total-PL	Total phospholipids in lipoprotein particles	Phospholipids	-0.267755	-0.00861828	-1.03261	0.305291	0.999873	-4.59606
HDL-CE	Cholesteryl esters in HDL	Cholesteryl esters	-0.232828	-0.0161701	-1.01504	0.313534	0.999873	-4.59862
S-HDL-L	Total lipids in small HDL	Small HDL	-0.313129	-0.00395399	-1.00172	0.319884	0.999873	-4.60052
S-HDL-FC	Free cholesterol in small HDL	Small HDL	-0.291055	-0.0084404	-0.991854	0.324639	0.999873	-4.60192
Histidine	Histidine	Amino acids	0.390385	0.000295098	0.987227	0.326885	0.999873	-4.60257
M-HDL-FC %	Free cholesterol to total lipids ratio in medium HDL	Medium HDL ratios	-0.210555	-0.015852	-0.966907	0.336875	0.999873	-4.60539
Total cholines	Total cholines	Other lipids	-0.241144	-0.006559	-0.96478	0.337932	0.999873	-4.60568
IDL-FC	Free cholesterol in IDL	IDL	-0.159731	-0.0261086	-0.953499	0.343574	0.999873	-4.60722
L-HDL-P	Concentration of large HDL particles	Large HDL	-0.174326	-0.0104971	-0.950951	0.344857	0.999873	-4.60757
IDL-L	Total lipids in IDL	IDL	-0.154191	-0.0241622	-0.921998	0.359654	0.999873	-4.61143
M-HDL-TG	Triglycerides in medium HDL	Medium HDL	-0.299417	0.0120808	-0.906614	0.367679	0.999873	-4.61344
XL-VLDL-C %	Cholesterol to total lipids ratio in very large VLDL	Very large VLDL ratios	0.307819	-0.0130107	0.899318	0.371525	0.999873	-4.61438
IDL-CE	Cholesteryl esters in IDL	IDL	-0.14661	-0.0248531	-0.876832	0.383537	0.999873	-4.61723
IDL-P	Concentration of IDL particles	IDL	-0.139295	-0.0217741	-0.872271	0.386002	0.999873	-4.6178
IDL-C	Cholesterol in IDL	IDL	-0.146458	-0.0251818	-0.871574	0.38638	0.999873	-4.61789
Phenylalanine	Phenylalanine	Aromatic amino acids	-0.337283	0.0231505	-0.85778	0.393902	0.999873	-4.61959
Sphingomyelins	Sphingomyelins	Other lipids	-0.172446	-0.0273159	-0.856175	0.394783	0.999873	-4.61979
HDL-TG	Triglycerides in HDL	Triglycerides	-0.271596	0.0127277	-0.835984	0.40597	0.999873	-4.62223
L-VLDL-TG %	Triglycerides to total lipids ratio in large VLDL	Large VLDL ratios	-0.25758	0.0126636	-0.833235	0.407508	0.999873	-4.62256
Glucose	Glucose	Glycolysis related metabolites	0.245207	0.0263028	0.832615	0.407855	0.999873	-4.62263
S-VLDL-CE	Cholesteryl esters in small VLDL	Small VLDL	-0.15573	-0.0120682	-0.82852	0.410154	0.999873	-4.62312
L-HDL-FC	Free cholesterol in large HDL	Large HDL	-0.157505	-0.0103716	-0.824163	0.412609	0.999873	-4.62364
XXL-VLDL-PL %	Phospholipids to total lipids ratio in chylomicrons and extremely large VLDL	Chylomicrons and extremely large VLDL ratios	0.306864	0.116323	0.759613	0.450565	0.999873	-4.6246
L-HDL-C	Cholesterol in large HDL	Large HDL	-0.163757	-0.0134997	-0.809014	0.421211	0.999873	-4.62541
S-HDL-P	Concentration of small HDL particles	Small HDL	-0.243283	-0.0110339	-0.795594	0.428921	0.999873	-4.62695
XL-VLDL-TG %	Triglycerides to total lipids ratio in very large VLDL	Very large VLDL ratios	-0.315896	0.00260786	-0.793342	0.430223	0.999873	-4.62721
ApoB/ApoA1	Ratio of apolipoprotein B to apolipoprotein A1	Apolipoproteins	0.138822	-0.00476874	0.785219	0.434939	0.999873	-4.62813
S-HDL-CE %	Cholesteryl esters to total lipids ratio in small HDL	Small HDL ratios	0.282174	-0.0192427	0.781608	0.437045	0.999873	-4.62853
S-HDL-C	Cholesterol in small HDL	Small HDL	-0.225324	-0.0105691	-0.773726	0.441663	0.999873	-4.62941
L-HDL-CE	Cholesteryl esters in large HDL	Large HDL	-0.155837	-0.0137864	-0.772203	0.442558	0.999873	-4.62958
L-VLDL-FC %	Free cholesterol to total lipids ratio in large VLDL	Large VLDL ratios	0.207546	-0.00263413	0.767316	0.445439	0.999873	-4.63012
IDL-PL %	Phospholipids to total lipids ratio in IDL	IDL ratios	-0.15795	0.00248071	-0.75629	0.451979	0.999873	-4.63133
S-HDL-C %	Cholesterol to total lipids ratio in small HDL	Small HDL ratios	0.292017	-0.0228305	0.755123	0.452674	0.999873	-4.63145
S-VLDL-C	Cholesterol in small VLDL	Small VLDL	-0.140399	-0.012286	-0.751337	0.454935	0.999873	-4.63186
Glutamine	Glutamine	Amino acids	0.290847	-0.00850491	0.748471	0.45665	0.999873	-4.63217
XL-VLDL-CE %	Cholesteryl esters to total lipids ratio in very large VLDL	Very large VLDL ratios	0.243828	-0.0165681	0.748047	0.456904	0.999873	-4.63222
L-VLDL-C %	Cholesterol to total lipids ratio in large VLDL	Large VLDL ratios	0.238004	-0.0223756	0.740679	0.461332	0.999873	-4.633
Omega-3	Omega-3 fatty acids	Fatty acids	0.213894	0.0161093	0.738269	0.462786	0.999873	-4.63326
Total-CE	Total esterified cholesterol	Cholesteryl esters	-0.136157	-0.0192534	-0.730328	0.467594	0.999873	-4.6341
DHA	Docosahexaenoic acid	Fatty acids	0.238761	0.00411198	0.730307	0.467607	0.999873	-4.6341
XXL-VLDL-C %	Cholesterol to total lipids ratio in chylomicrons and extremely large VLDL	Chylomicrons and extremely large VLDL ratios	0.169725	0.0280795	0.624226	0.534929	0.999873	-4.63601
XL-VLDL-FC %	Free cholesterol to total lipids ratio in very large VLDL	Very large VLDL ratios	0.166689	0.00482463	0.682436	0.497185	0.999873	-4.63897
Total-C	Total cholesterol	Cholesterol	-0.122777	-0.0172257	-0.655499	0.514266	0.999873	-4.64156
S-HDL-CE	Cholesteryl esters in small HDL	Small HDL	-0.187431	-0.0106466	-0.650941	0.517187	0.999873	-4.64199
Acetate	Acetate	Ketone bodies	0.273088	-0.00621696	0.643744	0.521817	0.999873	-4.64266
S-VLDL-FC	Free cholesterol in small VLDL	Small VLDL	-0.121582	-0.0125994	-0.639716	0.524417	0.999873	-4.64303
MUFA %	Ratio of monounsaturated fatty acids to total fatty acids	Fatty acid ratios	0.185549	0.0126229	0.63669	0.526375	0.999873	-4.64331
Isoleucine	Isoleucine	Branched-chain amino acids	-0.232352	-0.0190877	-0.626454	0.533028	0.999873	-4.64425
M-VLDL-TG %	Triglycerides to total lipids ratio in medium VLDL	Medium VLDL ratios	-0.175212	0.024054	-0.607262	0.545615	0.999873	-4.64595
M-VLDL-CE	Cholesteryl esters in medium VLDL	Medium VLDL	-0.0972479	-0.0254231	-0.600765	0.549911	0.999873	-4.64652
L-LDL-PL	Phospholipids in large LDL	Large LDL	-0.106025	-0.0228023	-0.589294	0.557536	0.999873	-4.64751
VLDL-CE	Cholesteryl esters in VLDL	Cholesteryl esters	-0.110951	-0.00723498	-0.57742	0.565484	0.999873	-4.64851
Total-FC	Total free cholesterol	Free cholesterol	-0.110607	-0.0134745	-0.575759	0.566599	0.999873	-4.64864
M-VLDL-FC %	Free cholesterol to total lipids ratio in medium VLDL	Medium VLDL ratios	0.162899	-0.02883	0.574944	0.567148	0.999873	-4.64871
Total-L	Total lipids in lipoprotein particles	Total lipids	-0.137488	-0.00243205	-0.574069	0.567736	0.999873	-4.64879
S-VLDL-PL	Phospholipids in small VLDL	Small VLDL	-0.119697	-0.00748435	-0.569641	0.57072	0.999873	-4.64915
XS-VLDL-FC %	Free cholesterol to total lipids ratio in very small VLDL	Very small VLDL ratios	0.136202	0.00868072	0.569258	0.570979	0.999873	-4.64918
L-VLDL-CE %	Cholesteryl esters to total lipids ratio in large VLDL	Large VLDL ratios	0.173484	-0.0248762	0.567103	0.572434	0.999873	-4.64936
S-VLDL-PL %	Phospholipids to total lipids ratio in small VLDL	Small VLDL ratios	0.178958	-0.0348002	0.563328	0.574987	0.999873	-4.64967
Remnant-C	Remnant cholesterol (non-HDL, non-LDL -cholesterol)	Cholesterol	-0.101581	-0.0100248	-0.557567	0.578895	0.999873	-4.65013
M-VLDL-PL %	Phospholipids to total lipids ratio in medium VLDL	Medium VLDL ratios	0.178058	-0.0323476	0.544513	0.587796	0.999873	-4.65117
S-VLDL-L	Total lipids in small VLDL	Small VLDL	-0.124891	-0.000393407	-0.539094	0.591509	0.999873	-4.6516
SFA	Saturated fatty acids	Fatty acids	-0.158643	0.0126536	-0.538484	0.591928	0.999873	-4.65165
Acetone	Acetone	Ketone bodies	0.195871	-0.009355	0.527266	0.599653	0.999873	-4.65251
L-LDL-FC	Free cholesterol in large LDL	Large LDL	-0.0911254	-0.0265387	-0.525366	0.600967	0.999873	-4.65266
Lactate	Lactate	Glycolysis related metabolites	0.136881	0.0137852	0.519257	0.605198	0.999873	-4.65312
XS-VLDL-TG	Triglycerides in very small VLDL	Very small VLDL	-0.141685	0.0100303	-0.517036	0.606739	0.999873	-4.65328
IDL-TG	Triglycerides in IDL	IDL	-0.124967	0.00324258	-0.506229	0.614265	0.999873	-4.65409
M-LDL-PL %	Phospholipids to total lipids ratio in medium LDL	Medium LDL ratios	-0.103237	-0.00761873	-0.497488	0.620383	0.999873	-4.65472
XS-VLDL-CE %	Cholesteryl esters to total lipids ratio in very small VLDL	Very small VLDL ratios	-0.150081	-0.0310903	-0.484091	0.629812	0.999873	-4.65567
Valine	Valine	Branched-chain amino acids	-0.163951	-0.00783478	-0.478841	0.633524	0.999873	-4.65604
S-VLDL-P	Concentration of small VLDL particles	Small VLDL	-0.12333	0.00341664	-0.476038	0.63551	0.999873	-4.65623
XL-HDL-TG %	Triglycerides to total lipids ratio in very large HDL	Very large HDL ratios	0.115386	0.0294814	0.432974	0.666385	0.999873	-4.65625
XS-VLDL-TG %	Triglycerides to total lipids ratio in very small VLDL	Very small VLDL ratios	0.123915	0.0307328	0.471051	0.639049	0.999873	-4.65657
M-VLDL-C	Cholesterol in medium VLDL	Medium VLDL	-0.0783401	-0.0160687	-0.465416	0.643059	0.999873	-4.65696
Glycine	Glycine	Amino acids	0.0886853	-0.00548296	0.463803	0.644208	0.999873	-4.65707
L-LDL-CE	Cholesteryl esters in large LDL	Large LDL	-0.0826806	-0.0180617	-0.462881	0.644866	0.999873	-4.65713
M-LDL-C %	Cholesterol to total lipids ratio in medium LDL	Medium LDL ratios	0.0946056	-0.0111058	0.452549	0.652254	0.999873	-4.65781
XXL-VLDL-TG %	Triglycerides to total lipids ratio in chylomicrons and extremely large VLDL	Chylomicrons and extremely large VLDL ratios	-0.0545044	-0.0875105	-0.179594	0.858097	0.999873	-4.65797
Unsaturation	Degree of unsaturation	Fatty acids	0.106924	-0.00885531	0.449752	0.65426	0.999873	-4.658
XXL-VLDL-CE %	Cholesteryl esters to total lipids ratio in chylomicrons and extremely large VLDL	Chylomicrons and extremely large VLDL ratios	0.0553462	0.0110027	0.174911	0.861759	0.999873	-4.65808
L-LDL-L	Total lipids in large LDL	Large LDL	-0.0790031	-0.0195726	-0.447904	0.655587	0.999873	-4.65812
LDL-PL	Phospholipids in LDL	Phospholipids	-0.0810981	-0.0186574	-0.44775	0.655698	0.999873	-4.65813
M-HDL-TG %	Triglycerides to total lipids ratio in medium HDL	Medium HDL ratios	-0.129941	0.0173048	-0.443607	0.658677	0.999873	-4.65839
L-LDL-C	Cholesterol in large LDL	Large LDL	-0.0775242	-0.0200884	-0.44346	0.658782	0.999873	-4.6584
LDL-FC	Free cholesterol in LDL	Free cholesterol	-0.0754246	-0.0247493	-0.441425	0.660247	0.999873	-4.65853
S-VLDL-FC %	Free cholesterol to total lipids ratio in small VLDL	Small VLDL ratios	0.125751	-0.0315736	0.435562	0.664476	0.999873	-4.65891
XS-VLDL-C %	Cholesterol to total lipids ratio in very small VLDL	Very small VLDL ratios	-0.125504	-0.029458	-0.43323	0.666162	0.999873	-4.65905
M-LDL-FC	Free cholesterol in medium LDL	Medium LDL	-0.0742873	-0.0231581	-0.425132	0.672027	0.999873	-4.65956
S-LDL-FC	Free cholesterol in small LDL	Small LDL	-0.0698529	-0.0220891	-0.420282	0.675549	0.999873	-4.65986
VLDL-P	Concentration of VLDL particles	Lipoprotein particle concentrations	-0.111122	0.00452711	-0.419174	0.676355	0.999873	-4.65992
Omega-6	Omega-6 fatty acids	Fatty acids	-0.0956712	-0.00771055	-0.411495	0.68195	0.999873	-4.66039
S-HDL-TG	Triglycerides in small HDL	Small HDL	-0.133651	0.0173427	-0.40952	0.683392	0.999873	-4.6605
M-LDL-PL	Phospholipids in medium LDL	Medium LDL	-0.0784675	-0.0148453	-0.40063	0.689896	0.999873	-4.66103
non-HDL-C	Total cholesterol minus HDL-C	Cholesterol	-0.0697448	-0.0129621	-0.394141	0.694659	0.999873	-4.6614
Total BCAA	Total concentration of branched-chain amino acids (leucine + isoleucine + valine)	Branched-chain amino acids	-0.125657	-0.0112859	-0.393105	0.69542	0.999873	-4.66146
L-LDL-TG	Triglycerides in large LDL	Large LDL	-0.0958005	0.00248535	-0.393028	0.695477	0.999873	-4.66146
L-HDL-CE %	Cholesteryl esters to total lipids ratio in large HDL	Large HDL ratios	-0.137718	-0.0251023	-0.37117	0.711633	0.999873	-4.66185
M-HDL-PL %	Phospholipids to total lipids ratio in medium HDL	Medium HDL ratios	-0.165249	0.0352559	-0.385943	0.700694	0.999873	-4.66186
M-LDL-P	Concentration of medium LDL particles	Medium LDL	-0.0775576	-0.0114654	-0.384625	0.701665	0.999873	-4.66194
Albumin	Albumin	Fluid balance	0.104916	0.000806251	0.383401	0.702569	0.999873	-4.66201
S-VLDL-TG %	Triglycerides to total lipids ratio in small VLDL	Small VLDL ratios	-0.114371	0.0301763	-0.382007	0.703597	0.999873	-4.66208
LDL-P	Concentration of LDL particles	Lipoprotein particle concentrations	-0.0688842	-0.0156798	-0.37625	0.707854	0.999873	-4.6624
L-LDL-P	Concentration of large LDL particles	Large LDL	-0.0647484	-0.019808	-0.375256	0.708589	0.999873	-4.66245
L-HDL-C %	Cholesterol to total lipids ratio in large HDL	Large HDL ratios	-0.133469	-0.0179504	-0.3551	0.723583	0.999873	-4.66269
M-HDL-CE %	Cholesteryl esters to total lipids ratio in medium HDL	Medium HDL ratios	0.150847	-0.0312352	0.363968	0.716964	0.999873	-4.66306
VLDL-C	VLDL cholesterol	Cholesterol	-0.0778689	0.000236806	-0.361362	0.718902	0.999873	-4.6632
S-LDL-FC %	Free cholesterol to total lipids ratio in small LDL	Small LDL ratios	-0.111628	-0.0339512	-0.353872	0.724484	0.999873	-4.66359
ApoB	Apolipoprotein B	Apolipoproteins	-0.0620617	-0.0129998	-0.346931	0.72967	0.999873	-4.66394
S-LDL-P	Concentration of small LDL particles	Small LDL	-0.0729372	-0.00622194	-0.339286	0.735396	0.999873	-4.66432
XL-HDL-FC	Free cholesterol in very large HDL	Very large HDL	0.0988197	-0.003379	0.335383	0.738326	0.999873	-4.66451
S-VLDL-TG	Triglycerides in small VLDL	Small VLDL	-0.100643	0.0146118	-0.328371	0.743598	0.999873	-4.66485
M-VLDL-C %	Cholesterol to total lipids ratio in medium VLDL	Medium VLDL ratios	0.0939063	-0.0312512	0.328155	0.743761	0.999873	-4.66486
Alanine	Alanine	Amino acids	0.0766253	0.00777971	0.326823	0.744764	0.999873	-4.66492
M-VLDL-FC	Free cholesterol in medium VLDL	Medium VLDL	-0.0715337	-0.00457557	-0.326554	0.744967	0.999873	-4.66494
LDL-TG	Triglycerides in LDL	Triglycerides	-0.081508	0.0074155	-0.30979	0.757629	0.999873	-4.66571
LDL-CE	Cholesteryl esters in LDL	Cholesteryl esters	-0.0565911	-0.0138913	-0.309244	0.758042	0.999873	-4.66574
S-HDL-FC %	Free cholesterol to total lipids ratio in small HDL	Small HDL ratios	0.0593652	-0.00829494	0.307602	0.759286	0.999873	-4.66581
LDL-L	Total lipids in LDL	Total lipids	-0.0549155	-0.0157322	-0.307199	0.759592	0.999873	-4.66583
S-LDL-PL	Phospholipids in small LDL	Small LDL	-0.0565215	-0.0130842	-0.304239	0.761836	0.999873	-4.66596
LDL-C	LDL cholesterol	Cholesterol	-0.0534526	-0.0164327	-0.301638	0.763811	0.999873	-4.66608
L-HDL-FC %	Free cholesterol to total lipids ratio in large HDL	Large HDL ratios	-0.0880451	0.0188637	-0.271341	0.786928	0.999873	-4.66646
M-HDL-C %	Cholesterol to total lipids ratio in medium HDL	Medium HDL ratios	0.11602	-0.0327597	0.282724	0.778212	0.999873	-4.66688
M-LDL-CE %	Cholesteryl esters to total lipids ratio in medium LDL	Medium LDL ratios	0.0645724	0.013931	0.277481	0.782218	0.999873	-4.66709
VLDL particle size	Average diameter for VLDL particles	Lipoprotein particle sizes	0.0748938	0.0231599	0.277389	0.782288	0.999873	-4.6671
PUFA %	Ratio of polyunsaturated fatty acids to total fatty acids	Fatty acid ratios	0.0920665	-0.0223186	0.275627	0.783636	0.999873	-4.66717
Clinical LDL-C	Clinical LDL cholesterol	Cholesterol	-0.0479892	-0.0190928	-0.272463	0.786057	0.999873	-4.66729
M-VLDL-P	Concentration of medium VLDL particles	Medium VLDL	-0.0691969	0.00141812	-0.268042	0.789445	0.999873	-4.66747
LA %	Ratio of linoleic acid to total fatty acids	Fatty acid ratios	0.0913601	-0.0280049	0.265005	0.791774	0.999873	-4.66758
M-LDL-L	Total lipids in medium LDL	Medium LDL	-0.0502582	-0.0117459	-0.263023	0.793295	0.999873	-4.66766
M-VLDL-PL	Phospholipids in medium VLDL	Medium VLDL	-0.061074	-0.000328275	-0.254885	0.799549	0.999873	-4.66797
M-LDL-TG	Triglycerides in medium LDL	Medium LDL	-0.0720135	0.0111854	-0.254781	0.79963	0.999873	-4.66797
M-LDL-C	Cholesterol in medium LDL	Medium LDL	-0.0482564	-0.0123489	-0.254222	0.800059	0.999873	-4.66799
TG/PG	Ratio of triglycerides to phosphoglycerides	Other lipids	0.0703851	0.0233057	0.251031	0.802516	0.999873	-4.66811
Total triglycerides	Total triglycerides	Triglycerides	-0.0710916	0.0168847	-0.247718	0.805068	0.999873	-4.66823
S-LDL-CE %	Cholesteryl esters to total lipids ratio in small LDL	Small LDL ratios	0.0714642	0.008936	0.240837	0.810376	0.999873	-4.66847
XL-HDL-PL	Phospholipids in very large HDL	Very large HDL	-0.0459633	-0.00500741	-0.240555	0.810594	0.999873	-4.66848
M-LDL-CE	Cholesteryl esters in medium LDL	Medium LDL	-0.04804	-0.00900549	-0.239446	0.81145	0.999873	-4.66852
S-LDL-C	Cholesterol in small LDL	Small LDL	-0.0448752	-0.0125032	-0.238003	0.812565	0.999873	-4.66857
IDL-FC %	Free cholesterol to total lipids ratio in IDL	IDL ratios	-0.0800966	-0.0266285	-0.237264	0.813136	0.999873	-4.6686
S-LDL-L	Total lipids in small LDL	Small LDL	-0.0450646	-0.0106865	-0.235422	0.814559	0.999873	-4.66866
VLDL-L	Total lipids in VLDL	Total lipids	-0.0579607	0.011399	-0.230206	0.818594	0.999873	-4.66884
M-LDL-FC %	Free cholesterol to total lipids ratio in medium LDL	Medium LDL ratios	-0.0677986	-0.0302799	-0.22513	0.822525	0.999873	-4.66901
Total fatty acids	Total fatty acids	Fatty acids	-0.0598223	0.0092193	-0.220379	0.826209	0.999873	-4.66916
VLDL-TG	Triglycerides in VLDL	Triglycerides	-0.0624637	0.0168143	-0.217867	0.828158	0.999873	-4.66924
VLDL-FC	Free cholesterol in VLDL	Free cholesterol	-0.054966	0.00835981	-0.211497	0.833106	0.999873	-4.66944
Creatinine	Creatinine	Fluid balance	0.0534388	-0.00334043	0.209959	0.834302	0.999873	-4.66949
M-VLDL-L	Total lipids in medium VLDL	Medium VLDL	-0.0521724	0.00551973	-0.209202	0.83489	0.999873	-4.66951
S-LDL-CE	Cholesteryl esters in small LDL	Small LDL	-0.0419981	-0.00916236	-0.208204	0.835666	0.999873	-4.66954
VLDL-PL	Phospholipids in VLDL	Phospholipids	-0.0532018	0.0103936	-0.201092	0.841202	0.999873	-4.66975
XL-HDL-TG	Triglycerides in very large HDL	Very large HDL	-0.0520892	0.00888151	-0.199834	0.842182	0.999873	-4.66979
L-VLDL-CE	Cholesteryl esters in large VLDL	Large VLDL	-0.053034	0.00769134	-0.19703	0.844367	0.999873	-4.66987
M-VLDL-CE %	Cholesteryl esters to total lipids ratio in medium VLDL	Medium VLDL ratios	0.055136	-0.0329368	0.189441	0.850288	0.999873	-4.67008
L-HDL-PL %	Phospholipids to total lipids ratio in large HDL	Large HDL ratios	0.0508862	0.0218448	0.1484	0.882454	0.999873	-4.67018
PUFA/MUFA	Ratio of polyunsaturated fatty acids to monounsaturated fatty acids	Fatty acid ratios	-0.0529856	-0.0156268	-0.179831	0.857798	0.999873	-4.67034
L-LDL-C %	Cholesterol to total lipids ratio in large LDL	Large LDL ratios	0.0367439	-0.0157559	0.173631	0.86265	0.999873	-4.6705
IDL-TG %	Triglycerides to total lipids ratio in IDL	IDL ratios	0.0509744	0.0281297	0.172882	0.863236	0.999873	-4.67052
S-LDL-C %	Cholesterol to total lipids ratio in small LDL	Small LDL ratios	0.0541967	-0.0222706	0.169982	0.865508	0.999873	-4.67059
S-VLDL-CE %	Cholesteryl esters to total lipids ratio in small VLDL	Small VLDL ratios	-0.0515703	-0.0335864	-0.15753	0.875274	0.999873	-4.67089
S-HDL-TG %	Triglycerides to total lipids ratio in small HDL	Small HDL ratios	-0.0417571	0.0189421	-0.157342	0.875422	0.999873	-4.67089
L-VLDL-PL %	Phospholipids to total lipids ratio in large VLDL	Large VLDL ratios	0.0348726	0.00349713	0.153709	0.878276	0.999873	-4.67098
Leucine	Leucine	Branched-chain amino acids	0.0470676	-0.00929261	0.151016	0.880392	0.999873	-4.67104
XL-HDL-C	Cholesterol in very large HDL	Very large HDL	0.0349942	-0.00867568	0.149821	0.881331	0.999873	-4.67106
M-VLDL-TG	Triglycerides in medium VLDL	Medium VLDL	-0.0452229	0.0159086	-0.148377	0.882466	0.999873	-4.67109
LDL particle size	Average diameter for LDL particles	Lipoprotein particle sizes	0.0448408	-0.0372465	0.147304	0.88331	0.999873	-4.67112
XL-VLDL-CE	Cholesteryl esters in very large VLDL	Very large VLDL	-0.0389068	0.00964484	-0.140247	0.888862	0.999873	-4.67126
XXL-VLDL-PL	Phospholipids in chylomicrons and extremely large VLDL	Chylomicrons and extremely large VLDL	0.0507583	0.0300204	0.140149	0.888939	0.999873	-4.67127
L-LDL-PL %	Phospholipids to total lipids ratio in large LDL	Large LDL ratios	-0.0265739	-0.00192022	-0.1321	0.895279	0.999873	-4.67143
XL-VLDL-PL %	Phospholipids to total lipids ratio in very large VLDL	Very large VLDL ratios	-0.0467142	0.0145316	-0.12883	0.897857	0.999873	-4.67149
XS-VLDL-PL %	Phospholipids to total lipids ratio in very small VLDL	Very small VLDL ratios	0.0360429	0.0107385	0.126511	0.899686	0.999873	-4.67153
Glycoprotein acetyls	Glycoprotein acetyls	Inflammation	0.0334924	0.0115553	0.12637	0.899797	0.999873	-4.67153
L-LDL-FC %	Free cholesterol to total lipids ratio in large LDL	Large LDL ratios	-0.0404626	-0.0307706	-0.125012	0.900868	0.999873	-4.67156
L-HDL-TG %	Triglycerides to total lipids ratio in large HDL	Large HDL ratios	0.011626	0.00238876	0.0407972	0.967574	0.999873	-4.67164
S-LDL-TG	Triglycerides in small LDL	Small LDL	-0.0398604	0.0202173	-0.119994	0.904827	0.999873	-4.67165
LA	Linoleic acid	Fatty acids	-0.0264975	-0.00761504	-0.119894	0.904906	0.999873	-4.67165
S-LDL-TG %	Triglycerides to total lipids ratio in small LDL	Small LDL ratios	-0.0360187	0.0338241	-0.113155	0.910227	0.999873	-4.67176
XXL-VLDL-FC	Free cholesterol in chylomicrons and extremely large VLDL	Chylomicrons and extremely large VLDL	0.0407388	0.0298103	0.111828	0.911276	0.999873	-4.67179
PUFA	Polyunsaturated fatty acids	Fatty acids	-0.025078	-0.00186097	-0.102884	0.918345	0.999873	-4.67193
IDL-CE %	Cholesteryl esters to total lipids ratio in IDL	IDL ratios	0.0277641	-0.01938	0.0992364	0.92123	0.999873	-4.67198
XXL-VLDL-C	Cholesterol in chylomicrons and extremely large VLDL	Chylomicrons and extremely large VLDL	0.029426	0.0267659	0.0855308	0.93208	0.999873	-4.67216
L-VLDL-C	Cholesterol in large VLDL	Large VLDL	-0.0239396	0.0131374	-0.0829362	0.934136	0.999873	-4.6722
L-VLDL-L	Total lipids in large VLDL	Large VLDL	-0.0239071	0.0165945	-0.0812908	0.93544	0.999873	-4.67222
XL-VLDL-L	Total lipids in very large VLDL	Very large VLDL	-0.0230574	0.0197048	-0.0742966	0.940983	0.999873	-4.6723
Omega-6 %	Ratio of omega-6 fatty acids to total fatty acids	Fatty acid ratios	-0.0246816	-0.0286555	-0.0742753	0.941	0.999873	-4.6723
XL-VLDL-C	Cholesterol in very large VLDL	Very large VLDL	-0.0207962	0.0166332	-0.0676034	0.946291	0.999873	-4.67236
XL-VLDL-TG	Triglycerides in very large VLDL	Very large VLDL	-0.0216163	0.022307	-0.0645619	0.948704	0.999873	-4.67239
S-LDL-PL %	Phospholipids to total lipids ratio in small LDL	Small LDL ratios	-0.0176228	-0.00686166	-0.0629786	0.949961	0.999873	-4.67241
XL-HDL-CE	Cholesteryl esters in very large HDL	Very large HDL	0.0134752	-0.00970023	0.0620137	0.950726	0.999873	-4.67242
XXL-VLDL-CE	Cholesteryl esters in chylomicrons and extremely large VLDL	Chylomicrons and extremely large VLDL	0.0207082	0.0249319	0.0607537	0.951726	0.999873	-4.67243
XL-HDL-P	Concentration of very large HDL particles	Very large HDL	-0.0121909	-0.00731375	-0.0589472	0.95316	0.999873	-4.67244
M-LDL-TG %	Triglycerides to total lipids ratio in medium LDL	Medium LDL ratios	-0.0170851	0.0266476	-0.0565795	0.955039	0.999873	-4.67246
XXL-VLDL-P	Concentration of chylomicrons and extremely large VLDL particles	Chylomicrons and extremely large VLDL	0.0211292	0.0293836	0.0562002	0.95534	0.999873	-4.67247
L-VLDL-TG	Triglycerides in large VLDL	Large VLDL	-0.0181725	0.0199764	-0.0561606	0.955372	0.999873	-4.67247
MUFA	Monounsaturated fatty acids	Fatty acids	0.0158	0.0127253	0.0558835	0.955592	0.999873	-4.67247
XL-HDL-L	Total lipids in very large HDL	Very large HDL	-0.0117984	-0.00667802	-0.0555503	0.955856	0.999873	-4.67247
XXL-VLDL-L	Total lipids in chylomicrons and extremely large VLDL	Chylomicrons and extremely large VLDL	-0.0163091	0.0232956	-0.0510946	0.959394	0.999873	-4.67251
S-VLDL-C %	Cholesterol to total lipids ratio in small VLDL	Small VLDL ratios	0.0150969	-0.0345262	0.048263	0.961642	0.999873	-4.67253
XXL-VLDL-TG	Triglycerides in chylomicrons and extremely large VLDL	Chylomicrons and extremely large VLDL	-0.0152701	0.0243956	-0.0456286	0.963734	0.999873	-4.67255
L-LDL-CE %	Cholesteryl esters to total lipids ratio in large LDL	Large LDL ratios	0.00809084	0.00790072	0.0357031	0.971619	0.999873	-4.6726
XL-VLDL-P	Concentration of very large VLDL particles	Very large VLDL	-0.00780263	0.023971	-0.0217427	0.982714	0.999873	-4.67266
L-VLDL-P	Concentration of large VLDL particles	Large VLDL	-0.00720763	0.0207085	-0.0209437	0.983349	0.999873	-4.67267
L-LDL-TG %	Triglycerides to total lipids ratio in large LDL	Large LDL ratios	-0.00476967	0.0225642	-0.0164349	0.986934	0.999873	-4.67268
XL-VLDL-FC	Free cholesterol in very large VLDL	Very large VLDL	-0.00476333	0.0226381	-0.0139441	0.988914	0.999873	-4.67268
L-VLDL-PL	Phospholipids in large VLDL	Large VLDL	-0.0027797	0.0193224	-0.00866815	0.993108	0.999873	-4.67269
XL-VLDL-PL	Phospholipids in very large VLDL	Very large VLDL	-0.00257546	0.023568	-0.00746765	0.994063	0.999873	-4.67269
IDL-C %	Cholesterol to total lipids ratio in IDL	IDL ratios	0.000258979	-0.0240797	0.000881461	0.999299	0.999873	-4.6727
L-VLDL-FC	Free cholesterol in large VLDL	Large VLDL	-5.05781e-05	0.0179135	-0.000160188	0.999873	0.999873	-4.6727

## Sheet: Table S7
Table S7: Gene expression analysis after the intervention. Fish-protein treated low insuliniAUC vs. placebo-treated low insuliniAUC
Official symbol	Accession	entrez	logFC	AveExpr	t	P.Value	adj.P.Val	B
LAG3	NM_002286.5	3902	-0.380531	-0.118198	-3.03541	0.00355787	0.99759	-2.5539
AMDHD1	NM_152435.2	144193	0.432985	0.0138183	2.80287	0.00682371	0.99759	-2.88914
RPS6KB2	NM_003952.2	6199	0.17144	0.0127652	2.36801	0.0211459	0.99759	-3.46632
IDH3G	NM_004135.2	3421	0.126854	-0.0100588	2.22388	0.0299575	0.99759	-3.64167
NAT8L	NM_178557.3	339983	-0.409402	-0.070043	-2.19253	0.0322564	0.99759	-3.67868
PKLR	NM_181871.3	5313	-0.35766	-0.0319574	-2.18914	0.0325141	0.99759	-3.68265
CD274	NM_014143.3	29126	-0.43098	-0.0815468	-2.09893	0.0400672	0.99759	-3.78669
GOT1	NM_002079.2	2805	-0.220351	-0.0429763	-2.05536	0.0442333	0.99759	-3.83568
PRKAB2	NM_005399.3	5565	0.174111	-0.0173561	2.04192	0.0455918	0.99759	-3.85063
ARID1A	NM_006015.4	8289	0.0950796	0.0429782	1.97323	0.0531119	0.99759	-3.92576
PYCR1	NM_006907.2	5831	-0.3051	0.00547784	-1.93796	0.0573694	0.99759	-3.96351
FOXP3	NM_014009.3	50943	0.365118	-0.0510496	1.932	0.0581163	0.99759	-3.96983
POMC	NM_000939.2	5443	-0.334985	-0.0847385	-1.92146	0.0594587	0.99759	-3.98097
FANCD2	NM_033084.3	2177	-0.218883	-0.0286931	-1.91684	0.0600552	0.99759	-3.98584
GDA	NM_001242506.2	9615	0.300311	-0.0347014	1.87649	0.0654858	0.99759	-4.02794
MSH2	NM_000251.1	4436	-0.140679	-0.0502904	-1.87358	0.0658926	0.99759	-4.03095
UCK1	NM_031432.3	83549	0.158774	-0.0235088	1.84637	0.0698051	0.99759	-4.05888
DAO	NM_001917.4	1610	0.281632	0.0269882	1.83286	0.0718194	0.99759	-4.07262
FOLH1	NM_004476.1	2346	0.24826	-0.0285694	1.81992	0.0737927	0.99759	-4.08569
ALKBH3	NM_139178.3	221120	0.120168	-0.00931312	1.81573	0.0744425	0.99759	-4.08992
ARID2	NM_152641.2	196528	0.105923	0.024406	1.80542	0.0760602	0.99759	-4.10026
KMT2A	NM_005933.2	4297	0.12208	0.0206421	1.79896	0.0770882	0.99759	-4.10672
CEACAM3	NM_001815.3	1084	-0.367446	0.00267534	-1.76562	0.0825816	0.99759	-4.13972
RUNX2	NM_001024630.3	860	0.325834	-0.0666069	1.72505	0.0897004	0.99759	-4.17916
AR	NM_000044.2	367	0.273748	0.0809379	1.71512	0.0915187	0.99759	-4.1887
ATG101	NM_021934.4	60673	0.14204	-0.00884264	1.71483	0.0915719	0.99759	-4.18897
ECHS1	NM_004092.3	1892	-0.13748	-0.022953	-1.71275	0.0919557	0.99759	-4.19096
CHMP6	NM_024591.4	79643	0.100238	0.0166854	1.70888	0.0926763	0.99759	-4.19466
PDK1	NM_002610.3	5163	0.177439	0.0287092	1.70257	0.0938586	0.99759	-4.20067
CREB3L3	NM_001271995.1	84699	0.213572	-0.0381883	1.69923	0.0944898	0.99759	-4.20385
GMPR	NM_006877.3	2766	-0.333912	0.136514	-1.69504	0.0952855	0.99759	-4.20782
RUNX1	NM_001754.4	861	-0.0996385	0.0103729	-1.68813	0.0966114	0.99759	-4.21436
CD27	NM_001242.4	939	0.160872	-0.13241	1.67415	0.0993412	0.99759	-4.22752
APOM	NM_019101.2	55937	-0.329648	-0.0642964	-1.67174	0.0998176	0.99759	-4.22978
NEIL3	NM_018248.2	55247	0.314102	-0.133645	1.66804	0.100554	0.99759	-4.23324
MAPK8	NM_002750.2	5599	0.131778	-0.00613842	1.66417	0.101327	0.99759	-4.23685
SLC6A19	NM_001003841.2	340024	-0.282266	-0.0166799	-1.6503	0.104142	0.99759	-4.24975
POLE	NM_006231.3	5426	0.173506	0.0335516	1.6437	0.105504	0.99759	-4.25585
MAT2A	NM_005911.4	4144	0.0872642	-0.00366021	1.64328	0.10559	0.99759	-4.25623
NSD1	NM_022455.4	64324	0.086539	0.0212653	1.63358	0.107619	0.99759	-4.26517
SHMT1	NM_148918.1	6470	0.198875	-0.0923583	1.62189	0.110105	0.99759	-4.27586
INMT	NM_006774.4	11185	-0.313007	-0.0299506	-1.61291	0.112046	0.99759	-4.28403
MPC2	NM_001143674.1	25874	0.100627	-0.0260213	1.60347	0.114117	0.99759	-4.29257
PAH	NM_000277.1	5053	-0.257704	-0.0580431	-1.60332	0.114151	0.99759	-4.29271
ACAT1	NM_000019.3	38	-0.130177	-0.0322666	-1.59244	0.116575	0.99759	-4.3025
IMPDH1	NM_000883.3	3614	0.115328	0.0441195	1.58342	0.118618	0.99759	-4.31058
PRPS1	NM_002764.3	5631	-0.114424	-0.0388184	-1.58017	0.119361	0.99759	-4.31348
TELO2	NM_016111.3	9894	-0.202849	-0.0250012	-1.57964	0.119481	0.99759	-4.31395
TBXAS1	NM_001130966.2	6916	0.156389	0.0018668	1.57612	0.120292	0.99759	-4.31709
MAP1LC3B	NM_022818.4	81631	0.0969353	-0.00306048	1.57187	0.121275	0.99759	-4.32086
RPS6KA1	NM_002953.3	6195	0.0764827	-0.0170725	1.5717	0.121313	0.99759	-4.32101
SIGLEC5	NM_003830.3	8778	0.242223	-0.0280831	1.56943	0.121841	0.99759	-4.32302
CTSL	NM_001912.4	1514	-0.227649	0.0705196	-1.56781	0.12222	0.99759	-4.32446
ADH1A	NM_000667.3	124	-0.170624	0.0250717	-1.56009	0.124033	0.99759	-4.33128
SDHB	NM_003000.2	6390	0.0860126	-0.0162459	1.55049	0.126317	0.99759	-4.33971
HAAO	NM_012205.2	23498	0.261695	0.084308	1.5425	0.128245	0.99759	-4.3467
GATM	NM_001482.2	2628	-0.333542	-0.0632564	-1.52642	0.132195	0.99759	-4.36067
SDHC	NM_001035511.1	6391	-0.0834426	-0.045129	-1.52467	0.132631	0.99759	-4.36218
SLC16A6	NM_001174166.1	9120	-0.136355	0.0411663	-1.52165	0.133385	0.99759	-4.36478
TK2	NM_004614.3	7084	0.124742	0.0337954	1.50313	0.138085	0.99759	-4.38065
APOB	NM_000384.2	338	-0.334264	-0.0185241	-1.49781	0.13946	0.99759	-4.38518
STK11	NM_000455.4	6794	0.0915029	0.0132935	1.47511	0.145446	0.99759	-4.40434
ALOX12	NM_000697.1	239	-0.368677	0.0478231	-1.47082	0.146601	0.99759	-4.40794
TXN2	NM_012473.3	25828	-0.0833253	-0.025835	-1.46648	0.147775	0.99759	-4.41156
ACACA	NM_198834.1	31	0.191033	0.00276903	1.46465	0.14827	0.99759	-4.41308
PGAM2	NM_000290.3	5224	0.289595	0.00446223	1.4425	0.154397	0.99759	-4.4314
ABCG1	NM_207174.1	9619	0.222529	-0.0922461	1.43636	0.156127	0.99759	-4.43643
SHMT2	NM_001166356.1	6472	-0.109128	-0.0589353	-1.42973	0.158014	0.99759	-4.44185
HERC1	NM_003922.3	8925	0.0890404	0.0604433	1.4272	0.15874	0.99759	-4.44391
ADH4	NM_000670.3	127	-0.166424	-0.0409805	-1.42614	0.159044	0.99759	-4.44477
TP53	NM_000546.2	7157	-0.0704279	-0.0363062	-1.42325	0.159877	0.99759	-4.44712
ATP5F1D	NM_001687.4	513	-0.0697827	-0.0134022	-1.42183	0.160286	0.99759	-4.44827
THBS1	NM_003246.2	7057	-0.328292	0.0700935	-1.41704	0.161677	0.99759	-4.45215
ARPC4	NM_005718.4	10093	0.0566395	0.00071796	1.40889	0.164062	0.99759	-4.45872
NDUFS8	NM_002496.3	4728	-0.0736216	-0.0180163	-1.40351	0.165652	0.99759	-4.46304
SLC27A1	NM_198580.1	376497	-0.23896	0.000388435	-1.39974	0.166776	0.99759	-4.46606
TK1	NM_003258.1	7083	0.389276	-0.136471	1.38295	0.171838	0.99759	-4.4794
ERCC6	NM_001277058.1	2074	0.114019	0.0308698	1.38221	0.172064	0.99759	-4.47999
SLC6A18	NM_182632.2	348932	0.172178	-0.0369209	1.38133	0.172335	0.99759	-4.48069
KLRB1	NM_002258.2	3820	-0.119623	-0.0491797	-1.3786	0.173169	0.99759	-4.48283
PDGFB	NM_033016.2	5155	-0.217899	0.0197878	-1.36383	0.177749	0.99759	-4.49442
UBE2C	NM_007019.2	11065	0.282365	0.0269133	1.3622	0.178261	0.99759	-4.4957
NOX3	NM_015718.2	50508	0.177976	0.0262612	1.35373	0.180933	0.99759	-4.50228
SERINC3	NM_006811.2	10955	0.0700877	-0.0183609	1.34536	0.183605	0.99759	-4.50875
ENO3	NM_001976.4	2027	-0.255886	0.0947208	-1.3316	0.188062	0.99759	-4.51931
VHL	NM_000551.2	7428	0.0668384	-0.0307094	1.31861	0.192342	0.99759	-4.52919
SLC1A5	NM_001145144.1	6510	0.160689	0.0379178	1.31661	0.193009	0.99759	-4.5307
CACNA1A	NM_001127221.1	773	-0.154652	-0.0284842	-1.31211	0.194513	0.99759	-4.5341
CAB39	NM_001130849.1	51719	-0.080869	-0.0241865	-1.31101	0.194883	0.99759	-4.53493
TRAF6	NM_145803.2	7189	-0.0822931	0.0031005	-1.30758	0.196037	0.99759	-4.53751
NCOR1	NM_006311.3	9611	0.0493027	0.0250841	1.2975	0.19946	0.99759	-4.54505
UBE2T	NM_014176.3	29089	-0.259758	-0.0924922	-1.29715	0.199578	0.99759	-4.54531
PRODH2	NM_021232.1	58510	-0.311866	-0.0818307	-1.29334	0.200884	0.99759	-4.54815
OGDHL	NM_018245.2	55753	0.179484	-0.00567466	1.28504	0.203751	0.99759	-4.5543
FASN	NM_004104.4	2194	0.15032	0.00148302	1.27374	0.2077	0.99759	-4.56262
SLC16A3	NM_004207.2	9123	0.135095	0.0906261	1.27166	0.208433	0.99759	-4.56414
TEP1	NM_007110.3	7011	0.107654	0.0191325	1.26751	0.209903	0.99759	-4.56717
GPS1	NM_004127.4	2873	0.061352	-0.0342216	1.26131	0.212112	0.99759	-4.57169
SOS1	NM_005633.2	6654	-0.0852062	0.0469087	-1.25945	0.212776	0.99759	-4.57304
HADH	NM_001184705.2	3033	-0.0827957	-0.0336226	-1.25437	0.214603	0.99759	-4.57671
PTGES	NM_004878.4	9536	0.187963	-0.0458561	1.25069	0.215934	0.99759	-4.57937
STK3	NM_006281.3	6788	-0.11902	0.0797537	-1.2502	0.216113	0.99759	-4.57973
NDUFA13	NM_015965.6	51079	0.0539419	-0.00537989	1.24408	0.218339	0.99759	-4.58412
ADORA2A	NM_000675.3	135	0.141187	-0.0913447	1.2424	0.218956	0.99759	-4.58533
NUP205	NM_015135.1	23165	0.0727072	-0.0169211	1.23652	0.221115	0.99759	-4.58953
PEMT	NM_148173.1	10400	-0.114086	-9.41312e-05	-1.23285	0.222473	0.99759	-4.59215
FTCD	NM_006657.2	10841	0.208656	0.00658645	1.23072	0.223264	0.99759	-4.59366
FANCA	NM_000135.2	2175	-0.360341	-0.0281617	-1.23064	0.223292	0.99759	-4.59372
SERINC5	NM_001174071.2	256987	0.0892682	0.0180898	1.22661	0.224791	0.99759	-4.59657
GAPDHS	NM_014364.4	26330	0.180366	0.00317043	1.2245	0.22558	0.99759	-4.59807
CA9	NM_001216.2	768	0.169533	-0.0378706	1.21613	0.22873	0.99759	-4.60397
WDR45	NM_007075.3	11152	0.081544	-0.0126134	1.2103	0.230941	0.99759	-4.60805
TPR	NM_003292.2	7175	0.0701213	-0.0311998	1.20402	0.233342	0.99759	-4.61243
NOS3	NM_000603.4	4846	-0.242282	-0.000195249	-1.20196	0.234134	0.99759	-4.61386
NADK	NM_001198993.1	65220	0.0929223	0.0575777	1.19902	0.235264	0.99759	-4.6159
BTK	NM_000061.1	695	0.0894255	0.0397393	1.19623	0.236344	0.99759	-4.61783
MPC1	NM_016098.2	51660	-0.0654412	-0.0010353	-1.18866	0.239289	0.99759	-4.62306
KYAT3	NM_001008661.2	56267	-0.0685817	-0.010455	-1.18424	0.241018	0.99759	-4.62608
BRCA2	NM_000059.3	675	0.24145	0.04077	1.1814	0.242136	0.99759	-4.62803
SLC3A2	NM_001012662.2	6520	0.0687538	0.0275329	1.17993	0.242717	0.99759	-4.62903
APOC3	NM_000040.1	345	-0.135952	-0.0205449	-1.17703	0.243862	0.99759	-4.63101
ARG1	NM_000045.3	383	-0.167482	-0.0329456	-1.17481	0.244744	0.99759	-4.63252
AMPD3	NM_000480.2	272	-0.0846632	0.00473636	-1.17133	0.246128	0.99759	-4.63489
CTCF	NM_001191022.1	10664	-0.0517613	-0.0253128	-1.16919	0.246981	0.99759	-4.63633
TECR	NR_038104.1	9524	-0.0712679	-0.0283105	-1.16866	0.247192	0.99759	-4.63669
CCL5	NM_002985.2	6352	-0.147629	0.0111146	-1.16516	0.248596	0.99759	-4.63906
MAT1A	NM_000429.2	4143	-0.255029	-0.0838862	-1.16437	0.248913	0.99759	-4.63959
FAH	NM_000137.1	2184	-0.118617	-0.000232287	-1.16178	0.249956	0.99759	-4.64134
S100A1	NM_006271.1	6271	-0.130768	0.00934611	-1.16144	0.250093	0.99759	-4.64156
CYP3A4	NM_017460.3	1576	-0.301658	0.0474582	-1.15953	0.250866	0.99759	-4.64285
CCND1	NM_053056.2	595	0.262899	0.0578291	1.14675	0.256067	0.99759	-4.65139
CD68	NM_001251.2	968	0.101087	0.0870282	1.1458	0.256458	0.99759	-4.65202
XCL1/2	NM_003175.3	6846	-0.135113	-0.065153	-1.13801	0.259668	0.99759	-4.65717
CDK9	NM_001261.2	1025	-0.0527265	0.0106817	-1.13691	0.260125	0.99759	-4.6579
DTL	NM_016448.2	51514	-0.346247	0.000504733	-1.13559	0.260673	0.99759	-4.65877
ARNT	NM_178426.1	405	0.0592359	0.0129608	1.12958	0.263179	0.99759	-4.66272
SLC2A6	NM_001145099.1	11182	0.127996	0.129462	1.12709	0.264222	0.99759	-4.66435
PGK1	NM_000291.2	5230	0.0520065	0.00759649	1.12693	0.26429	0.99759	-4.66446
PLK1	NM_005030.3	5347	-0.409877	-0.0346237	-1.12484	0.265167	0.99759	-4.66582
SMAD4	NM_005359.3	4089	0.0548669	-0.0263139	1.12446	0.265326	0.99759	-4.66607
KRT1	NM_006121.2	3848	-0.141153	0.00389023	-1.11769	0.268182	0.99759	-4.67047
NT5E	NM_002526.2	4907	0.20006	-0.0835791	1.115	0.269326	0.99759	-4.67222
USP8	NM_001128610.1	9101	-0.0470626	0.00964526	-1.11021	0.271369	0.99759	-4.67532
RAD51	NM_133487.2	5888	0.318933	-0.142013	1.10988	0.271507	0.99759	-4.67552
AK3	NM_016282.2	50808	0.0834778	-0.0523023	1.08913	0.280481	0.99759	-4.68878
INSIG1	NM_005542.3	3638	0.0777288	0.0181593	1.08768	0.281114	0.99759	-4.6897
A2M	NM_000014.4	2	-0.212438	-0.0318645	-1.08563	0.282012	0.99759	-4.69099
ADH6	NM_000672.3	130	-0.205522	0.00152092	-1.0855	0.282072	0.99759	-4.69108
OGDH	NM_001003941.2	4967	-0.053228	-0.0035532	-1.08421	0.282638	0.99759	-4.69189
KRAS	NM_033360.2	3845	-0.057471	-0.00124153	-1.08007	0.28446	0.99759	-4.69449
SLC2A1	NM_006516.2	6513	-0.146145	-0.0115894	-1.07932	0.284793	0.99759	-4.69497
RGN	NM_152869.3	9104	-0.199014	0.073993	-1.06792	0.289861	0.99759	-4.70209
PDK2	NM_002611.3	5164	0.0947894	0.00961833	1.06734	0.290122	0.99759	-4.70245
CCL13	NM_005408.2	6357	-0.129421	-0.016109	-1.06662	0.290444	0.99759	-4.7029
PRKAG2	NM_016203.3	51422	0.0654709	0.0155366	1.05218	0.296964	0.99759	-4.71181
DCK	NM_000788.2	1633	-0.0551863	-0.0426302	-1.04577	0.299891	0.99759	-4.71572
STAT6	NM_003153.3	6778	0.08003	0.0741011	1.04253	0.301377	0.99759	-4.71769
ASH1L	NM_018489.2	55870	0.0716091	0.00763721	1.04234	0.301463	0.99759	-4.71781
NOS1	NM_000620.4	4842	-0.12693	-0.033461	-1.04201	0.301613	0.99759	-4.71801
ZNF43	NM_003423.2	7594	-0.121977	0.0211388	-1.03999	0.302546	0.99759	-4.71924
PLCG1	NM_002660.2	5335	0.0724826	-0.0621066	1.03182	0.306323	0.99759	-4.72417
LDHB	NM_001174097.1	3945	0.0828685	-0.0817789	1.03049	0.306942	0.99759	-4.72497
ODC1	NM_002539.1	4953	-0.143391	0.0262341	-1.02871	0.307774	0.99759	-4.72604
MAP2K2	NM_030662.3	5605	0.0620603	-0.035242	1.02489	0.309555	0.99759	-4.72832
EOMES	NM_005442.2	8320	-0.176815	-0.0717701	-1.01888	0.312378	0.99759	-4.73191
LAMB1	NM_002291.2	3912	-0.11529	-0.0183669	-1.01833	0.312637	0.99759	-4.73223
AGXT2	NM_031900.3	64902	-0.18403	-0.00995511	-1.01454	0.314425	0.99759	-4.73448
GCDH	NM_000159.2	2639	-0.0968801	-0.0266322	-1.00121	0.320775	0.99759	-4.74233
COX14	NM_001257133.1	84987	0.0477916	-0.0311716	0.998125	0.322254	0.99759	-4.74412
PDK4	NM_002612.3	5166	-0.230753	-0.000234493	-0.997651	0.322482	0.99759	-4.7444
CYP2B6	NM_000767.4	1555	0.216537	-0.0592034	0.993116	0.324668	0.99759	-4.74704
ATXN7	NM_001128149.2	6314	0.0509648	0.012945	0.990306	0.326028	0.99759	-4.74867
SEC13	NM_001136026.2	6396	0.0556674	0.00568679	0.985832	0.3282	0.99759	-4.75125
SELENOK	NM_021237.3	58515	-0.140598	0.0238474	-0.98499	0.32861	0.99759	-4.75173
SMAD3	NM_005902.3	4088	0.059288	0.000375066	0.973036	0.334468	0.99759	-4.75857
RIMKLA	NM_173642.3	284716	-0.16461	-0.00727008	-0.968737	0.336591	0.99759	-4.76101
ADA	NM_000022.2	100	-0.0920313	-0.00893587	-0.964084	0.338899	0.99759	-4.76364
KMT2D	NM_003482.3	8085	0.0744904	0.0615914	0.963884	0.338998	0.99759	-4.76376
ATF7	NM_001130060.1	11016	0.0589677	0.0432386	0.957988	0.341939	0.99759	-4.76707
CACNA1E	NM_000721.2	777	0.106927	-0.0630974	0.954554	0.343658	0.99759	-4.76899
MAPK1	NM_138957.2	5594	-0.0402757	0.0133776	-0.952979	0.344449	0.99759	-4.76987
COL6A1	NM_001848.2	1291	-0.180153	-0.0738239	-0.950773	0.345559	0.99759	-4.7711
AFMID	NM_001010982.4	125061	0.12475	0.00788278	0.949613	0.346143	0.99759	-4.77175
HPD	NM_002150.2	3242	-0.0978385	-0.0139119	-0.949253	0.346325	0.99759	-4.77195
AMPD2	NM_004037.6	271	0.0811511	0.0427162	0.948547	0.346681	0.99759	-4.77234
HSF2	NM_001135564.1	3298	0.0617964	-0.0408906	0.944006	0.348977	0.99759	-4.77485
ADK	NM_001123.2	132	0.0697002	-0.00679242	0.942406	0.349789	0.99759	-4.77574
NOD2	NM_001293557.1	64127	-0.0974897	0.029497	-0.940707	0.350652	0.99759	-4.77667
CXCR6	NM_006564.1	10663	-0.179425	-0.18756	-0.936254	0.35292	0.99759	-4.77912
CYP8B1	NM_004391.2	1582	0.100812	0.0218213	0.935961	0.35307	0.99759	-4.77928
PPARG	NM_005037.5	5468	-0.0711476	-0.00107848	-0.934799	0.353663	0.99759	-4.77992
LAMTOR2	NM_001145264.1	28956	0.0573329	-0.01714	0.929259	0.356503	0.99759	-4.78294
ASL	NM_000048.3	435	0.0719357	0.0145636	0.929228	0.356519	0.99759	-4.78296
GNG12	NM_018841.3	55970	-0.102278	-0.0187202	-0.925311	0.358535	0.99759	-4.78509
PCK1	NM_002591.2	5105	0.144391	-0.00234922	0.922814	0.359824	0.99759	-4.78644
FAM30A	NR_026800.2	9834	0.172223	-0.0210289	0.920002	0.36128	0.99759	-4.78796
MKI67	NM_002417.2	4288	0.320162	-0.0379831	0.914177	0.364307	0.99759	-4.79109
NDUFA2	NM_001185012.1	4695	0.0858803	-0.0463254	0.912584	0.365137	0.99759	-4.79194
FLT3	NM_004119.2	2322	0.144784	-0.0104558	0.912582	0.365139	0.99759	-4.79194
HSPA4	NM_002154.3	3308	-0.0467958	-0.0473411	-0.911523	0.365692	0.99759	-4.79251
PPAT	NM_002703.3	5471	0.0854737	-0.0723499	0.906668	0.368233	0.99759	-4.7951
AKR1C4	NM_001818.2	1109	-0.134463	0.0989712	-0.904771	0.369229	0.99759	-4.7961
SLC2A5	NM_003039.2	6518	0.180766	-0.0758148	0.881778	0.381439	0.99759	-4.80815
PFKL	NM_001002021.1	5211	0.0375699	0.0106712	0.880728	0.382002	0.99759	-4.8087
VPS28	NM_016208.3	51160	0.0483813	-0.0129612	0.877731	0.383614	0.99759	-4.81024
GZMA	NM_006144.2	3001	-0.089306	-0.0500286	-0.877557	0.383708	0.99759	-4.81033
PFKFB1	NM_002625.2	5207	0.164089	-0.035623	0.876788	0.384122	0.99759	-4.81073
HMGCR	NM_000859.2	3156	0.0633843	-0.0282382	0.875286	0.384932	0.99759	-4.8115
IRF1	NM_002198.2	3659	-0.0908548	0.0685663	-0.872719	0.386318	0.99759	-4.81282
FNIP2	NM_020840.1	57600	0.0690152	0.0555787	0.869425	0.388102	0.99759	-4.8145
FDX1	NM_004109.4	2230	0.0462195	-0.0545274	0.866044	0.389939	0.99759	-4.81623
SLC16A7	NM_001270623.1	9194	-0.0594305	-0.0219579	-0.865307	0.39034	0.99759	-4.8166
ITGAM	NM_000632.3	3684	0.0648241	0.0370059	0.863079	0.391554	0.99759	-4.81773
CHMP2A	NM_014453.3	27243	-0.047962	-0.00728187	-0.860772	0.392813	0.99759	-4.8189
FAHD1	NM_031208.3	81889	-0.0621648	0.00295476	-0.858729	0.39393	0.99759	-4.81993
CLOCK	NM_004898.2	9575	0.106554	0.00757074	0.857506	0.3946	0.99759	-4.82055
SLC16A1	NM_003051.3	6566	0.0916587	-0.0498069	0.857474	0.394618	0.99759	-4.82057
DUOX1	NM_175940.1	53905	-0.136915	0.0661671	-0.852886	0.397136	0.99759	-4.82287
CTSD	NM_001909.3	1509	0.0731712	0.0428682	0.852811	0.397178	0.99759	-4.82291
RIMKLB	NM_020734.2	57494	-0.0941572	-0.0245355	-0.852742	0.397216	0.99759	-4.82294
ZNF675	NM_138330.2	171392	-0.0849836	-0.0416155	-0.851126	0.398105	0.99759	-4.82375
AGXT	NM_000030.2	189	-0.147602	-0.0614667	-0.848854	0.399359	0.99759	-4.82489
INSR	NM_000208.2	3643	0.0682583	0.0480899	0.847132	0.40031	0.99759	-4.82575
ATP6V1F	NM_001198909.1	9296	0.042677	-0.00359386	0.844832	0.401583	0.99759	-4.82689
LTA	NM_000595.2	4049	-0.0977157	-0.0955003	-0.844758	0.401624	0.99759	-4.82693
FGF1	NM_033137.1	2246	-0.0953729	-0.0182443	-0.844246	0.401908	0.99759	-4.82718
EHHADH	NM_001166415.1	1962	-0.142123	-0.101485	-0.843277	0.402445	0.99759	-4.82766
RPL23	NM_000978.3	9349	0.0549972	-0.0416902	0.84267	0.402782	0.99759	-4.82796
TIMELESS	NM_003920.2	8914	-0.15554	-0.0162505	-0.840353	0.404069	0.99759	-4.82911
SREBF1	NM_001005291.1	6720	0.064992	0.0246944	0.839371	0.404615	0.99759	-4.82959
CACNG2	NM_006078.3	10369	-0.143025	-0.0669094	-0.838716	0.404979	0.99759	-4.82992
CDCA8	NM_018101.2	55143	-0.202594	-0.0560951	-0.838044	0.405354	0.99759	-4.83025
ACY1	NM_000666.2	95	-0.186484	-0.0498501	-0.837853	0.40546	0.99759	-4.83034
PPARA	NM_001001928.2	5465	-0.0661451	0.0309241	-0.83704	0.405914	0.99759	-4.83074
CSF3R	NM_000760.3	1441	0.102927	0.113131	0.836708	0.406099	0.99759	-4.83091
LAMTOR4	NM_001008395.2	389541	0.0449604	0.00207551	0.835828	0.406589	0.99759	-4.83134
HEXB	NM_000521.3	3074	0.0554635	-0.0097363	0.834515	0.407323	0.99759	-4.83198
CD6	NM_001254751.1	923	-0.0704158	-0.0422324	-0.833644	0.40781	0.99759	-4.83241
TIGAR	NM_020375.2	57103	0.0934967	-0.0218485	0.833006	0.408167	0.99759	-4.83272
BRAF	NM_004333.3	673	0.0462843	0.0160894	0.83196	0.408752	0.99759	-4.83324
NFKB2	NM_002502.2	4791	0.059046	0.00915385	0.83031	0.409677	0.99759	-4.83404
HPRT1	NM_000194.1	3251	-0.0487929	-0.00114772	-0.825953	0.412124	0.99759	-4.83616
MYD88	NM_002468.3	4615	0.0607624	0.0262467	0.825264	0.412512	0.99759	-4.8365
ACOX1	NM_004035.5	51	0.0541012	-0.0148824	0.821387	0.414699	0.99759	-4.83838
KLRK1	NM_007360.1	22914	-0.0732336	-0.0270506	-0.818481	0.416343	0.99759	-4.83978
IL6	NM_000600.3	3569	-0.160766	-0.0727778	-0.815024	0.418303	0.99759	-4.84144
APOC2	NM_000483.3	344	-0.145992	-0.0187683	-0.81286	0.419533	0.99759	-4.84248
NR1H3	NM_005693.2	10062	-0.146796	0.0306809	-0.807715	0.422466	0.99759	-4.84493
GMPS	NM_003875.2	8833	0.059666	-0.00997204	0.804025	0.424577	0.99759	-4.84668
ME2	NM_002396.3	4200	-0.0447871	-0.0148067	-0.803679	0.424776	0.99759	-4.84685
HNF4A	NM_178850.1	3172	0.104746	0.00853771	0.797055	0.428582	0.99759	-4.84997
GLUD1	NM_005271.2	2746	0.0332978	-0.00205866	0.795982	0.429201	0.99759	-4.85047
ALOX15	NM_001140.3	246	-0.219998	-0.127213	-0.795839	0.429284	0.99759	-4.85054
ZNF100	NM_173531.3	163227	-0.0979229	0.0522537	-0.794123	0.430274	0.99759	-4.85134
CD28	NM_001243078.1	940	0.0826231	-0.0681595	0.788517	0.433519	0.99759	-4.85396
MAP2K1	NM_002755.2	5604	0.0439469	-0.0264413	0.787629	0.434034	0.99759	-4.85437
PIK3C2A	NM_002645.1	5286	0.0490297	-0.0190922	0.784824	0.435665	0.99759	-4.85567
FH	NM_000143.2	2271	0.0484352	-0.0264887	0.783513	0.436428	0.99759	-4.85627
TKT	NM_001064.2	7086	0.057778	0.0251956	0.779315	0.438877	0.99759	-4.85821
BHMT2	NM_001178005.1	23743	-0.146644	-0.0367758	-0.777939	0.439682	0.99759	-4.85884
LAMC1	NM_002293.3	3915	0.173299	-0.00574319	0.776245	0.440674	0.99759	-4.85961
HIF3A	NM_152796.2	64344	-0.0882934	-0.013656	-0.775709	0.440988	0.99759	-4.85986
NDUFA4	NM_002489.2	4697	0.0395435	-0.011749	0.775683	0.441003	0.99759	-4.85987
GCK	NM_000162.4	2645	-0.147967	-0.0272041	-0.774822	0.441508	0.99759	-4.86026
CPA3	NM_001870.2	1359	0.149294	0.091835	0.77355	0.442254	0.99759	-4.86084
CD8A	NM_001768.6	925	-0.0773434	-0.0795459	-0.772181	0.443058	0.99759	-4.86147
NME1	NM_000269.2	4830	-0.0974909	-0.0393004	-0.771715	0.443332	0.99759	-4.86168
NDUFA3	NM_004542.3	4696	0.0389846	-0.0203108	0.771586	0.443408	0.99759	-4.86174
GADL1	NM_207359.2	339896	0.0880493	0.0222176	0.770276	0.444178	0.99759	-4.86233
CD40LG	NM_000074.2	959	0.09736	-0.100152	0.76911	0.444865	0.99759	-4.86286
TXNRD1	NM_001093771.1	7296	-0.0366036	0.00307098	-0.768873	0.445004	0.99759	-4.86297
CCNA1	NM_003914.3	8900	-0.0897466	-0.0144116	-0.767549	0.445785	0.99759	-4.86357
GUSB	NM_000181.3	2990	0.0436582	0.00604347	0.761101	0.449597	0.99759	-4.86648
NFAT5	NM_173214.1	10725	-0.104666	0.075641	-0.760805	0.449773	0.99759	-4.86661
NFKB1	NM_003998.2	4790	-0.0470619	-0.0214538	-0.756328	0.452432	0.99759	-4.86861
TRAT1	NM_016388.2	50852	0.0613873	-0.0614241	0.751317	0.455418	0.99759	-4.87084
NCAPH	NM_015341.3	23397	-0.177147	-0.0243835	-0.747642	0.457615	0.99759	-4.87246
TF	NM_001063.2	7018	-0.0712945	-0.0233617	-0.747492	0.457706	0.99759	-4.87253
HSD17B8	NM_014234.3	7923	0.0772432	-0.0925838	0.743699	0.45998	0.99759	-4.8742
FBP1	NM_000507.3	2203	-0.0686283	0.0585443	-0.739941	0.46224	0.99759	-4.87584
CENPA	NM_001042426.1	1058	-0.223843	-0.10286	-0.737957	0.463436	0.99759	-4.87671
SH2D1A	NM_002351.4	4068	-0.0734037	-0.105464	-0.734593	0.465468	0.99759	-4.87817
RANBP2	NM_006267.4	5903	-0.0358815	-0.026359	-0.734515	0.465515	0.99759	-4.87821
MLST8	NM_001199173.1	64223	0.0816722	0.0308703	0.731954	0.467065	0.99759	-4.87931
LEPR	NM_001003679.1	3953	-0.114925	0.0674434	-0.731912	0.46709	0.99759	-4.87933
KLRD1	NM_007334.2	3824	-0.0970559	-0.034895	-0.728291	0.469287	0.99759	-4.88089
TTR	NM_000371.3	7276	0.0961202	-0.0357827	0.728075	0.469418	0.99759	-4.88099
MAPK8IP1	NM_005456.2	9479	-0.1487	0.0169608	-0.727492	0.469772	0.99759	-4.88124
SRR	NM_021947.1	63826	0.129891	-0.0692182	0.727018	0.470061	0.99759	-4.88144
MACROD1	NM_014067.3	28992	0.0944922	-0.0174642	0.726764	0.470215	0.99759	-4.88155
ARID1B	NM_020732.3	57492	0.0398255	-0.0155022	0.725678	0.470876	0.99759	-4.88201
TCL1A	NR_049726.1	8115	0.181189	-0.0942693	0.725586	0.470932	0.99759	-4.88205
NDUFA11	NM_175614.4	126328	-0.126807	-0.039399	-0.723289	0.472331	0.99759	-4.88304
PUDP	NM_001178135.1	8226	0.084048	-0.0324189	0.722999	0.472508	0.99759	-4.88316
LAMA4	NM_001105209.1	3910	-0.0841565	-0.00216328	-0.722536	0.47279	0.99759	-4.88336
NFE2L2	NM_006164.3	4780	0.0647194	-0.0365121	0.718339	0.475354	0.99759	-4.88514
AKT1S1	NM_032375.3	84335	-0.0630788	0.00219639	-0.71639	0.476548	0.99759	-4.88597
SERINC2	NM_018565.3	347735	-0.13614	0.0669734	-0.713072	0.478584	0.99759	-4.88737
FOLR1	NM_000802.2	2348	-0.11247	0.0144756	-0.709824	0.480581	0.99759	-4.88874
KIF2C	NM_006845.3	11004	0.192079	-0.106798	0.708913	0.481142	0.99759	-4.88912
AHR	NM_001621.3	196	-0.06308	0.0105314	-0.708715	0.481264	0.99759	-4.8892
RPLP0	NM_001002.3	6175	0.0411847	-0.0537888	0.707006	0.482317	0.99759	-4.88991
FOXM1	NM_202002.1	2305	-0.167931	-0.147556	-0.706536	0.482608	0.99759	-4.89011
NDUFA7	NM_005001.2	4701	0.0469637	-0.0193155	0.705306	0.483367	0.99759	-4.89062
PTGS1	NM_000962.2	5742	-0.12842	0.0987754	-0.703962	0.484198	0.99759	-4.89118
MLYCD	NM_012213.2	23417	0.0743056	-0.0808833	0.703784	0.484307	0.99759	-4.89126
IGF1R	NM_000875.4	3480	-0.0913726	0.0245979	-0.702853	0.484883	0.99759	-4.89164
PSMC1	NM_002802.2	5700	-0.0373896	-0.0274086	-0.70151	0.485715	0.99759	-4.8922
NAGLU	NM_000263.3	4669	0.0832333	0.00255299	0.697841	0.48799	0.99759	-4.89372
TFRC	NM_003234.1	7037	-0.0615812	0.0387315	-0.696409	0.488879	0.99759	-4.89431
GYS2	NM_021957.3	2998	0.0864823	-0.0125218	0.695897	0.489198	0.99759	-4.89452
PYCR3	NM_023078.2	65263	0.16003	0.0315728	0.693626	0.490611	0.99759	-4.89545
CTSW	NM_001335.3	1521	-0.0610155	-0.0119392	-0.691995	0.491627	0.99759	-4.89612
COX6B1	NM_001863.4	1340	0.0301958	-0.0224876	0.689398	0.493248	0.99759	-4.89718
HK3	NM_002115.1	3101	0.077729	0.0819876	0.687949	0.494153	0.99759	-4.89777
PSPH	NM_004577.3	5723	0.136001	0.0820113	0.684726	0.496171	0.99759	-4.89908
PDPK1	NM_002613.3	5170	0.044701	0.0270394	0.680513	0.498815	0.99759	-4.90078
CBR4	NM_032783.4	84869	0.0411456	-0.0164288	0.68016	0.499036	0.99759	-4.90092
BIRC3	NM_182962.1	330	0.0889884	-0.0478584	0.679768	0.499283	0.99759	-4.90108
FLT1	NM_002019.4	2321	-0.143449	0.121205	-0.678872	0.499846	0.99759	-4.90144
CBL	NM_005188.2	867	0.0431773	0.0487301	0.678839	0.499867	0.99759	-4.90145
EFNA4	NM_005227.2	1945	0.142777	-0.129615	0.672654	0.503767	0.99759	-4.90392
UCKL1	NM_001193379.1	54963	0.0400027	-0.000581293	0.671547	0.504467	0.99759	-4.90436
AKT1	NM_001014431.1	207	0.0390218	-0.00535277	0.670632	0.505045	0.99759	-4.90473
IRF4	NM_002460.1	3662	0.116441	-0.0382611	0.666547	0.507633	0.99759	-4.90634
SNF8	NM_001317192.1	11267	0.0372322	0.0139551	0.662454	0.510234	0.99759	-4.90795
TNF	NM_000594.2	7124	0.0862064	-0.0638935	0.662235	0.510373	0.99759	-4.90804
UMPS	NM_000373.2	7372	0.0682886	0.00976298	0.661005	0.511156	0.99759	-4.90852
PSMA3	NM_152132.1	5684	-0.0432256	-0.0297941	-0.659229	0.512288	0.99759	-4.90921
TLR2	NM_003264.3	7097	0.0749029	0.0590016	0.658482	0.512764	0.99759	-4.9095
SLC7A9	NM_014270.4	11136	-0.131062	0.0670469	-0.655773	0.514493	0.99759	-4.91056
DGUOK	NM_080916.2	1716	0.028349	-0.0218886	0.655011	0.514981	0.99759	-4.91085
PSMB1	NM_002793.2	5689	-0.0310031	0.0020799	-0.653663	0.515842	0.99759	-4.91137
CD36	NM_000072.3	948	0.0635606	0.0602562	0.653504	0.515944	0.99759	-4.91144
CPS1	NM_001875.3	1373	0.0835096	0.0030314	0.651426	0.517276	0.99759	-4.91224
DDC	NM_000790.3	1644	-0.0962031	-0.023014	-0.650871	0.517631	0.99759	-4.91245
GLYCTK	NR_026700.1	132158	0.0911184	0.00149039	0.648543	0.519124	0.99759	-4.91335
FOLH1B	NM_153696.2	219595	-0.0943198	0.0429936	-0.647203	0.519985	0.99759	-4.91386
PSMB10	NM_002801.3	5699	-0.0428197	0.0430603	-0.646298	0.520567	0.99759	-4.91421
SEM1	NM_001201451.1	7979	-0.0920165	0.000397376	-0.643008	0.522685	0.99759	-4.91546
CD19	XM_011545981.1	930	-0.123153	-0.0613923	-0.640536	0.524279	0.99759	-4.9164
KIR3DL3	NM_153443.3	115653	0.0776807	0.0147509	0.639014	0.525262	0.99759	-4.91698
ASMT	NM_001171039.1	438	-0.0703753	-0.0144213	-0.635461	0.52756	0.99759	-4.91832
KIR3DL1/2	NM_001322168.1	3811	0.0954154	0.0286986	0.634892	0.527928	0.99759	-4.91853
EEA1	NM_003566.3	8411	0.0361986	-0.0050439	0.634037	0.528482	0.99759	-4.91886
ZNF610	NM_001161427.1	162963	-0.112836	-0.125729	-0.632334	0.529587	0.99759	-4.91949
TDO2	NM_005651.2	6999	0.0832667	-0.000930298	0.630602	0.530711	0.99759	-4.92014
PCLAF	NM_014736.5	9768	0.168604	-0.140726	0.630514	0.530768	0.99759	-4.92017
ACAA2	NM_006111.2	10449	-0.0406649	-0.0211132	-0.629311	0.53155	0.99759	-4.92062
TBK1	NM_013254.2	29110	0.0416665	0.0160616	0.629084	0.531698	0.99759	-4.92071
KPNA2	NM_002266.2	3838	-0.0793301	-0.0511948	-0.628107	0.532333	0.99759	-4.92107
IMPDH2	NM_000884.2	3615	0.0424369	-0.0538234	0.625236	0.534202	0.99759	-4.92214
NKG7	NM_005601.3	4818	-0.0653959	-0.00299835	-0.625088	0.534299	0.99759	-4.92219
PRDX5	NM_012094.4	25824	0.0296732	-0.0135576	0.622448	0.536021	0.99759	-4.92317
WNT1	NM_005430.2	7471	-0.0752413	-0.0197111	-0.617825	0.539044	0.99759	-4.92487
RPS6KB1	NM_003161.2	6198	0.0312408	-0.0146315	0.616894	0.539654	0.99759	-4.92521
ASNS	NM_183356.2	440	-0.0716152	0.00391063	-0.616421	0.539964	0.99759	-4.92538
APOE	NM_000041.2	348	-0.0807668	-0.0131641	-0.615487	0.540576	0.99759	-4.92572
PTGS2	NM_000963.1	5743	-0.241479	0.101649	-0.610651	0.543752	0.99759	-4.92748
TRAF1	NM_005658.3	7185	0.0489504	-0.0314165	0.610593	0.54379	0.99759	-4.9275
PRKAA2	NM_006252.2	5563	0.0619192	-0.0299697	0.610084	0.544125	0.99759	-4.92768
SLC16A11	NM_153357.1	162515	0.0954961	-0.05055	0.609846	0.544282	0.99759	-4.92777
TYMP	NM_001953.3	1890	-0.0921102	0.109135	-0.609242	0.544679	0.99759	-4.92799
UQCR11	NM_006830.2	10975	0.0835345	-0.0688771	0.608626	0.545085	0.99759	-4.92821
LCK	NM_005356.2	3932	-0.0448069	-0.0691699	-0.608243	0.545337	0.99759	-4.92835
ABCA1	NM_005502.3	19	-0.0907673	-0.0180389	-0.607661	0.545721	0.99759	-4.92856
ACADL	NM_001608.3	33	0.0712397	-0.00849509	0.605095	0.547412	0.99759	-4.92948
PRKN	NM_004562.2	5071	0.101925	0.00260935	0.60315	0.548697	0.99759	-4.93018
PRR5	NM_015366.3	55615	0.0532965	-0.0179212	0.600599	0.550384	0.99759	-4.93109
HSPA2	NM_021979.3	3306	0.0721467	-0.00104353	0.59965	0.551012	0.99759	-4.93142
ATF4	NM_001675.2	468	0.0355061	-0.00113551	0.599531	0.551091	0.99759	-4.93146
CD3E	NM_000733.2	916	0.0498486	-0.0958224	0.596824	0.552885	0.99759	-4.93243
TP63	NM_003722.4	8626	0.144562	-0.0276919	0.593682	0.554971	0.99759	-4.93353
PLA2G15	NM_012320.3	23659	-0.0711673	-0.0231267	-0.585281	0.560568	0.99759	-4.93647
ITGB5	NM_002213.3	3693	-0.142082	0.0552515	-0.583363	0.56185	0.99759	-4.93714
KYAT1	NM_004059.4	883	0.0776861	-0.0457122	0.581257	0.563259	0.99759	-4.93786
CA12	NM_001218.3	771	-0.0691655	0.0120921	-0.580955	0.563461	0.99759	-4.93797
TNFRSF17	NM_001192.2	608	0.278459	-0.21699	0.580424	0.563817	0.99759	-4.93815
BRCC3	NM_024332.3	79184	0.0370137	-0.00440659	0.577981	0.565454	0.99759	-4.93899
GCLC	NM_001498.2	2729	-0.039671	-0.0256607	-0.574253	0.567957	0.99759	-4.94026
CMKLR1	NM_004072.2	1240	-0.0716132	0.0632632	-0.572329	0.569251	0.99759	-4.94092
MS4A1	NM_152866.2	931	-0.102396	-0.111869	-0.570706	0.570344	0.99759	-4.94147
SCD	NM_005063.4	6319	0.0830065	-0.0313265	0.568799	0.571629	0.99759	-4.94211
SOD1	NM_000454.4	6647	0.0336095	-0.0704734	0.567557	0.572467	0.99759	-4.94253
NOX1	NM_007052.4	27035	0.122634	-0.0878945	0.566421	0.573234	0.99759	-4.94291
RPTOR	NM_020761.2	57521	-0.0535598	0.00372871	-0.566239	0.573357	0.99759	-4.94297
TPH1	NM_004179.1	7166	-0.116161	0.0910916	-0.56019	0.577449	0.99759	-4.945
BUB1B	NM_001211.4	701	0.129053	-0.0343321	0.558405	0.57866	0.99759	-4.94559
PIK3R4	NM_014602.1	30849	0.0395413	-0.0525748	0.557986	0.578944	0.99759	-4.94573
SLC7A11	NM_014331.3	23657	-0.0954946	0.00450727	-0.556762	0.579775	0.99759	-4.94613
BUB1	NM_004336.3	699	-0.190572	-0.174236	-0.554937	0.581014	0.99759	-4.94673
KEAP1	NM_012289.3	9817	0.0526026	0.0236377	0.553518	0.581979	0.99759	-4.9472
OTC	NM_000531.5	5009	0.0621993	-0.0326316	0.550629	0.583946	0.99759	-4.94815
WNT2	NM_003391.2	7472	0.0959403	0.0546809	0.547159	0.586312	0.99759	-4.94928
CARD11	NM_032415.2	84433	0.0401811	-0.0219913	0.542398	0.589567	0.99759	-4.95082
PSME2	NM_002818.2	5721	-0.063018	0.0295714	-0.54185	0.589942	0.99759	-4.95099
CD84	NM_001184879.1	8832	0.0355212	0.00969789	0.539417	0.591609	0.99759	-4.95177
CACNG3	NM_006539.2	10368	0.0892172	-0.0557459	0.538923	0.591947	0.99759	-4.95193
NRF1	NM_001040110.1	4899	-0.0717775	-0.0232283	-0.536514	0.5936	0.99759	-4.9527
NDUFB1	NM_004545.3	4707	0.0308963	-0.0186399	0.531142	0.597294	0.99759	-4.9544
NDUFB8	NM_001284367.1	4714	-0.0244489	-0.0204653	-0.531081	0.597336	0.99759	-4.95442
PIK3R2	NM_005027.2	5296	0.0656288	-0.020105	0.53001	0.598074	0.99759	-4.95476
EGFR	NM_201282.1	1956	-0.0673358	-0.0360433	-0.528257	0.599282	0.99759	-4.95531
HSF1	XM_011517006.1	3297	-0.0338635	-0.00915454	-0.527071	0.6001	0.99759	-4.95568
LTB	NM_002341.1	4050	0.0552659	-0.0774395	0.526842	0.600259	0.99759	-4.95576
NADK2	NM_153013.3	133686	0.0413076	-0.025717	0.525742	0.601018	0.99759	-4.9561
NAALAD2	NM_005467.3	10003	0.0761079	0.000854611	0.525614	0.601106	0.99759	-4.95614
ABL1	NM_005157.3	25	0.0418664	-0.0258684	0.524369	0.601967	0.99759	-4.95653
PSMD13	NM_175932.2	5719	-0.0242958	-0.0151214	-0.521537	0.603925	0.99759	-4.95741
COX7B	NM_001866.2	1349	-0.0295228	-0.0141765	-0.518735	0.605866	0.99759	-4.95827
ACSF3	NR_045667.2	197322	0.0825997	0.0545978	0.516594	0.607351	0.99759	-4.95893
LCAT	NM_000229.1	3931	0.0647335	0.0677397	0.516386	0.607496	0.99759	-4.959
BCL2L1	NM_138578.1	598	0.0465752	0.0606005	0.51467	0.608687	0.99759	-4.95952
XRCC2	NM_005431.1	7516	-0.101858	-0.0825132	-0.513965	0.609176	0.99759	-4.95974
DUOX2	NM_014080.4	50506	0.106417	-0.0313317	0.510046	0.611903	0.99759	-4.96093
LTA4H	NM_001256643.1	4048	0.0341102	0.0114647	0.507631	0.613585	0.99759	-4.96166
HACD2	NM_198402.2	201562	0.0309531	-0.0539808	0.506721	0.61422	0.99759	-4.96193
ADH1B	NM_000668.4	125	-0.0613102	-0.002128	-0.506696	0.614237	0.99759	-4.96194
PSMB3	NM_002795.3	5691	-0.0277255	-0.0305487	-0.50427	0.61593	0.99759	-4.96267
MAPKAP1	NM_001006617.1	79109	0.0251195	-0.00238495	0.50239	0.617244	0.99759	-4.96323
NCR1	NM_004829.5	9437	-0.0596877	0.0290391	-0.501831	0.617635	0.99759	-4.9634
TXN	NM_003329.2	7295	0.0341917	-0.0235766	0.50143	0.617915	0.99759	-4.96352
MYC	NM_002467.3	4609	0.0493195	-0.0540548	0.495081	0.622363	0.99759	-4.9654
PIK3R3	NM_003629.3	8503	-0.11182	0.0209663	-0.494401	0.62284	0.99759	-4.9656
PDGFRB	NM_002609.3	5159	-0.0727878	0.0547282	-0.491415	0.624938	0.99759	-4.96647
ENO1	NM_001428.2	2023	-0.0256179	-0.0228259	-0.491041	0.625201	0.99759	-4.96658
LTC4S	NM_145867.1	4056	0.0872115	0.0555327	0.485061	0.629411	0.99759	-4.96832
CD163	NM_004244.4	9332	0.0606543	0.0161098	0.477762	0.634567	0.99759	-4.97041
FABP5	NM_001444.1	2171	-0.0874031	-0.0163533	-0.477275	0.634912	0.99759	-4.97054
CD244	NM_001166663.1	51744	0.0497978	0.0501136	0.475841	0.635927	0.99759	-4.97095
CDC20	NM_001255.2	991	-0.188838	-0.167224	-0.470432	0.639763	0.99759	-4.97247
CLIP4	NM_024692.4	79745	0.0276589	0.000119034	0.469375	0.640514	0.99759	-4.97277
ALDH2	NM_000690.2	217	0.052293	0.0416263	0.46843	0.641185	0.99759	-4.97303
COX5A	NM_004255.3	9377	-0.0243012	-0.0260442	-0.461939	0.645806	0.99759	-4.97483
BCL2	NM_000657.2	596	0.0439489	-0.0144708	0.460689	0.646698	0.99759	-4.97517
PARP1	NM_001618.3	142	-0.0312929	-0.0708902	-0.459796	0.647335	0.99759	-4.97541
RPIA	NM_144563.2	22934	0.0295292	-0.037144	0.459728	0.647384	0.99759	-4.97543
FCAR	NM_002000.2	2204	-0.0507491	0.0134277	-0.456816	0.649463	0.99759	-4.97623
APOBR	NM_018690.2	55911	-0.0784709	-0.086422	-0.455191	0.650625	0.99759	-4.97667
IDH3A	NM_005530.2	3419	-0.0285601	0.00311656	-0.453821	0.651606	0.99759	-4.97704
HEXA	NM_000520.4	3073	0.0257337	0.00389217	0.451972	0.65293	0.99759	-4.97754
CYP1A2	NM_000761.3	1544	0.0617181	-0.00918145	0.450094	0.654276	0.99759	-4.97804
AKT2	NM_001626.4	208	0.0185569	0.0143939	0.449755	0.654518	0.99759	-4.97813
ATG2B	NM_018036.5	55102	-0.0318113	-0.00576846	-0.449695	0.654561	0.99759	-4.97815
IDNK	NM_001001551.3	414328	-0.0479821	-0.0484691	-0.449593	0.654634	0.99759	-4.97817
HSPE1	NM_002157.2	3336	-0.0244881	-0.0366902	-0.446354	0.656959	0.99759	-4.97904
STAT5A	NM_003152.2	6776	0.0287472	-0.0263304	0.444303	0.658432	0.99759	-4.97958
FOLR3	NM_000804.2	2352	-0.0709353	-0.0175331	-0.442687	0.659594	0.99759	-4.98001
VDR	NM_000376.2	7421	-0.0546721	0.0597748	-0.442654	0.659618	0.99759	-4.98002
HIF1A	NM_001530.2	3091	-0.0318232	0.0266572	-0.439859	0.66163	0.99759	-4.98075
RB1CC1	NM_001083617.1	9821	0.0213286	0.0252207	0.438313	0.662744	0.99759	-4.98116
SLC16A8	NM_013356.2	23539	-0.047157	-0.0292022	-0.433673	0.666091	0.99759	-4.98236
LDLR	NM_000527.2	3949	-0.0527528	0.0234565	-0.433441	0.666259	0.99759	-4.98242
CYP4A11	NM_000778.3	1579	0.0473523	0.00476578	0.432441	0.666982	0.99759	-4.98268
PFKM	NM_000289.5	5213	0.0386476	-0.0423808	0.430746	0.668206	0.99759	-4.98311
RICTOR	NM_152756.3	253260	0.0308752	-0.0256037	0.430328	0.668509	0.99759	-4.98322
UQCRQ	NM_014402.4	27089	0.0193976	-0.048069	0.427881	0.67028	0.99759	-4.98384
CTLA4	NM_005214.3	1493	-0.0729416	-0.0180641	-0.423763	0.673264	0.99759	-4.98489
TIGIT	NM_173799.2	201633	-0.0416966	-0.0638997	-0.421971	0.674564	0.99759	-4.98534
GPX4	NM_001039847.1	2879	0.0246705	0.016438	0.421446	0.674945	0.99759	-4.98547
PKM	NM_182471.1	5315	0.0242701	0.0226924	0.421079	0.675212	0.99759	-4.98556
NUP62	NM_016553.3	23636	0.031937	-0.00618441	0.419732	0.67619	0.99759	-4.9859
IDO2	NM_194294.2	169355	0.0492993	-0.0142883	0.419088	0.676658	0.99759	-4.98606
ATF7IP	NM_018179.3	55729	0.0212336	-0.00254495	0.419075	0.676668	0.99759	-4.98606
IL21R	NM_021798.2	50615	0.0484157	-0.0683879	0.418372	0.677179	0.99759	-4.98624
ASS1	NM_000050.4	445	0.0813957	-0.0519553	0.417706	0.677663	0.99759	-4.9864
BLK	NM_001715.2	640	-0.0716957	-0.0859149	-0.41639	0.67862	0.99759	-4.98673
CD180	NM_005582.2	4064	0.0434938	-0.0249422	0.411659	0.682066	0.99759	-4.9879
ADAL	NM_001012969.2	161823	-0.0521854	-0.0144783	-0.411398	0.682256	0.99759	-4.98796
GART	NM_000819.3	2618	0.0257854	-0.0238544	0.411074	0.682492	0.99759	-4.98804
PNOC	NM_001284244.1	5368	0.069748	-0.13263	0.409237	0.683832	0.99759	-4.98849
CLSPN	NM_022111.2	63967	-0.144892	-0.0117649	-0.408719	0.684211	0.99759	-4.98862
MTF1	NM_005955.2	4520	0.0291569	0.0355988	0.402417	0.688817	0.99759	-4.99014
TH	NM_000360.3	7054	-0.0552776	0.00174849	-0.398209	0.691899	0.99759	-4.99114
HJURP	NM_018410.3	55355	-0.100618	-0.0360938	-0.397595	0.692349	0.99759	-4.99129
EPC1	NM_025209.2	80314	-0.027105	0.00817458	-0.395869	0.693615	0.99759	-4.99169
UPP2	NM_001135098.1	151531	-0.080712	-0.031112	-0.395273	0.694052	0.99759	-4.99184
KYNU	NM_003937.2	8942	-0.0394198	0.0617736	-0.393615	0.69527	0.99759	-4.99222
THBS2	NM_003247.2	7058	0.0678191	-0.0221068	0.393331	0.695479	0.99759	-4.99229
AP2S1	NM_021575.2	1175	0.0194726	0.00833252	0.391796	0.696606	0.99759	-4.99265
PPARD	NM_006238.4	5467	0.0438585	-0.0367311	0.390814	0.697328	0.99759	-4.99288
NCOA2	NM_006540.2	10499	0.0202218	0.0376285	0.388801	0.698809	0.99759	-4.99335
AMPD1	NM_000036.2	270	0.0538002	-0.0313674	0.387738	0.699591	0.99759	-4.99359
G6PC	NM_000151.2	2538	0.042586	-0.0125013	0.387545	0.699734	0.99759	-4.99364
PRKCG	NM_002739.3	5582	0.0683026	-0.0394377	0.385869	0.700968	0.99759	-4.99402
CD247	NM_000734.3	919	0.0290204	-0.03105	0.383123	0.702992	0.99759	-4.99465
PRIM1	NM_000946.2	5557	0.0301765	-0.0408718	0.382002	0.703819	0.99759	-4.99491
KAT6A	NM_001099412.1	7994	0.0189787	0.0104503	0.381463	0.704216	0.99759	-4.99503
RRAGC	NM_022157.2	64121	-0.024431	-0.00591121	-0.379143	0.705929	0.99759	-4.99556
TLR7	NM_016562.3	51284	-0.0540493	0.060503	-0.378857	0.70614	0.99759	-4.99562
SOX2	NM_003106.2	6657	0.0373371	-0.0011832	0.378583	0.706343	0.99759	-4.99568
GRIN1	NM_000832.5	2902	0.0646049	0.0324612	0.378287	0.706561	0.99759	-4.99575
CCL19	NM_006274.2	6363	0.0379195	0.0101982	0.376094	0.708182	0.99759	-4.99624
CD4	NM_000616.4	920	-0.0230675	0.0139505	-0.374775	0.709158	0.99759	-4.99654
MS4A2	NM_000139.3	2206	0.0749878	0.0495288	0.374183	0.709596	0.99759	-4.99667
CXCL9	NM_002416.2	4283	-0.0877044	-0.0121019	-0.373005	0.710468	0.99759	-4.99693
FNIP1	NM_001008738.2	96459	0.0227397	0.0160315	0.370024	0.712676	0.99759	-4.99759
GSK3B	NM_002093.2	2932	-0.0167846	0.0139614	-0.367938	0.714223	0.99759	-4.99805
CDCA5	NM_080668.3	113130	-0.0973957	-0.0652268	-0.367629	0.714452	0.99759	-4.99812
LAMTOR5	NM_006402.2	10542	0.0194223	-0.041247	0.366662	0.715169	0.99759	-4.99833
PDHA1	NM_000284.3	5160	-0.0189368	-0.03584	-0.361532	0.71898	0.99759	-4.99944
NDUFB2	NM_004546.2	4708	0.0163045	-0.0196878	0.359551	0.720453	0.99759	-4.99987
LDHC	NM_002301.2	3948	-0.0521099	-0.0431928	-0.359184	0.720727	0.99759	-4.99995
NDUFA12	NM_018838.3	55967	-0.0186864	-0.028618	-0.358977	0.720881	0.99759	-4.99999
MRAS	NM_001085049.2	22808	-0.0605018	0.0576406	-0.356934	0.722402	0.99759	-5.00043
KANSL1	NM_001193465.1	284058	0.019932	-0.0132508	0.3563	0.722874	0.99759	-5.00056
XDH	NM_000379.3	7498	-0.0592087	-0.00144037	-0.349479	0.727962	0.99759	-5.002
NGFR	NM_002507.3	4804	0.0679345	-0.00719759	0.348987	0.728329	0.99759	-5.0021
WRN	NM_000553.4	7486	0.0307776	0.021451	0.348263	0.728869	0.99759	-5.00225
PTEN	NM_000314.3	5728	0.019652	-0.0144153	0.348012	0.729057	0.99759	-5.0023
ASCL1	NM_004316.3	429	0.0472355	0.0199088	0.347122	0.729722	0.99759	-5.00249
SLC2A8	NM_014580.3	29988	-0.0455477	0.0104855	-0.346905	0.729885	0.99759	-5.00253
KMO	NM_003679.3	8564	0.0369244	0.00271507	0.346548	0.730152	0.99759	-5.0026
COX5B	NM_001862.2	1329	0.0153797	-0.00857162	0.342934	0.732854	0.99759	-5.00335
ZNF85	NM_001256171.1	7639	-0.0416333	-0.0894873	-0.342594	0.733109	0.99759	-5.00342
SLC16A2	NM_006517.3	6567	-0.0439859	-0.00662302	-0.341779	0.733719	0.99759	-5.00358
MYBL2	NM_002466.2	4605	-0.150215	-0.18046	-0.339563	0.735379	0.99759	-5.00403
SMAD2	NM_005901.5	4087	0.0157901	-0.00927937	0.339256	0.73561	0.99759	-5.0041
PPM1A	NM_021003.4	5494	-0.0199269	0.0308779	-0.336998	0.737302	0.99759	-5.00455
NR2F1	NM_005654.4	7025	-0.0629219	-0.0426573	-0.335781	0.738215	0.99759	-5.00479
TBX21	NM_013351.1	30009	-0.0386398	-0.0037809	-0.333835	0.739676	0.99759	-5.00518
DMGDH	NM_013391.2	29958	0.0359432	-0.0127542	0.332743	0.740496	0.99759	-5.0054
TALDO1	NM_006755.1	6888	-0.0214268	0.00148147	-0.332152	0.74094	0.99759	-5.00552
KDM3B	NM_016604.3	51780	0.0151208	0.0265343	0.322758	0.748008	0.99759	-5.00735
STAT1	NM_007315.3	6772	-0.0580801	0.0597311	-0.32184	0.7487	0.99759	-5.00753
SLC16A13	NM_201566.2	201232	-0.0713936	-0.0649056	-0.321538	0.748927	0.99759	-5.00759
AOC1	NM_001091.2	26	-0.0385345	-0.0125765	-0.321327	0.749086	0.99759	-5.00763
RBP4	NM_006744.3	5950	-0.0484346	-0.0165871	-0.320207	0.749931	0.99759	-5.00784
CCNA2	NM_001237.2	890	-0.105944	-0.140828	-0.319852	0.750199	0.99759	-5.00791
LY96	NM_015364.2	23643	-0.0303016	0.0184714	-0.318359	0.751326	0.99759	-5.00819
UPP1	NM_003364.2	7378	0.0257051	0.0635214	0.315153	0.753746	0.99759	-5.0088
PTK6	NM_001256358.1	5753	-0.049565	0.0607966	-0.314965	0.753888	0.99759	-5.00883
SLC3A1	NM_000341.3	6519	-0.0718571	0.0460757	-0.311688	0.756365	0.99759	-5.00945
PSMA7	NM_002792.2	5688	-0.0126741	-0.0215496	-0.310182	0.757505	0.99759	-5.00973
GLS	NM_014905.3	2744	0.0148131	-0.0278985	0.310027	0.757622	0.99759	-5.00975
PTPRC	NM_080923.2	5788	-0.0214962	0.0636615	-0.308806	0.758546	0.99759	-5.00998
CD209	NM_001144899.1	30835	-0.0660312	-0.00350763	-0.307383	0.759623	0.99759	-5.01024
ITGB2	NM_000211.2	3689	0.0208804	0.0491338	0.307202	0.759761	0.99759	-5.01027
CD276	NM_001024736.1	80381	0.0422524	-0.0564805	0.304324	0.761941	0.99759	-5.0108
EZH2	NM_001203247.1	2146	0.061113	0.0657769	0.303845	0.762304	0.99759	-5.01089
PDP1	NM_001161778.1	54704	0.0225022	-0.00784352	0.301055	0.76442	0.99759	-5.01139
CYBB	NM_000397.3	1536	0.0265464	0.0570299	0.30067	0.764712	0.99759	-5.01146
EME1	XM_011524392.1	146956	0.0578291	0.000959011	0.30005	0.765183	0.99759	-5.01157
NDUFA1	NM_004541.3	4694	0.012293	-0.0211907	0.298002	0.766738	0.99759	-5.01193
COX8A	NM_004074.2	1351	0.0144981	-0.0141327	0.293121	0.770448	0.99759	-5.0128
TTPA	NM_000370.3	7274	0.0316924	-0.0162676	0.292783	0.770704	0.99759	-5.01285
MYCL	NM_001033081.2	4610	-0.0265974	0.00301175	-0.291634	0.771579	0.99759	-5.01305
ITGA1	NM_181501.1	3672	0.0763111	-0.091109	0.289111	0.773499	0.99759	-5.01349
FDXR	NM_004110.3	2232	0.0440719	0.0254613	0.288848	0.7737	0.99759	-5.01354
COL4A1	NM_001845.4	1282	-0.0386361	-0.00901409	-0.288015	0.774335	0.99759	-5.01368
NR1H4	NM_001206977.1	9971	-0.0334229	0.032557	-0.286618	0.775399	0.99759	-5.01392
PEBP1	NM_002567.2	5037	0.0224908	-0.0686014	0.285755	0.776056	0.99759	-5.01407
CD14	NM_000591.2	929	-0.0346904	0.0463534	-0.280756	0.77987	0.99759	-5.01491
CYP1B1	NM_000104.3	1545	0.0402927	0.0350803	0.28073	0.77989	0.99759	-5.01492
JAK2	NM_004972.3	3717	-0.0291718	0.0852103	-0.279906	0.780519	0.99759	-5.01505
PIK3CD	NM_005026.3	5293	0.0127583	0.0110844	0.279064	0.781162	0.99759	-5.01519
PGM2	NM_018290.3	55276	-0.0174794	-0.0302059	-0.27632	0.783258	0.99759	-5.01565
PRIM2	NM_001282488.1	5558	-0.0233737	0.039566	-0.275188	0.784124	0.99759	-5.01584
NDUFB4	NM_004547.4	4710	-0.0115351	-0.0398563	-0.274962	0.784297	0.99759	-5.01587
RAD51AP1	NM_001130862.1	10635	-0.0521509	-0.00387971	-0.274631	0.784549	0.99759	-5.01593
ITCH	NM_001257138.1	83737	0.0113895	0.032835	0.274078	0.784973	0.99759	-5.01602
SDS	NM_006843.2	10993	-0.0304325	-0.00758297	-0.273206	0.785639	0.99759	-5.01616
GLS2	NM_013267.2	27165	0.0609038	-0.0507339	0.272272	0.786354	0.99759	-5.01631
HRAS	NM_005343.2	3265	0.038127	-0.0879917	0.26819	0.789479	0.99759	-5.01697
CTSZ	NM_001336.3	1522	-0.0199146	0.0427214	-0.268059	0.789579	0.99759	-5.01699
GNLY	NM_012483.2	10578	-0.0310184	0.025402	-0.26734	0.790131	0.99759	-5.01711
GPT	NM_005309.2	2875	-0.0336296	-0.0189831	-0.266682	0.790635	0.99759	-5.01721
TFAM	NM_003201.1	7019	-0.019175	-0.0356317	-0.265701	0.791387	0.99759	-5.01737
BCL2A1	NM_004049.2	597	0.026671	0.0118308	0.265603	0.791461	0.99759	-5.01738
H6PD	NM_004285.3	9563	0.0227502	0.0253527	0.264828	0.792056	0.99759	-5.01751
CLIP1	NM_002956.2	6249	-0.0149444	0.0277267	-0.2632	0.793304	0.99759	-5.01776
IDH3B	NM_001258384.1	3420	0.0133978	0.00389533	0.262563	0.793793	0.99759	-5.01786
ITK	NM_005546.3	3702	-0.0198311	-0.0358451	-0.261743	0.794422	0.99759	-5.01799
LAT	NM_001014987.1	27040	0.0180235	-0.0446477	0.255894	0.798913	0.99759	-5.01889
IL10	NM_000572.2	3586	0.0447465	-0.062233	0.25535	0.799332	0.99759	-5.01898
PHGDH	NM_006623.3	26227	-0.0444146	-0.104817	-0.254171	0.800238	0.99759	-5.01916
RRM1	NM_001033.3	6240	-0.0304989	-0.0856448	-0.250198	0.803294	0.99759	-5.01975
MYCN	NM_005378.4	4613	0.0392622	-0.0241479	0.247741	0.805187	0.99759	-5.02012
UCK2	NM_012474.3	7371	-0.0252912	-0.0263647	-0.246978	0.805774	0.99759	-5.02023
SERINC1	NM_020755.2	57515	0.0105677	-0.0148482	0.243238	0.808656	0.99759	-5.02078
GRAP2	NM_001291826.1	9402	-0.0341803	0.0373637	-0.242297	0.809382	0.99759	-5.02092
PYCR2	NM_013328.2	29920	-0.0165678	-0.0178442	-0.240826	0.810516	0.99759	-5.02113
DERA	NM_015954.2	51071	-0.016712	0.0332048	-0.2401	0.811077	0.99759	-5.02123
TLR4	NM_138554.2	7099	0.0236075	0.0431338	0.23996	0.811184	0.99759	-5.02125
TET2	NM_001127208.2	54790	0.0147954	0.0483922	0.2394	0.811617	0.99759	-5.02133
MAPT	NM_016834.3	4137	0.050573	-0.146892	0.238321	0.812449	0.99759	-5.02149
D2HGDH	NM_001287249.1	728294	-0.0367056	-0.0303886	-0.238145	0.812586	0.99759	-5.02151
HMOX1	NM_002133.2	3162	0.0272978	0.035675	0.236464	0.813883	0.99759	-5.02175
PIK3R1	NM_181504.2	5295	0.0140901	-0.011514	0.236456	0.813889	0.99759	-5.02175
SLC6A12	NM_003044.3	6539	0.0445437	0.0251505	0.234438	0.815448	0.99759	-5.02203
HSD11B1	NM_181755.1	3290	0.0295364	-0.0172634	0.23406	0.81574	0.99759	-5.02209
SLC2A3	NM_006931.2	6515	-0.0386785	0.123351	-0.233512	0.816164	0.99759	-5.02216
SRM	NM_003132.2	6723	-0.0188783	-0.0387873	-0.232614	0.816858	0.99759	-5.02229
WASHC4	NM_015275.1	23325	-0.0125664	0.0153124	-0.232444	0.816989	0.99759	-5.02231
ACAP2	NM_012287.5	23527	0.0129271	-0.00142572	0.231968	0.817358	0.99759	-5.02238
PRDX1	NM_002574.2	5052	0.0139319	-0.0595788	0.229147	0.819539	0.99759	-5.02277
HK1	NM_000188.2	3098	-0.0122186	0.0202757	-0.229095	0.81958	0.99759	-5.02277
PRKAB1	NM_006253.4	5564	-0.0141499	-0.0244623	-0.227747	0.820622	0.99759	-5.02296
APOA4	NM_000482.3	337	0.0373208	0.0259124	0.227334	0.820942	0.99759	-5.02301
APRT	NM_000485.2	353	-0.0123697	-0.00390018	-0.227163	0.821074	0.99759	-5.02304
SLC25A1	NM_005984.2	6576	0.0187388	-0.0220735	0.225122	0.822654	0.99759	-5.02331
NOX4	NM_001143836.2	50507	0.0232353	-0.0200576	0.224906	0.822821	0.99759	-5.02334
PRKAA1	NM_006251.5	5562	-0.0116205	-0.00588319	-0.224577	0.823076	0.99759	-5.02339
RBKS	NM_022128.2	64080	-0.0310888	-0.0147895	-0.223406	0.823983	0.99759	-5.02354
GAPVD1	NM_001282679.1	26130	0.0110446	0.0132651	0.222429	0.82474	0.99759	-5.02367
NFS1	NM_021100.3	9054	0.0190247	-0.053712	0.221487	0.82547	0.99759	-5.0238
YWHAZ	NM_003406.2	7534	-0.0104047	-0.0208349	-0.220887	0.825936	0.99759	-5.02388
ARF5	NM_001662.2	381	0.0124162	0.00224707	0.220098	0.826547	0.99759	-5.02398
ACACB	NM_001093.3	32	-0.0249376	0.0659095	-0.219973	0.826644	0.99759	-5.024
SIRT1	NM_012238.4	23411	0.0138353	0.00132609	0.219781	0.826792	0.99759	-5.02402
BRIP1	NM_032043.1	83990	0.0356372	0.030438	0.219558	0.826966	0.99759	-5.02405
SLC7A5	NM_003486.5	8140	-0.0301372	-0.0263839	-0.219033	0.827373	0.99759	-5.02412
NME2	NM_001018137.2	4831	-0.0113956	-0.0366029	-0.213	0.832054	0.99759	-5.0249
GBA	NM_001005742.2	2629	-0.0156902	-0.0177877	-0.210871	0.833707	0.99759	-5.02517
PCK2	NM_004563.2	5106	-0.0229556	0.0372859	-0.209999	0.834385	0.99759	-5.02528
COPS6	NM_006833.4	10980	-0.00917294	-0.0192577	-0.20869	0.835402	0.99759	-5.02544
GMPR2	NM_001002001.2	51292	0.0112919	-0.0172943	0.207099	0.836639	0.99759	-5.02564
GZMH	NM_033423.3	2999	-0.0233296	-0.0128401	-0.205366	0.837986	0.99759	-5.02585
ZNF254	NM_203282.3	9534	0.0169116	-0.00247554	0.205185	0.838127	0.99759	-5.02587
GZMB	NM_004131.3	3002	-0.0306309	0.0145543	-0.20446	0.838691	0.99759	-5.02596
PDCD1LG2	NM_025239.3	80380	0.0470476	0.00450664	0.203963	0.839077	0.99759	-5.02602
STAM2	NM_005843.4	10254	-0.0126375	0.00109664	-0.20173	0.840815	0.99759	-5.02629
TLR10	NM_030956.2	81793	0.0272972	-0.0772469	0.201266	0.841176	0.99759	-5.02635
IDH1	NM_005896.3	3417	0.0191113	-0.0158609	0.197998	0.84372	0.99759	-5.02674
SREBF2	NM_004599.2	6721	0.0139098	0.0404814	0.197833	0.843849	0.99759	-5.02676
CTSA	NM_001127695.1	5476	-0.0189667	0.0692907	-0.194825	0.846192	0.99759	-5.02711
LDHA	NM_001165414.1	3939	-0.0136616	-0.0343626	-0.194661	0.84632	0.99759	-5.02713
ERN1	NM_001433.2	2081	-0.0141322	0.0189044	-0.19466	0.846321	0.99759	-5.02713
SOD3	NM_003102.2	6649	-0.0205584	-0.0162112	-0.194602	0.846366	0.99759	-5.02714
SQSTM1	NM_003900.3	8878	-0.0110333	-0.00123229	-0.193589	0.847156	0.99759	-5.02725
MTOR	NM_004958.3	2475	0.0135833	0.0262881	0.192977	0.847633	0.99759	-5.02733
IL7	NM_000880.3	3574	-0.0410463	-0.0597564	-0.192427	0.848062	0.99759	-5.02739
GNS	NM_002076.3	2799	0.0139429	0.0399056	0.190379	0.849659	0.99759	-5.02762
CS	NM_004077.2	1431	0.00784967	-0.0130766	0.189351	0.850461	0.99759	-5.02774
NDUFS7	NM_024407.4	374291	0.0141523	0.0168355	0.18888	0.850829	0.99759	-5.02779
CD63	NM_001780.4	967	0.0138284	0.0192517	0.188562	0.851076	0.99759	-5.02783
COL6A3	NM_004369.3	1293	-0.0409881	0.000298299	-0.188171	0.851382	0.99759	-5.02787
PTPN5	NM_001039970.1	84867	0.0433882	0.139004	0.188118	0.851423	0.99759	-5.02788
ASPA	NM_000049.2	443	-0.0236938	-0.0401954	-0.185847	0.853195	0.99759	-5.02813
IFNG	NM_000619.2	3458	-0.0379677	-0.113682	-0.185152	0.853739	0.99759	-5.02821
NEDD8	NM_006156.2	4738	0.0104413	-0.00916128	0.184239	0.854451	0.99759	-5.02831
PSAT1	NM_021154.3	29968	0.0380714	-0.0541733	0.183848	0.854757	0.99759	-5.02835
STAT3	NM_003150.3	6774	-0.0105798	0.0175899	-0.180865	0.857087	0.99759	-5.02868
MGST3	NM_004528.2	4259	-0.010256	-0.0124364	-0.1779	0.859404	0.99759	-5.029
SPIB	NM_003121.3	6689	0.0259687	-0.0724015	0.177728	0.859539	0.99759	-5.02901
NDUFB7	NM_004146.5	4713	-0.00908393	-0.016896	-0.176754	0.860301	0.99759	-5.02912
NDC1	NM_001168551.1	55706	0.0338479	-0.0415163	0.174438	0.862112	0.99759	-5.02936
PIK3CB	NM_006219.1	5291	-0.012419	0.0302209	-0.174093	0.862382	0.99759	-5.0294
ATOX1	NM_004045.3	475	-0.0118306	-0.00129945	-0.173298	0.863004	0.99759	-5.02948
GOT2	NM_002080.2	2806	-0.0128826	-0.0738859	-0.172588	0.86356	0.99759	-5.02955
CACNG7	NM_031896.3	59284	0.0182063	-0.0142797	0.172572	0.863573	0.99759	-5.02955
GTSE1	NM_016426.5	51512	-0.0566204	-0.03054	-0.172176	0.863883	0.99759	-5.02959
SLC2A14	NM_001286234.1	144195	-0.0165572	0.06282	-0.170538	0.865165	0.99759	-5.02976
GLYAT	NM_005838.3	10249	-0.0193911	-0.0187307	-0.169227	0.866191	0.99759	-5.02989
CD8B	NM_172099.2	926	-0.0168333	-0.0970383	-0.167319	0.867686	0.99759	-5.03009
MCAT	NM_014507.3	27349	-0.0338567	-0.1266	-0.166598	0.86825	0.99759	-5.03016
BAD	NM_004322.3	572	0.0170767	0.00395565	0.165418	0.869175	0.99759	-5.03028
IL2RA	NM_000417.1	3559	0.0180584	-0.0707274	0.164087	0.870218	0.99759	-5.03041
VEGFA	NM_001025366.1	7422	-0.0204976	0.0139614	-0.163127	0.87097	0.99759	-5.0305
ACOT12	NM_130767.2	134526	-0.0379932	-0.0651865	-0.163056	0.871026	0.99759	-5.03051
CDA	NM_001785.2	978	0.0192717	0.00261461	0.162587	0.871394	0.99759	-5.03055
PIK3CA	NM_006218.2	5290	-0.010903	-0.000469524	-0.161873	0.871953	0.99759	-5.03062
NOS2	NM_000625.4	4843	-0.0226132	-0.0797483	-0.158312	0.874746	0.99759	-5.03096
ACMSD	NM_138326.2	130013	-0.0170253	-0.00506522	-0.158157	0.874867	0.99759	-5.03098
KMT2E	NM_018682.3	55904	-0.00740987	-0.00835828	-0.158126	0.874892	0.99759	-5.03098
NDUFB10	NM_004548.2	4716	0.0088987	-0.0370238	0.157442	0.875429	0.99759	-5.03104
NQO1	NM_000903.2	1728	-0.031655	-0.049078	-0.157408	0.875455	0.99759	-5.03105
TYMS	NM_001071.2	7298	0.0639874	-0.17895	0.157176	0.875638	0.99759	-5.03107
HLA-E	NM_005516.5	3133	-0.00752554	0.0230422	-0.156895	0.875858	0.99759	-5.0311
FPR1	NM_002029.3	2357	-0.0210621	0.0291739	-0.155821	0.876701	0.99759	-5.0312
ZAP70	NM_001079.3	7535	0.0101288	-0.0298174	0.150691	0.880728	0.99759	-5.03167
CCNB2	NM_004701.2	9133	-0.0532199	-0.0714083	-0.146736	0.883836	0.99759	-5.03202
HDC	NM_002112.3	3067	0.0410541	-0.0315679	0.146324	0.884159	0.99759	-5.03205
AOX1	NM_001159.3	316	-0.0322962	-0.154198	-0.143873	0.886086	0.99759	-5.03227
NPR2	NM_003995.3	4882	0.0274502	-0.107864	0.140545	0.888703	0.99759	-5.03255
GAD1	NM_000817.2	2571	-0.0190491	-0.0283291	-0.135868	0.892384	0.99759	-5.03294
BRCA1	NM_007294.3	672	0.0250135	-0.0445976	0.135335	0.892803	0.99759	-5.03298
REST	NM_001193508.1	5978	0.00755198	-0.0353693	0.134785	0.893236	0.99759	-5.03302
CTPS1	NM_001301237.1	1503	0.0134413	-0.080119	0.134679	0.893319	0.99759	-5.03303
PPARGC1A	NM_013261.3	10891	0.0238622	0.00436547	0.133996	0.893857	0.99759	-5.03309
MYB	NM_001130173.1	4602	0.0269174	-0.0346347	0.130478	0.896628	0.99759	-5.03336
MSRB2	NM_012228.3	22921	0.0140276	0.0473242	0.128147	0.898464	0.99759	-5.03354
RBBP5	NM_005057.2	5929	-0.010077	-0.0476705	-0.126213	0.899988	0.99759	-5.03369
IL4I1	NM_152899.1	259307	-0.0271217	-0.032877	-0.124136	0.901625	0.99759	-5.03385
PRF1	NM_005041.3	5551	-0.0137091	0.00508016	-0.123927	0.90179	0.99759	-5.03386
ZNF91	NM_003430.2	7644	0.00903603	-0.0462043	0.121072	0.904041	0.99759	-5.03407
GPX1	NM_000581.2	2876	-0.0120752	0.0650621	-0.120869	0.904201	0.99759	-5.03409
ALOX5	NM_000698.2	240	-0.00990928	0.0623612	-0.1181	0.906386	0.99759	-5.03428
TPX2	NM_012112.4	22974	0.0349314	-0.108437	0.116879	0.907349	0.99759	-5.03437
L2HGDH	NM_024884.2	79944	0.0174254	-0.038644	0.111191	0.911838	0.99759	-5.03476
NRAS	NM_002524.3	4893	0.00943435	-0.00883446	0.110916	0.912055	0.99759	-5.03478
MAP3K12	NM_006301.2	7786	-0.0121668	-0.0168398	-0.109987	0.912789	0.99759	-5.03484
CTSS	NM_004079.3	1520	-0.00940993	0.0176939	-0.109909	0.91285	0.99759	-5.03484
PGD	NM_002631.2	5226	0.00938663	0.0638135	0.108922	0.91363	0.99759	-5.03491
IL2	NM_000586.2	3558	0.0208361	0.0283349	0.10805	0.914319	0.99759	-5.03496
MAP2K3	NM_145109.1	5606	0.00614802	0.016778	0.10494	0.916776	0.99759	-5.03516
HK2	NM_000189.4	3099	0.00905401	0.0119762	0.104623	0.917026	0.99759	-5.03518
ZNF253	NM_021047.2	56242	-0.012089	-0.0357738	-0.10454	0.917091	0.99759	-5.03519
ICOS	NM_012092.2	29851	-0.012133	-0.0427498	-0.104534	0.917096	0.99759	-5.03519
PNP	NM_000270.2	4860	0.00886848	-0.0704757	0.102608	0.918618	0.99759	-5.03531
ITGB1	NM_002211.3	3688	0.00641438	0.00396547	0.102153	0.918978	0.99759	-5.03533
PTGER4	NM_000958.2	5734	0.00950376	0.0284444	0.101997	0.919101	0.99759	-5.03534
IGF1	NM_000618.3	3479	-0.0202555	-0.143149	-0.0987717	0.921651	0.99759	-5.03554
MYBL1	NM_001080416.3	4603	-0.010431	-0.00796795	-0.0981429	0.922148	0.99759	-5.03557
AADAT	NM_016228.3	51166	0.013968	-0.0364252	0.0961101	0.923756	0.99759	-5.03569
MS4A4A	NM_024021.2	51338	-0.0176913	0.0798344	-0.0961052	0.923759	0.99759	-5.03569
GLUL	NM_001033044.2	2752	-0.00723404	0.0455134	-0.0955485	0.9242	0.99759	-5.03572
FCRL2	NM_001159488.1	79368	-0.0186787	-0.040838	-0.094201	0.925265	0.99759	-5.0358
NPM1	NM_002520.6	4869	0.00592214	-0.0574155	0.0919045	0.927082	0.99759	-5.03593
FASLG	NM_000639.1	356	-0.0169814	-0.0398975	-0.0915004	0.927402	0.99759	-5.03595
ZNF136	NM_003437.2	7695	-0.00680371	-0.0114164	-0.087298	0.930727	0.99759	-5.03617
NDUFA6	NM_002490.3	4700	0.00497678	-0.0314216	0.0863114	0.931508	0.99759	-5.03623
ALDOB	NM_000035.3	229	0.0181146	-0.0144843	0.0858385	0.931883	0.99759	-5.03625
PLIN2	NM_001122.3	123	0.0060279	-0.0049195	0.0845122	0.932932	0.99759	-5.03632
AANAT	NM_001088.2	15	-0.00892698	-0.0395015	-0.0809341	0.935765	0.99759	-5.03649
PDK3	NM_005391.1	5165	-0.00440031	0.00441182	-0.0803328	0.936242	0.99759	-5.03652
COX6A1	NM_004373.2	1337	-0.00367116	-0.0268764	-0.0799407	0.936552	0.99759	-5.03654
TNFRSF4	NM_003327.3	7293	0.0177041	-0.00982659	0.0773125	0.938634	0.99759	-5.03667
UQCR10	NM_001003684.1	29796	-0.00500829	-0.0150255	-0.074728	0.940681	0.99759	-5.03678
S100A12	NM_005621.1	6283	0.00876429	0.0299285	0.0735105	0.941646	0.99759	-5.03684
TIPARP	NM_015508.3	25976	0.00699959	0.00921238	0.0716386	0.943129	0.99759	-5.03692
CD3G	NM_000073.2	917	0.00604858	-0.107409	0.0694856	0.944836	0.99759	-5.03701
HLA-DRB1	NM_002124.3	3123	-0.0046962	0.0370024	-0.0669943	0.94681	0.99759	-5.03711
HLA-A	NM_002116.5	3105	-0.00302535	0.000796089	-0.0669054	0.946881	0.99759	-5.03711
ALDOA	NM_184041.2	226	-0.00314329	-0.00937171	-0.0664697	0.947226	0.99759	-5.03713
SOS2	NM_006939.2	6655	-0.00444809	0.0123644	-0.0655343	0.947968	0.99759	-5.03717
PDCD1	NM_005018.2	5133	-0.00921627	-0.0318888	-0.0647814	0.948565	0.99759	-5.0372
ATP5ME	NM_007100.3	521	-0.0030964	-0.00921322	-0.0643737	0.948888	0.99759	-5.03721
RELA	NM_021975.3	5970	0.0038473	2.97018e-05	0.0637069	0.949417	0.99759	-5.03724
ZNF93	NM_031218.3	81931	-0.0091751	-0.0162877	-0.0636326	0.949476	0.99759	-5.03724
SDSL	NM_138432.2	113675	-0.0115913	-0.0537467	-0.0628846	0.950069	0.99759	-5.03727
GABARAP	NM_007278.1	11337	0.0038563	-0.0203259	0.0600819	0.952291	0.99759	-5.03737
NDUFB11	NM_001135998.1	54539	0.00362337	-0.00114104	0.0593285	0.952889	0.99759	-5.0374
CD3D	NM_000732.4	915	0.0048621	-0.103358	0.0575959	0.954263	0.99759	-5.03746
OAT	NM_000274.3	4942	0.00383584	0.00702224	0.0572928	0.954504	0.99759	-5.03747
CPT1A	NM_001876.3	1374	0.00519649	-0.0216623	0.053859	0.957228	0.99759	-5.03759
CACNB4	NM_000726.3	785	0.0110158	0.0060758	0.0513962	0.959182	0.99759	-5.03766
EXO1	NM_003686.3	9156	-0.0141228	-0.188593	-0.05096	0.959528	0.99759	-5.03768
COX7C	NM_001867.2	1350	-0.00284136	-0.0401247	-0.0501068	0.960205	0.99759	-5.0377
HLA-DQA1	NM_002122.3	3117	-0.0042295	-8.75289e-05	-0.0491932	0.96093	0.99759	-5.03773
GLRX	NM_002064.2	2745	-0.0027219	-0.00505584	-0.0478992	0.961957	0.99759	-5.03777
APOA1	NM_000039.1	335	-0.00520668	0.0020205	-0.047007	0.962665	0.99759	-5.03779
PRKAG1	NM_002733.3	5571	0.00318161	-0.0144386	0.0443564	0.964769	0.99759	-5.03786
IDO1	NM_002164.5	3620	0.0100457	0.0713943	0.0439413	0.965098	0.99759	-5.03788
CYP4A22	NM_001010969.3	284541	0.00568009	-0.0568671	0.0427297	0.96606	0.99759	-5.03791
GAPDH	NM_001256799.1	2597	-0.00235444	-0.0133337	-0.042248	0.966442	0.99759	-5.03792
FANCI	NM_001113378.1	55215	0.00811233	0.0162184	0.0408648	0.96754	0.99759	-5.03795
DGLUCY	NM_001102369.2	80017	0.0024076	0.0128397	0.0407307	0.967647	0.99759	-5.03796
MACROD2	NM_080676.5	140733	-0.00753779	-0.135894	-0.0386638	0.969288	0.99759	-5.03801
MPO	NM_000250.1	4353	-0.00607144	-0.0884675	-0.0386256	0.969318	0.99759	-5.03801
TPSAB1/B2	NM_003294.3	7177	-0.00881154	-0.0311823	-0.0384828	0.969431	0.99759	-5.03801
HLA-C	NM_002117.4	3107	0.00243625	0.0297595	0.0367398	0.970815	0.99759	-5.03805
ZNF708	NM_021269.2	7562	0.00289251	-0.00737122	0.035059	0.97215	0.99759	-5.03808
CAD	NM_004341.3	790	-0.00297058	0.00336373	-0.0335812	0.973323	0.99759	-5.03812
GPI	NM_000175.2	2821	0.00184293	0.0537181	0.0325294	0.974159	0.99759	-5.03814
LY86	NM_004271.3	9450	0.00231744	0.0223076	0.0309138	0.975442	0.99759	-5.03817
CYP1A1	NM_000499.3	1543	-0.00310747	-0.011401	-0.0305361	0.975742	0.99759	-5.03817
AOC3	NM_001277731.1	8639	-0.0030819	-0.0128988	-0.0304112	0.975841	0.99759	-5.03818
ASPG	NM_001080464.2	374569	-0.00295449	-0.0177937	-0.0283348	0.97749	0.99759	-5.03821
IDH2	NM_002168.2	3418	-0.00182362	-0.0127953	-0.0269163	0.978616	0.99759	-5.03824
ZNF682	NM_001077349.1	91120	0.00377112	0.0101705	0.0249394	0.980187	0.99759	-5.03827
ITGA11	NM_012211.3	22801	-0.00256154	-0.0168732	-0.024547	0.980498	0.99759	-5.03827
NPR1	NM_000906.3	4881	-0.00256154	-0.0168732	-0.024547	0.980498	0.99759	-5.03827
RRM2	NM_001034.1	6241	0.00937009	-0.172737	0.0235148	0.981318	0.99759	-5.03829
PTK2	NM_005607.4	5747	0.00232304	0.0426017	0.0202145	0.98394	0.99759	-5.03833
ACAT2	NM_005891.2	39	0.00125357	-0.0503416	0.0190749	0.984845	0.99759	-5.03834
IL4	NM_000589.2	3565	0.00198963	-0.0174919	0.0189848	0.984917	0.99759	-5.03834
ADH7	NM_000673.3	131	-0.0019637	0.0231305	-0.0180277	0.985677	0.99759	-5.03836
NEU1	NM_000434.3	4758	0.00100238	0.00869198	0.0137712	0.989059	0.99759	-5.0384
COX4I1	NM_001318797.1	1327	0.000732554	-0.0346804	0.0133064	0.989428	0.99759	-5.0384
APOA2	NM_001643.1	336	-0.0010241	-0.0213676	-0.0100188	0.99204	0.99759	-5.03842
CCL4	NM_002984.2	6351	-0.00113287	-0.022325	-0.00944187	0.992498	0.99759	-5.03843
CAT	NM_001752.2	847	-0.000625688	-0.00493571	-0.00931567	0.992598	0.99759	-5.03843
AKT3	NM_005465.4	10000	-0.000509707	-0.0313647	-0.00815049	0.993524	0.99759	-5.03843
DEPTOR	NM_022783.3	64798	-0.0014314	-0.0477846	-0.0078748	0.993743	0.99759	-5.03843
ADH1C	NM_000669.3	126	-0.000387714	-0.00592309	-0.00358405	0.997152	0.999722	-5.03845
BHMT	NM_001713.2	635	0.000160579	-0.0150626	0.00153379	0.998781	0.999884	-5.03845
SOD2	NM_000636.2	6648	1.34218e-05	0.0588681	0.000146594	0.999884	0.999884	-5.03845

## Sheet: Table S8
Table S8: Gene expression analysis after the intervention. Fish-protein treated high insuliniAUC vs. placebo-treated high insuliniAUC.
Official symbol	Accession	entrez	logFC	AveExpr	t	P.Value	adj.P.Val	B
DEPTOR	NM_022783.3	64798	-0.473027	-0.0477846	-2.72057	0.00852804	0.998905	-2.95366
ECHS1	NM_004092.3	1892	0.194448	-0.022953	2.53252	0.0139767	0.998905	-3.21601
ERN1	NM_001433.2	2081	-0.171557	0.0189044	-2.47042	0.0163742	0.998905	-3.29967
DERA	NM_015954.2	51071	0.159271	0.0332048	2.39218	0.0199193	0.998905	-3.4029
IDO1	NM_002164.5	3620	-0.517405	0.0713943	-2.36602	0.0212498	0.998905	-3.43686
CD84	NM_001184879.1	8832	-0.145062	0.00969789	-2.30295	0.024788	0.998905	-3.51754
ABCA1	NM_005502.3	19	0.323515	-0.0180389	2.26423	0.0272112	0.998905	-3.56625
PSPH	NM_004577.3	5723	-0.414022	0.0820113	-2.17917	0.0332823	0.998905	-3.67098
AGXT	NM_000030.2	189	-0.362066	-0.0614667	-2.17682	0.0334662	0.998905	-3.67384
L2HGDH	NM_024884.2	79944	-0.317074	-0.038644	-2.11516	0.038605	0.998905	-3.7477
COX7C	NM_001867.2	1350	0.111728	-0.0401247	2.0598	0.0437926	0.998905	-3.81257
GAPVD1	NM_001282679.1	26130	-0.0975865	0.0132651	-2.05459	0.0443103	0.998905	-3.8186
PAH	NM_000277.1	5053	0.314263	-0.0580431	2.04403	0.0453767	0.998905	-3.83079
STK3	NM_006281.3	6788	-0.185258	0.0797537	-2.03437	0.0463712	0.998905	-3.8419
ITGB1	NM_002211.3	3688	0.118263	0.00396547	1.96899	0.0536088	0.998905	-3.91593
SHMT2	NM_001166356.1	6472	0.141	-0.0589353	1.93123	0.0582133	0.998905	-3.95776
APOBR	NM_018690.2	55911	0.317188	-0.086422	1.92352	0.0591941	0.998905	-3.96622
GCK	NM_000162.4	2645	0.349679	-0.0272041	1.91426	0.0603913	0.998905	-3.97635
HSPA2	NM_021979.3	3306	-0.218786	-0.00104353	-1.90106	0.0621316	0.998905	-3.99071
NR1H3	NM_005693.2	10062	0.327997	0.0306809	1.88672	0.0640708	0.998905	-4.00621
CPS1	NM_001875.3	1373	-0.230949	0.0030314	-1.88339	0.0645291	0.998905	-4.0098
ZNF93	NM_031218.3	81931	0.258994	-0.0162877	1.87782	0.0653003	0.998905	-4.01579
DUOX1	NM_175940.1	53905	0.284826	0.0661671	1.85487	0.0685631	0.998905	-4.0403
HPRT1	NM_000194.1	3251	-0.104634	-0.00114772	-1.85168	0.0690271	0.998905	-4.04369
ATF7	NM_001130060.1	11016	-0.108545	0.0432386	-1.84352	0.0702253	0.998905	-4.05232
AMDHD1	NM_152435.2	144193	-0.261853	0.0138183	-1.77208	0.0814921	0.998905	-4.12659
RRAGC	NM_022157.2	64121	0.10865	-0.00591121	1.76274	0.0830701	0.998905	-4.13611
CD27	NM_001242.4	939	0.160785	-0.13241	1.74926	0.0853926	0.998905	-4.14978
PRPS1	NM_002764.3	5631	0.120626	-0.0388184	1.74149	0.0867572	0.998905	-4.15762
GNLY	NM_012483.2	10578	0.19315	0.025402	1.74034	0.0869605	0.998905	-4.15878
EXO1	NM_003686.3	9156	0.459527	-0.188593	1.73347	0.0881823	0.998905	-4.16567
SDHB	NM_003000.2	6390	0.0917164	-0.0162459	1.72842	0.0890898	0.998905	-4.17073
IL7	NM_000880.3	3574	-0.348505	-0.0597564	-1.70803	0.092835	0.998905	-4.19102
S100A1	NM_006271.1	6271	-0.181203	0.00934611	-1.68251	0.0977024	0.998905	-4.21612
BCL2L1	NM_138578.1	598	0.145317	0.0606005	1.67874	0.0984375	0.998905	-4.21979
NDUFB7	NM_004146.5	4713	0.081924	-0.016896	1.66648	0.100864	0.998905	-4.23171
IDNK	NM_001001551.3	414328	0.16888	-0.0484691	1.6543	0.103324	0.998905	-4.24348
APOA4	NM_000482.3	337	0.25799	0.0259124	1.6429	0.105669	0.998905	-4.25442
CLIP4	NM_024692.4	79745	-0.0922911	0.000119034	-1.63734	0.106828	0.998905	-4.25973
SIGLEC5	NM_003830.3	8778	0.240673	-0.0280831	1.63024	0.108325	0.998905	-4.26649
PRR5	NM_015366.3	55615	0.137261	-0.0179212	1.61707	0.111143	0.998905	-4.27896
BAD	NM_004322.3	572	0.159582	0.00395565	1.61606	0.111362	0.998905	-4.27991
PPAT	NM_002703.3	5471	0.145542	-0.0723499	1.61399	0.111812	0.998905	-4.28187
RBKS	NM_022128.2	64080	-0.213686	-0.0147895	-1.60532	0.113709	0.998905	-4.29001
KYAT1	NM_004059.4	883	0.204468	-0.0457122	1.59935	0.11503	0.998905	-4.2956
CD36	NM_000072.3	948	-0.14875	0.0602562	-1.59886	0.115139	0.998905	-4.29606
CAB39	NM_001130849.1	51719	0.0934803	-0.0241865	1.5843	0.118416	0.998905	-4.3096
IRF4	NM_002460.1	3662	0.262257	-0.0382611	1.56944	0.121839	0.998905	-4.32332
CACNG3	NM_006539.2	10368	0.248271	-0.0557459	1.56783	0.122214	0.998905	-4.32479
PDK3	NM_005391.1	5165	-0.0821239	0.00441182	-1.56738	0.12232	0.998905	-4.32521
NPR2	NM_003995.3	4882	0.292003	-0.107864	1.56297	0.123353	0.998905	-4.32925
FOLR3	NM_000804.2	2352	-0.238797	-0.0175331	-1.55797	0.124535	0.998905	-4.33383
RRM1	NM_001033.3	6240	0.18122	-0.0856448	1.55418	0.125436	0.998905	-4.33728
STAT5A	NM_003152.2	6776	0.095758	-0.0263304	1.54722	0.127102	0.998905	-4.3436
PEBP1	NM_002567.2	5037	0.115385	-0.0686014	1.53262	0.130661	0.998905	-4.3568
GSK3B	NM_002093.2	2932	-0.0665694	0.0139614	-1.52558	0.132404	0.998905	-4.36312
SLC27A1	NM_198580.1	376497	0.248663	0.000388435	1.52275	0.13311	0.998905	-4.36566
TDO2	NM_005651.2	6999	0.191826	-0.000930298	1.51875	0.134113	0.998905	-4.36923
CD276	NM_001024736.1	80381	0.201441	-0.0564805	1.5168	0.134604	0.998905	-4.37097
USP8	NM_001128610.1	9101	0.0610657	0.00964526	1.50598	0.137352	0.998905	-4.38057
RANBP2	NM_006267.4	5903	-0.069767	-0.026359	-1.49305	0.140699	0.998905	-4.39199
TK1	NM_003258.1	7083	0.401754	-0.136471	1.49212	0.140941	0.998905	-4.3928
HLA-E	NM_005516.5	3133	0.0677873	0.0230422	1.47746	0.144817	0.998905	-4.40562
SELENOK	NM_021237.3	58515	0.201468	0.0238474	1.47555	0.145328	0.998905	-4.40728
HDC	NM_002112.3	3067	0.394125	-0.0315679	1.46855	0.147213	0.998905	-4.41336
SMAD3	NM_005902.3	4088	-0.0853289	0.000375066	-1.46404	0.148437	0.998905	-4.41726
PNP	NM_000270.2	4860	0.120574	-0.0704757	1.45842	0.149975	0.998905	-4.4221
GAD1	NM_000817.2	2571	0.194768	-0.0283291	1.45229	0.151663	0.998905	-4.42736
UBE2T	NM_014176.3	29089	0.277227	-0.0924922	1.44728	0.153058	0.998905	-4.43166
IGF1	NM_000618.3	3479	-0.282782	-0.143149	-1.44157	0.154657	0.998905	-4.43652
CXCL9	NM_002416.2	4283	0.323706	-0.0121019	1.43926	0.155308	0.998905	-4.43849
NQO1	NM_000903.2	1728	0.276236	-0.049078	1.43601	0.156226	0.998905	-4.44125
NDUFB2	NM_004546.2	4708	0.0621324	-0.0196878	1.43241	0.15725	0.998905	-4.4443
ASS1	NM_000050.4	445	0.266678	-0.0519553	1.43071	0.157736	0.998905	-4.44574
CA12	NM_001218.3	771	0.162919	0.0120921	1.4306	0.157767	0.998905	-4.44583
PSAT1	NM_021154.3	29968	0.276946	-0.0541733	1.39814	0.167252	0.998905	-4.473
AOC1	NM_001091.2	26	0.160378	-0.0125765	1.3981	0.167263	0.998905	-4.47303
NEIL3	NM_018248.2	55247	0.251603	-0.133645	1.39684	0.167641	0.998905	-4.47407
MAP3K12	NM_006301.2	7786	0.147238	-0.0168398	1.39149	0.169248	0.998905	-4.47849
GART	NM_000819.3	2618	0.0834477	-0.0238544	1.39077	0.169466	0.998905	-4.47908
SLC6A12	NM_003044.3	6539	-0.251666	0.0251505	-1.38472	0.1713	0.998905	-4.48406
ACOT12	NM_130767.2	134526	0.308195	-0.0651865	1.38278	0.171891	0.998905	-4.48565
FCRL2	NM_001159488.1	79368	-0.26083	-0.040838	-1.37519	0.17422	0.998905	-4.49186
MSH2	NM_000251.1	4436	0.0981984	-0.0502904	1.36724	0.176685	0.998905	-4.49833
GLYCTK	NR_026700.1	132158	-0.182224	0.00149039	-1.35592	0.180239	0.998905	-4.50747
PTPN5	NM_001039970.1	84867	0.298109	0.139004	1.35122	0.18173	0.998905	-4.51125
CCND1	NM_053056.2	595	0.295383	0.0578291	1.34697	0.183087	0.998905	-4.51466
CDC20	NM_001255.2	991	0.515016	-0.167224	1.34129	0.184914	0.998905	-4.51919
CCL5	NM_002985.2	6352	0.162217	0.0111146	1.33845	0.185832	0.998905	-4.52146
ADORA2A	NM_000675.3	135	0.143997	-0.0913447	1.32469	0.190332	0.998905	-4.53236
FASN	NM_004104.4	2194	0.149378	0.00148302	1.32326	0.190802	0.998905	-4.53348
BHMT2	NM_001178005.1	23743	0.238028	-0.0367758	1.32009	0.191851	0.998905	-4.53597
ACAT2	NM_005891.2	39	0.0829495	-0.0503416	1.31954	0.192036	0.998905	-4.53641
PFKFB1	NM_002625.2	5207	0.236112	-0.035623	1.31895	0.192232	0.998905	-4.53687
SQSTM1	NM_003900.3	8878	0.0717605	-0.00123229	1.3163	0.193114	0.998905	-4.53895
TET2	NM_001127208.2	54790	-0.0778098	0.0483922	-1.31621	0.193141	0.998905	-4.53902
SOD1	NM_000454.4	6647	0.0745324	-0.0704734	1.31579	0.193281	0.998905	-4.53934
HEXA	NM_000520.4	3073	0.0715847	0.00389217	1.31439	0.19375	0.998905	-4.54044
SHMT1	NM_148918.1	6470	-0.15415	-0.0923583	-1.31425	0.193797	0.998905	-4.54055
RAD51AP1	NM_001130862.1	10635	0.237569	-0.00387971	1.30789	0.195931	0.998905	-4.54552
PRF1	NM_005041.3	5551	0.1382	0.00508016	1.30604	0.196556	0.998905	-4.54696
FH	NM_000143.2	2271	0.0769046	-0.0264887	1.30057	0.198413	0.998905	-4.55121
CD6	NM_001254751.1	923	-0.104476	-0.0422324	-1.29307	0.200977	0.998905	-4.55701
MAP2K3	NM_145109.1	5606	0.0719877	0.016778	1.28458	0.203911	0.998905	-4.56353
PLCG1	NM_002660.2	5335	0.0862642	-0.0621066	1.2838	0.204179	0.998905	-4.56412
PIK3R3	NM_003629.3	8503	0.276979	0.0209663	1.28026	0.205413	0.998905	-4.56683
MYBL2	NM_002466.2	4605	0.539486	-0.18046	1.27492	0.207285	0.998905	-4.5709
PCK1	NM_002591.2	5105	0.190239	-0.00234922	1.27107	0.20864	0.998905	-4.57382
PTEN	NM_000314.3	5728	-0.0684977	-0.0144153	-1.26811	0.209688	0.998905	-4.57607
PCLAF	NM_014736.5	9768	-0.321799	-0.140726	-1.25808	0.21327	0.998905	-4.58364
NDUFA1	NM_004541.3	4694	0.0493916	-0.0211907	1.25172	0.215561	0.998905	-4.5884
ZNF254	NM_203282.3	9534	-0.0985222	-0.00247554	-1.24965	0.216311	0.998905	-4.58995
TNFRSF17	NM_001192.2	608	0.573091	-0.21699	1.24883	0.21661	0.998905	-4.59056
APOE	NM_000041.2	348	0.156701	-0.0131641	1.2484	0.216766	0.998905	-4.59088
CD8B	NM_172099.2	926	-0.118997	-0.0970383	-1.23654	0.221108	0.998905	-4.59969
ARF5	NM_001662.2	381	-0.0661653	0.00224707	-1.22617	0.224956	0.998905	-4.60733
SERINC5	NM_001174071.2	256987	-0.0853551	0.0180898	-1.22613	0.224973	0.998905	-4.60736
ZNF708	NM_021269.2	7562	-0.0958501	-0.00737122	-1.21454	0.229331	0.998905	-4.61583
NKG7	NM_005601.3	4818	0.121407	-0.00299835	1.21319	0.229844	0.998905	-4.61681
LCAT	NM_000229.1	3931	-0.144643	0.0677397	-1.20625	0.232488	0.998905	-4.62184
SOS1	NM_005633.2	6654	0.0777234	0.0469087	1.20104	0.234487	0.998905	-4.6256
TIGAR	NM_020375.2	57103	-0.128898	-0.0218485	-1.20059	0.234661	0.998905	-4.62592
SLC16A13	NM_201566.2	201232	0.2539	-0.0649056	1.19545	0.236646	0.998905	-4.62961
CD3G	NM_000073.2	917	0.0982438	-0.107409	1.17989	0.242732	0.998905	-4.64069
HMGCR	NM_000859.2	3156	0.0811181	-0.0282382	1.17106	0.246233	0.998905	-4.64692
BUB1B	NM_001211.4	701	0.258402	-0.0343321	1.16889	0.247103	0.998905	-4.64845
LY96	NM_015364.2	23643	-0.106099	0.0184714	-1.16536	0.248517	0.998905	-4.65092
PYCR2	NM_013328.2	29920	0.0765416	-0.0178442	1.16314	0.249408	0.998905	-4.65247
MAP2K1	NM_002755.2	5604	-0.0618391	-0.0264413	-1.15865	0.25122	0.998905	-4.6556
UPP1	NM_003364.2	7378	-0.0903049	0.0635214	-1.15747	0.251699	0.998905	-4.65642
PPARGC1A	NM_013261.3	10891	-0.196672	0.00436547	-1.15457	0.252876	0.998905	-4.65844
CDCA8	NM_018101.2	55143	0.266759	-0.0560951	1.1536	0.253268	0.998905	-4.65911
ATG101	NM_021934.4	60673	0.0913629	-0.00884264	1.15312	0.253465	0.998905	-4.65944
HSPA4	NM_002154.3	3308	0.0566035	-0.0473411	1.15265	0.253654	0.998905	-4.65976
ZNF100	NM_173531.3	163227	-0.135531	0.0522537	-1.14904	0.255128	0.998905	-4.66226
GZMH	NM_033423.3	2999	0.124001	-0.0128401	1.14115	0.258373	0.998905	-4.66769
CTSW	NM_001335.3	1521	0.0961969	-0.0119392	1.14056	0.258615	0.998905	-4.66809
SH2D1A	NM_002351.4	4068	0.108468	-0.105464	1.13482	0.260994	0.998905	-4.67202
ARID1B	NM_020732.3	57492	-0.0592963	-0.0155022	-1.12955	0.263191	0.998905	-4.67561
ASL	NM_000048.3	435	-0.0836179	0.0145636	-1.1292	0.263336	0.998905	-4.67585
UQCR10	NM_001003684.1	29796	0.0720542	-0.0150255	1.12395	0.26554	0.998905	-4.67941
PYCR1	NM_006907.2	5831	-0.169253	0.00547784	-1.12392	0.265554	0.998905	-4.67943
PLA2G15	NM_012320.3	23659	0.130074	-0.0231267	1.11833	0.267914	0.998905	-4.6832
FAM30A	NR_026800.2	9834	-0.199269	-0.0210289	-1.11283	0.270247	0.998905	-4.68689
IL2	NM_000586.2	3558	-0.203692	0.0283349	-1.10428	0.27391	0.998905	-4.6926
GATM	NM_001482.2	2628	-0.229886	-0.0632564	-1.09984	0.275824	0.998905	-4.69555
ITCH	NM_001257138.1	83737	-0.0432698	0.032835	-1.08855	0.280732	0.998905	-4.70299
KMT2D	NM_003482.3	8085	-0.0801637	0.0615914	-1.08442	0.282545	0.998905	-4.7057
CA9	NM_001216.2	768	-0.144361	-0.0378706	-1.0826	0.283345	0.998905	-4.70688
IDO2	NM_194294.2	169355	-0.121753	-0.0142883	-1.08203	0.283598	0.998905	-4.70726
UCK1	NM_031432.3	83549	0.088658	-0.0235088	1.07783	0.28545	0.998905	-4.70999
INMT	NM_006774.4	11185	0.200058	-0.0299506	1.07772	0.2855	0.998905	-4.71006
XCL1/2	NM_003175.3	6846	0.122288	-0.065153	1.07679	0.285915	0.998905	-4.71067
AMPD1	NM_000036.2	270	-0.142798	-0.0313674	-1.0759	0.286309	0.998905	-4.71125
RPS6KB1	NM_003161.2	6198	-0.0519968	-0.0146315	-1.0734	0.287419	0.998905	-4.71287
ERCC6	NM_001277058.1	2074	0.0844991	0.0308698	1.07089	0.288538	0.998905	-4.71449
RBP4	NM_006744.3	5950	0.154929	-0.0165871	1.07078	0.288584	0.998905	-4.71456
PRKAG2	NM_016203.3	51422	-0.0635363	0.0155366	-1.06748	0.290061	0.998905	-4.71669
PDCD1	NM_005018.2	5133	-0.144706	-0.0318888	-1.06335	0.291911	0.998905	-4.71934
KIF2C	NM_006845.3	11004	0.274679	-0.106798	1.05982	0.293501	0.998905	-4.72161
GLYAT	NM_005838.3	10249	0.116083	-0.0187307	1.05908	0.293837	0.998905	-4.72208
CACNB4	NM_000726.3	785	-0.215798	0.0060758	-1.05258	0.29678	0.998905	-4.72622
ADH6	NM_000672.3	130	-0.190444	0.00152092	-1.05155	0.297248	0.998905	-4.72688
LAMTOR5	NM_006402.2	10542	0.0532606	-0.041247	1.05116	0.29743	0.998905	-4.72713
TP63	NM_003722.4	8626	-0.244229	-0.0276919	-1.04856	0.298614	0.998905	-4.72877
CMKLR1	NM_004072.2	1240	0.125468	0.0632632	1.04829	0.298738	0.998905	-4.72895
PRDX1	NM_002574.2	5052	0.0609644	-0.0595788	1.04827	0.298745	0.998905	-4.72896
ATOX1	NM_004045.3	475	-0.0681328	-0.00129945	-1.04337	0.30099	0.998905	-4.73205
ADH1B	NM_000668.4	125	0.120707	-0.002128	1.0429	0.301206	0.998905	-4.73235
IL2RA	NM_000417.1	3559	0.10977	-0.0707274	1.04273	0.301282	0.998905	-4.73245
ACSF3	NR_045667.2	197322	-0.159404	0.0545978	-1.04223	0.301513	0.998905	-4.73277
NOX3	NM_015718.2	50508	-0.130031	0.0262612	-1.03398	0.305323	0.998905	-4.73795
NCR1	NM_004829.5	9437	0.116689	0.0290391	1.02564	0.309204	0.998905	-4.74314
HSF2	NM_001135564.1	3298	-0.0640868	-0.0408906	-1.02347	0.310222	0.998905	-4.74448
XDH	NM_000379.3	7498	0.165669	-0.00144037	1.02228	0.310777	0.998905	-4.74522
GZMA	NM_006144.2	3001	0.0994322	-0.0500286	1.02145	0.31117	0.998905	-4.74573
WASHC4	NM_015275.1	23325	-0.0527658	0.0153124	-1.02036	0.311682	0.998905	-4.74641
CTLA4	NM_005214.3	1493	0.167886	-0.0180641	1.01966	0.31201	0.998905	-4.74684
TLR2	NM_003264.3	7097	-0.109676	0.0590016	-1.00798	0.317537	0.998905	-4.754
LCK	NM_005356.2	3932	0.0708968	-0.0691699	1.00613	0.31842	0.998905	-4.75513
SERINC3	NM_006811.2	10955	0.0498072	-0.0183609	0.999502	0.321592	0.998905	-4.75915
ASH1L	NM_018489.2	55870	-0.0656581	0.00763721	-0.999135	0.321768	0.998905	-4.75937
ATP5ME	NM_007100.3	521	0.0459532	-0.00921322	0.99876	0.321948	0.998905	-4.7596
TXN2	NM_012473.3	25828	0.0542236	-0.025835	0.997656	0.322479	0.998905	-4.76027
TP53	NM_000546.2	7157	0.0468992	-0.0363062	0.990825	0.325776	0.998905	-4.76438
FANCA	NM_000135.2	2175	0.277351	-0.0281617	0.99024	0.32606	0.998905	-4.76473
MLST8	NM_001199173.1	64223	0.105192	0.0308703	0.985569	0.328328	0.998905	-4.76753
UCKL1	NM_001193379.1	54963	0.0560483	-0.000581293	0.983658	0.329259	0.998905	-4.76866
UMPS	NM_000373.2	7372	-0.0963295	0.00976298	-0.974789	0.333604	0.998905	-4.77393
BRCC3	NM_024332.3	79184	-0.0593446	-0.00440659	-0.968785	0.336567	0.998905	-4.77746
COX8A	NM_004074.2	1351	0.0457899	-0.0141327	0.967836	0.337037	0.998905	-4.77802
FNIP1	NM_001008738.2	96459	0.0568716	0.0160315	0.967468	0.337219	0.998905	-4.77824
EZH2	NM_001203247.1	2146	-0.18596	0.0657769	-0.96657	0.337665	0.998905	-4.77876
CDA	NM_001785.2	978	0.109514	0.00261461	0.965896	0.337999	0.998905	-4.77916
PDK1	NM_002610.3	5163	0.0962112	0.0287092	0.965111	0.338389	0.998905	-4.77962
HK1	NM_000188.2	3098	0.0489784	0.0202757	0.960047	0.34091	0.998905	-4.78257
ZNF43	NM_003423.2	7594	0.107331	0.0211388	0.956694	0.342586	0.998905	-4.78452
GOT2	NM_002080.2	2806	0.0682355	-0.0738859	0.955677	0.343095	0.998905	-4.78511
FNIP2	NM_020840.1	57600	-0.0724661	0.0555787	-0.95437	0.343751	0.998905	-4.78587
IL4	NM_000589.2	3565	-0.0955453	-0.0174919	-0.953097	0.34439	0.998905	-4.78661
NFKB2	NM_002502.2	4791	0.0645797	0.00915385	0.949381	0.34626	0.998905	-4.78875
TBX21	NM_013351.1	30009	0.104819	-0.0037809	0.946742	0.347593	0.998905	-4.79027
GLUD1	NM_005271.2	2746	-0.0377634	-0.00205866	-0.943745	0.34911	0.998905	-4.79199
LAMTOR2	NM_001145264.1	28956	0.055389	-0.01714	0.938536	0.351757	0.998905	-4.79496
NDUFA2	NM_001185012.1	4695	0.0842535	-0.0463254	0.935971	0.353065	0.998905	-4.79642
AADAT	NM_016228.3	51166	-0.130095	-0.0364252	-0.935816	0.353144	0.998905	-4.79651
FCAR	NM_002000.2	2204	-0.0992097	0.0134277	-0.933604	0.354275	0.998905	-4.79777
MLYCD	NM_012213.2	23417	-0.0942676	-0.0808833	-0.933415	0.354371	0.998905	-4.79787
NOS2	NM_000625.4	4843	0.12745	-0.0797483	0.9328	0.354686	0.998905	-4.79822
COX5B	NM_001862.2	1329	0.0399914	-0.00857162	0.932231	0.354978	0.998905	-4.79854
ACAT1	NM_000019.3	38	0.0728174	-0.0322666	0.931234	0.355489	0.998905	-4.79911
NAALAD2	NM_005467.3	10003	-0.128759	0.000854611	-0.929632	0.356311	0.998905	-4.80001
HLA-A	NM_002116.5	3105	0.0400828	0.000796089	0.9267	0.357819	0.998905	-4.80167
ITGB2	NM_000211.2	3689	0.0602066	0.0491338	0.926025	0.358167	0.998905	-4.80204
NDUFA13	NM_015965.6	51079	0.0383672	-0.00537989	0.925077	0.358656	0.998905	-4.80258
MACROD1	NM_014067.3	28992	0.114617	-0.0174642	0.921601	0.360452	0.998905	-4.80453
POMC	NM_000939.2	5443	-0.153536	-0.0847385	-0.920688	0.360925	0.998905	-4.80504
FLT3	NM_004119.2	2322	-0.139473	-0.0104558	-0.919044	0.361777	0.998905	-4.80596
CDK9	NM_001261.2	1025	-0.0407496	0.0106817	-0.918578	0.362018	0.998905	-4.80622
PDK2	NM_002611.3	5164	0.0779057	0.00961833	0.917081	0.362796	0.998905	-4.80705
TBK1	NM_013254.2	29110	0.0580583	0.0160616	0.916391	0.363155	0.998905	-4.80744
BCL2A1	NM_004049.2	597	-0.0877261	0.0118308	-0.913308	0.36476	0.998905	-4.80915
AFMID	NM_001010982.4	125061	0.114532	0.00788278	0.91144	0.365735	0.998905	-4.81019
TELO2	NM_016111.3	9894	-0.11165	-0.0250012	-0.908948	0.367038	0.998905	-4.81156
SLC6A18	NM_182632.2	348932	0.107849	-0.0369209	0.904541	0.36935	0.998905	-4.81399
APOC2	NM_000483.3	344	0.154856	-0.0187683	0.901383	0.371012	0.998905	-4.81573
MAPK8	NM_002750.2	5599	0.06806	-0.00613842	0.898547	0.372509	0.998905	-4.81728
NDUFA6	NM_002490.3	4700	0.0494374	-0.0314216	0.896335	0.37368	0.998905	-4.81849
DCK	NM_000788.2	1633	0.0451987	-0.0426302	0.895416	0.374167	0.998905	-4.81899
RRM2	NM_001034.1	6241	0.340947	-0.172737	0.894499	0.374653	0.998905	-4.81948
NUP62	NM_016553.3	23636	0.0649232	-0.00618441	0.892017	0.375971	0.998905	-4.82083
ALDOB	NM_000035.3	229	0.17989	-0.0144843	0.891161	0.376426	0.998905	-4.8213
GZMB	NM_004131.3	3002	0.127137	0.0145543	0.887186	0.378545	0.998905	-4.82345
[truncated: 545 more rows]

## Sheet: Figure S1
Supplementary Figure S1. Methods flow chart. Methods flow chart that illustrates the main statistical and bioinformatics analyses before the intervention. Abbreviations: BMI: Body mass index, iAUC: incremental Area Under the Curve, PBMCs: Peripheral blood mononuclear cells, MSigDB: Molecular Signature Database.

[truncated: 6 more sheets: Figure S2, Figure S3, Figure S4, Figure S5, Figure S6, Figure S7]
